# Supplementary material for: The impact of environmental exposures on the epigenomic and transcriptomic landscape of transposable elements
Source: bioRxiv. 2025 Jul 31:2025.07.28.667212. Preprint. [Version 1] doi: 10.1101/2025.07.28.667212 (PMC12324376; doi:10.1101/2025.07.28.667212)
Supplement: Supplement 3 — Supplementary file 2. Differentially expressed TE subfamilies responding to different exposures in 5 months mouse liver. [file media-3.txt]

logFC	logCPM	PValue	FDR	TE	Control_CPM_median	Exposure_CPM_median	group	Type	Sex	Subfamily	Family	Class
-1.217924747	4.171148298	2.92E-07	0.000296134	MER63C:hAT-Blackjack:DNA	18.59647035	7.731634665	AL_RNA_TCDD_F	TCDD	F	MER63C	hAT-Blackjack	DNA
-1.117740581	9.356427789	1.24E-05	0.005936003	HAL1ME:L1:LINE	654.5930562	314.9214665	AL_RNA_TCDD_F	TCDD	F	HAL1ME	L1	LINE
-1.362623422	2.064055076	2.34E-05	0.005936003	L1M3b:L1:LINE	3.788215047	1.84517896	AL_RNA_TCDD_F	TCDD	F	L1M3b	L1	LINE
-1.143816992	5.997657849	2.33E-05	0.005936003	L1MCb:L1:LINE	63.30736797	29.43704978	AL_RNA_TCDD_F	TCDD	F	L1MCb	L1	LINE
-0.857680152	6.307058649	5.41E-05	0.010977695	L1MA7:L1:LINE	81.48125372	41.91048607	AL_RNA_TCDD_F	TCDD	F	L1MA7	L1	LINE
-0.883270112	5.284019828	9.77E-05	0.01542318	RLTR20A3_MM:ERVK:LTR	40.05382332	20.18531269	AL_RNA_TCDD_F	TCDD	F	RLTR20A3_MM	ERVK	LTR
-1.104602681	4.99918637	0.000106472	0.01542318	RLTR20C:ERVK:LTR	30.88528561	16.02880148	AL_RNA_TCDD_F	TCDD	F	RLTR20C	ERVK	LTR
-0.831269574	8.586981658	0.000145947	0.018498777	Lx4B:L1:LINE	391.9615148	229.5780803	AL_RNA_TCDD_F	TCDD	F	Lx4B	L1	LINE
-1.002850659	2.602469299	0.000164806	0.01856818	LTR40a:ERVL:LTR	6.086335809	3.29854968	AL_RNA_TCDD_F	TCDD	F	LTR40a	ERVL	LTR
-1.02784671	7.812651873	0.000198562	0.020134194	MMERGLN-int:ERV1:LTR	238.8098659	129.8603768	AL_RNA_TCDD_F	TCDD	F	MMERGLN-int	ERV1	LTR
-1.765325098	0.181291635	0.000236506	0.021801551	MamGypLTR1a:Gypsy:LTR	0.919732294	0.274754097	AL_RNA_TCDD_F	TCDD	F	MamGypLTR1a	Gypsy	LTR
-1.363269249	0.503913006	0.000378395	0.03197438	Charlie13b:hAT-Charlie:DNA	1.374178764	0.415264073	AL_RNA_TCDD_F	TCDD	F	Charlie13b	hAT-Charlie	DNA
-0.822128282	5.594412329	0.000433396	0.033804899	LTR45:ERV1:LTR	46.49423863	23.83794412	AL_RNA_TCDD_F	TCDD	F	LTR45	ERV1	LTR
-0.751067932	7.31504937	0.000514847	0.034803659	IAPEY2_LTR:ERVK:LTR	169.5979425	92.39637331	AL_RNA_TCDD_F	TCDD	F	IAPEY2_LTR	ERVK	LTR
-0.706441061	7.090482674	0.000492606	0.034803659	ORR1C1-int:ERVL-MaLR:LTR	139.5396854	89.83386368	AL_RNA_TCDD_F	TCDD	F	ORR1C1-int	ERVL-MaLR	LTR
-1.178753283	1.408418707	0.000663004	0.042017897	LTR85a:Gypsy?:LTR	2.731181526	1.261454628	AL_RNA_TCDD_F	TCDD	F	LTR85a	Gypsy?	LTR
-0.663151149	4.741378637	0.000909312	0.045021974	ERVB5_2-LTR_MM:ERVK:LTR	28.47669564	16.28313321	AL_RNA_TCDD_F	TCDD	F	ERVB5_2-LTR_MM	ERVK	LTR
-0.97067333	1.76101491	0.000817548	0.045021974	MLT1A1-int:ERVL-MaLR:LTR	3.402737926	1.971493438	AL_RNA_TCDD_F	TCDD	F	MLT1A1-int	ERVL-MaLR	LTR
-0.757643391	4.018832553	0.000924088	0.045021974	MLTR31C_MM:ERVK:LTR	16.82889971	9.476371034	AL_RNA_TCDD_F	TCDD	F	MLTR31C_MM	ERVK	LTR
-0.614253655	6.04101407	0.000971099	0.045021974	MYSERV-int:ERVK:LTR	66.74825098	41.27990755	AL_RNA_TCDD_F	TCDD	F	MYSERV-int	ERVK	LTR
-0.924819039	4.514784129	0.000976808	0.045021974	RLTR13B3:ERVK:LTR	22.44054735	11.91693123	AL_RNA_TCDD_F	TCDD	F	RLTR13B3	ERVK	LTR
-0.707233273	6.99649517	0.000772234	0.045021974	RLTR31B2:ERVK:LTR	130.8826595	79.17342825	AL_RNA_TCDD_F	TCDD	F	RLTR31B2	ERVK	LTR
-0.883877854	2.859192288	0.001233254	0.049423479	MER74B:ERVL:LTR	7.299124127	4.001139839	AL_RNA_TCDD_F	TCDD	F	MER74B	ERVL	LTR
-0.716827396	6.182187152	0.001135952	0.049423479	MLT2B3:ERVL:LTR	78.20639671	44.20282809	AL_RNA_TCDD_F	TCDD	F	MLT2B3	ERVL	LTR
-0.628838459	9.704115901	0.001267269	0.049423479	ORR1B1-int:ERVL-MaLR:LTR	858.3828428	573.7261472	AL_RNA_TCDD_F	TCDD	F	ORR1B1-int	ERVL-MaLR	LTR
-0.854519697	3.187330096	0.001186397	0.049423479	RLTR9F:ERVK:LTR	9.454452052	5.333467088	AL_RNA_TCDD_F	TCDD	F	RLTR9F	ERVK	LTR
-0.673396442	6.17487996	0.001347146	0.050592804	L1ME4c:L1:LINE	71.56899198	43.36260241	AL_RNA_TCDD_F	TCDD	F	L1ME4c	L1	LINE
-0.63011793	11.89460675	0.001406229	0.050925573	Lx8b:L1:LINE	3955.702927	2210.261884	AL_RNA_TCDD_F	TCDD	F	Lx8b	L1	LINE
-0.683085583	5.629791837	0.001554834	0.053899929	LTR84b:ERVL:LTR	50.71702285	28.61280002	AL_RNA_TCDD_F	TCDD	F	LTR84b	ERVL	LTR
-0.872120248	3.288568083	0.001594672	0.053899929	MADE2:TcMar-Mariner:DNA	9.461240023	4.85324881	AL_RNA_TCDD_F	TCDD	F	MADE2	TcMar-Mariner	DNA
-0.683883543	5.805265626	0.001656681	0.054189489	RLTR12BD_Mm:ERVK:LTR	54.07826032	31.75151914	AL_RNA_TCDD_F	TCDD	F	RLTR12BD_Mm	ERVK	LTR
-0.723500276	2.98909862	0.002405449	0.073912885	ERVB5_1-LTR_MM:ERVK:LTR	7.687204401	5.015280209	AL_RNA_TCDD_F	TCDD	F	ERVB5_1-LTR_MM	ERVK	LTR
-0.631042106	7.757493686	0.002375816	0.073912885	RMER16-int:ERVK:LTR	228.1834912	135.5328131	AL_RNA_TCDD_F	TCDD	F	RMER16-int	ERVK	LTR
-0.767671963	5.967721779	0.00283131	0.077593199	BGLII_B:ERVK:LTR	65.76509201	41.32733725	AL_RNA_TCDD_F	TCDD	F	BGLII_B	ERVK	LTR
-0.806907696	4.849245179	0.002823866	0.077593199	ERV3-16A3_I-int:ERVL:LTR	31.29745083	16.25214391	AL_RNA_TCDD_F	TCDD	F	ERV3-16A3_I-int	ERVL	LTR
-0.692555586	6.516822157	0.002732251	0.077593199	RLTR30D_MM:ERV1:LTR	96.2811167	59.14751934	AL_RNA_TCDD_F	TCDD	F	RLTR30D_MM	ERV1	LTR
-0.637017734	5.482350073	0.002793134	0.077593199	RodERV21-int:ERV1:LTR	47.17333045	28.40361466	AL_RNA_TCDD_F	TCDD	F	RodERV21-int	ERV1	LTR
-0.878188169	2.799397026	0.002958942	0.078957037	RLTR20A1:ERVK:LTR	7.18831597	4.090027692	AL_RNA_TCDD_F	TCDD	F	RLTR20A1	ERVK	LTR
-0.576109534	6.367608634	0.003070646	0.079273996	L1M4c:L1:LINE	84.47025306	53.20756305	AL_RNA_TCDD_F	TCDD	F	L1M4c	L1	LINE
-0.692742328	4.007452759	0.003358164	0.079273996	MER74A:ERVL:LTR	16.54323207	9.36230856	AL_RNA_TCDD_F	TCDD	F	MER74A	ERVL	LTR
-0.939783239	2.727517026	0.003499153	0.079273996	MLT1B-int:ERVL-MaLR:LTR	6.79740343	3.078035695	AL_RNA_TCDD_F	TCDD	F	MLT1B-int	ERVL-MaLR	LTR
-0.575123918	9.189390375	0.003518077	0.079273996	ORR1C1:ERVL-MaLR:LTR	567.9346084	400.8328504	AL_RNA_TCDD_F	TCDD	F	ORR1C1	ERVL-MaLR	LTR
-0.818827658	2.90448368	0.003412769	0.079273996	RLTR5_Mm:ERV1:LTR	7.736013681	3.669933543	AL_RNA_TCDD_F	TCDD	F	RLTR5_Mm	ERV1	LTR
-0.744877339	5.418533796	0.003238178	0.079273996	RLTR9A3A:ERVK:LTR	46.06079137	28.74999689	AL_RNA_TCDD_F	TCDD	F	RLTR9A3A	ERVK	LTR
-0.703257354	3.611295097	0.003389196	0.079273996	RMER16_Mm:ERVK:LTR	12.10268287	7.584310425	AL_RNA_TCDD_F	TCDD	F	RMER16_Mm	ERVK	LTR
-1.096731354	1.0000927	0.003868793	0.085281657	MER70A:ERVL:LTR	1.79332277	0.877489676	AL_RNA_TCDD_F	TCDD	F	MER70A	ERVL	LTR
-0.72105207	9.144923522	0.00395499	0.085326795	RLTR26_Mus:ERVK:LTR	558.2868229	354.0072956	AL_RNA_TCDD_F	TCDD	F	RLTR26_Mus	ERVK	LTR
-0.610076573	6.239604076	0.004411677	0.093196668	L1MA4A:L1:LINE	77.04221858	51.83611545	AL_RNA_TCDD_F	TCDD	F	L1MA4A	L1	LINE
-0.959478229	3.310866273	0.00463535	0.095923363	Tigger14a:TcMar-Tigger:DNA	9.646070273	4.884391957	AL_RNA_TCDD_F	TCDD	F	Tigger14a	TcMar-Tigger	DNA
-0.620721892	4.091591906	0.005028705	0.100052682	ERVB5_1-I_MM-int:ERVK:LTR	17.04425806	10.97870476	AL_RNA_TCDD_F	TCDD	F	ERVB5_1-I_MM-int	ERVK	LTR
-0.703864418	3.908517143	0.005032235	0.100052682	RLTR26:ERVK:LTR	15.64577621	9.012125302	AL_RNA_TCDD_F	TCDD	F	RLTR26	ERVK	LTR
-0.710255851	4.282967846	0.005431104	0.105906533	RLTR31C_MM:ERVK:LTR	19.75244634	10.70510331	AL_RNA_TCDD_F	TCDD	F	RLTR31C_MM	ERVK	LTR
-0.532974124	9.531531965	0.005717141	0.107791107	L1_Mur3:L1:LINE	755.2138545	493.7052537	AL_RNA_TCDD_F	TCDD	F	L1_Mur3	L1	LINE
-0.554206226	6.386052835	0.005740355	0.107791107	RLTR9D:ERVK:LTR	83.64243631	60.19745183	AL_RNA_TCDD_F	TCDD	F	RLTR9D	ERVK	LTR
-0.857468747	1.491841585	0.008189274	0.108370742	Arthur1C:hAT-Tip100:DNA	2.756928805	1.671851611	AL_RNA_TCDD_F	TCDD	F	Arthur1C	hAT-Tip100	DNA
-0.589846815	3.335307383	0.00733624	0.108370742	Charlie26a:hAT-Charlie:DNA	10.06888776	7.035110776	AL_RNA_TCDD_F	TCDD	F	Charlie26a	hAT-Charlie	DNA
-0.608495559	6.259834418	0.006337169	0.108370742	ETnERV2-int:ERVK:LTR	80.60316664	53.63771602	AL_RNA_TCDD_F	TCDD	F	ETnERV2-int	ERVK	LTR
-0.718789408	1.602749046	0.009246054	0.108370742	HY3:scRNA:scRNA	2.895225066	1.353010295	AL_RNA_TCDD_F	TCDD	F	HY3	scRNA	scRNA
-0.549930037	6.941434137	0.007861629	0.108370742	IAP1-MM_I-int:ERVK:LTR	119.817425	88.10552757	AL_RNA_TCDD_F	TCDD	F	IAP1-MM_I-int	ERVK	LTR
-0.685647733	5.340118594	0.007852086	0.108370742	IAP1-MM_LTR:ERVK:LTR	41.41324221	25.77209958	AL_RNA_TCDD_F	TCDD	F	IAP1-MM_LTR	ERVK	LTR
-0.583171986	4.64651462	0.008318321	0.108370742	Kanga2_a:TcMar-Tc2:DNA	26.62131047	15.78642851	AL_RNA_TCDD_F	TCDD	F	Kanga2_a	TcMar-Tc2	DNA
-0.533134283	9.21288027	0.008798888	0.108370742	L1_Mur2:L1:LINE	611.0200362	382.4506967	AL_RNA_TCDD_F	TCDD	F	L1_Mur2	L1	LINE
-0.556082195	6.274090464	0.008892312	0.108370742	L1MD3:L1:LINE	81.49303609	51.44297842	AL_RNA_TCDD_F	TCDD	F	L1MD3	L1	LINE
-0.574194753	6.751102456	0.009404956	0.108370742	L1ME2:L1:LINE	107.1566016	69.25158128	AL_RNA_TCDD_F	TCDD	F	L1ME2	L1	LINE
-0.524886751	6.517631302	0.008574313	0.108370742	L1ME3:L1:LINE	93.27688689	58.96060152	AL_RNA_TCDD_F	TCDD	F	L1ME3	L1	LINE
-0.499465919	7.494299301	0.007825528	0.108370742	L1ME4a:L1:LINE	189.2196789	111.7180566	AL_RNA_TCDD_F	TCDD	F	L1ME4a	L1	LINE
-1.055801083	0.969181933	0.009316572	0.108370742	L1PB4:L1:LINE	1.820704758	0.864556204	AL_RNA_TCDD_F	TCDD	F	L1PB4	L1	LINE
-0.825402599	1.966744487	0.009252504	0.108370742	LTR37A:ERV1:LTR	3.652262327	1.900285456	AL_RNA_TCDD_F	TCDD	F	LTR37A	ERV1	LTR
-0.627532048	4.51447195	0.009016813	0.108370742	MamGypLTR1b:Gypsy:LTR	24.48509393	14.64170754	AL_RNA_TCDD_F	TCDD	F	MamGypLTR1b	Gypsy	LTR
-0.863884641	2.484822072	0.007059413	0.108370742	MER92-int:ERV1:LTR	5.130189921	2.710232586	AL_RNA_TCDD_F	TCDD	F	MER92-int	ERV1	LTR
-0.550207684	4.871476149	0.007280914	0.108370742	MLT1F-int:ERVL-MaLR:LTR	31.10153465	21.43204921	AL_RNA_TCDD_F	TCDD	F	MLT1F-int	ERVL-MaLR	LTR
-0.698253206	4.65688563	0.008402637	0.108370742	MLT1J1:ERVL-MaLR:LTR	24.19103056	17.07767493	AL_RNA_TCDD_F	TCDD	F	MLT1J1	ERVL-MaLR	LTR
-0.633490968	4.256886798	0.007605735	0.108370742	MLT2B5:ERVL:LTR	18.87204187	10.59564252	AL_RNA_TCDD_F	TCDD	F	MLT2B5	ERVL	LTR
-0.586008367	6.296154604	0.006426831	0.108370742	MMERVK10C-int:ERVK:LTR	75.29337143	53.28597249	AL_RNA_TCDD_F	TCDD	F	MMERVK10C-int	ERVK	LTR
-0.519166137	9.660105573	0.005960172	0.108370742	MT2A:ERVL:LTR	793.2554139	567.7158173	AL_RNA_TCDD_F	TCDD	F	MT2A	ERVL	LTR
-0.512468022	9.631959733	0.008480706	0.108370742	ORR1A4:ERVL-MaLR:LTR	782.0620422	542.2914649	AL_RNA_TCDD_F	TCDD	F	ORR1A4	ERVL-MaLR	LTR
-0.644449192	5.487819811	0.007120224	0.108370742	RLTR13A:ERVK:LTR	43.01650432	26.60728465	AL_RNA_TCDD_F	TCDD	F	RLTR13A	ERVK	LTR
-0.755945149	3.53208591	0.006025214	0.108370742	RLTR13B4:ERVK:LTR	12.32725072	6.693787014	AL_RNA_TCDD_F	TCDD	F	RLTR13B4	ERVK	LTR
-0.909520334	1.893874686	0.006465375	0.108370742	RLTR13D4:ERVK:LTR	3.487674665	2.075207093	AL_RNA_TCDD_F	TCDD	F	RLTR13D4	ERVK	LTR
-0.539454616	8.566566355	0.008466966	0.108370742	RLTR17B_Mm:ERVK:LTR	385.7291771	253.5783306	AL_RNA_TCDD_F	TCDD	F	RLTR17B_Mm	ERVK	LTR
-0.54579072	6.529065717	0.006342108	0.108370742	RLTR1D:ERV1:LTR	95.01922182	55.85796838	AL_RNA_TCDD_F	TCDD	F	RLTR1D	ERV1	LTR
-0.561592552	4.968957008	0.006893194	0.108370742	RLTR20B1:ERVK:LTR	31.41930212	21.21283616	AL_RNA_TCDD_F	TCDD	F	RLTR20B1	ERVK	LTR
-0.661671049	3.157718756	0.009122233	0.108370742	RLTR30C_MM:ERV1:LTR	8.960598275	5.073864357	AL_RNA_TCDD_F	TCDD	F	RLTR30C_MM	ERV1	LTR
-0.761416878	3.271218249	0.008811067	0.108370742	RLTR46B:ERVK:LTR	9.362757575	5.498176527	AL_RNA_TCDD_F	TCDD	F	RLTR46B	ERVK	LTR
-0.866444235	1.815687072	0.006984952	0.108370742	RLTR9A2:ERVK:LTR	3.519995598	2.112504832	AL_RNA_TCDD_F	TCDD	F	RLTR9A2	ERVK	LTR
-0.507792942	9.492934197	0.009161975	0.108370742	RMER6A:ERVK:LTR	691.9650941	474.7965517	AL_RNA_TCDD_F	TCDD	F	RMER6A	ERVK	LTR
-0.622939841	5.159370596	0.008776807	0.108370742	U6:snRNA:snRNA	34.4199376	22.91026617	AL_RNA_TCDD_F	TCDD	F	U6	snRNA	snRNA
-1.039812836	2.376465472	0.009278692	0.108370742	X6A_LINE:CR1:LINE	4.26374619	2.646032551	AL_RNA_TCDD_F	TCDD	F	X6A_LINE	CR1	LINE
-0.632505352	5.096558925	0.01018508	0.10895533	Charlie24:hAT-Charlie:DNA	34.55462668	22.97145569	AL_RNA_TCDD_F	TCDD	F	Charlie24	hAT-Charlie	DNA
-0.60915057	4.518472451	0.009618866	0.10895533	L1ME3Cz:L1:LINE	22.75168477	14.71441656	AL_RNA_TCDD_F	TCDD	F	L1ME3Cz	L1	LINE
0.430831879	10.36840516	0.009812774	0.10895533	Lx3A:L1:LINE	1326.760977	1644.657617	AL_RNA_TCDD_F	TCDD	F	Lx3A	L1	LINE
-0.629821484	7.818103981	0.009965286	0.10895533	MLT2D:ERVL:LTR	218.8819056	143.7785645	AL_RNA_TCDD_F	TCDD	F	MLT2D	ERVL	LTR
-0.58098052	5.522919179	0.010207847	0.10895533	RLTR1B-int:ERV1:LTR	46.83981265	30.0470757	AL_RNA_TCDD_F	TCDD	F	RLTR1B-int	ERV1	LTR
-0.51980279	9.238330785	0.009890389	0.10895533	RLTR25A:ERVK:LTR	612.1906195	384.292428	AL_RNA_TCDD_F	TCDD	F	RLTR25A	ERVK	LTR
-0.591953936	5.174110198	0.010005851	0.10895533	RMER17A-int:ERVK:LTR	37.04257895	25.55024969	AL_RNA_TCDD_F	TCDD	F	RMER17A-int	ERVK	LTR
-0.499482507	9.261854829	0.010436596	0.109748731	LTRIS_Mus:ERV1:LTR	629.1440562	375.3923909	AL_RNA_TCDD_F	TCDD	F	LTRIS_Mus	ERV1	LTR
-0.574495384	5.784465387	0.010498646	0.109748731	RMER6B:ERVK:LTR	54.38602436	34.51282027	AL_RNA_TCDD_F	TCDD	F	RMER6B	ERVK	LTR
-0.826163755	2.779047045	0.010913341	0.110744622	LTR91:ERVL:LTR	6.6463514	3.372221025	AL_RNA_TCDD_F	TCDD	F	LTR91	ERVL	LTR
-0.878781636	0.95992473	0.010797526	0.110744622	MER67A:ERV1:LTR	1.472660845	0.865796463	AL_RNA_TCDD_F	TCDD	F	MER67A	ERV1	LTR
-0.477789117	10.7037055	0.011139992	0.110744622	ORR1B2:ERVL-MaLR:LTR	1647.661659	1172.757762	AL_RNA_TCDD_F	TCDD	F	ORR1B2	ERVL-MaLR	LTR
-0.490426881	6.164975061	0.01099545	0.110744622	RLTR41C:ERV1:LTR	69.69900521	49.9351627	AL_RNA_TCDD_F	TCDD	F	RLTR41C	ERV1	LTR
-0.509413386	5.313640916	0.011081969	0.110744622	RMER20A:ERVK:LTR	40.18520545	28.05306468	AL_RNA_TCDD_F	TCDD	F	RMER20A	ERVK	LTR
-0.929087638	1.56269124	0.011486609	0.110927825	Charlie19a:hAT-Charlie:DNA	2.941494283	1.223940242	AL_RNA_TCDD_F	TCDD	F	Charlie19a	hAT-Charlie	DNA
-0.591809716	5.402751152	0.011383196	0.110927825	MamTip2:hAT-Tip100:DNA	42.03156738	30.93796844	AL_RNA_TCDD_F	TCDD	F	MamTip2	hAT-Tip100	DNA
-0.502392825	7.488131206	0.011313005	0.110927825	RMER6D:ERVK:LTR	175.2114739	125.9544563	AL_RNA_TCDD_F	TCDD	F	RMER6D	ERVK	LTR
-0.499476864	7.160407089	0.012030461	0.114008298	L1MD:L1:LINE	148.3261518	99.03501645	AL_RNA_TCDD_F	TCDD	F	L1MD	L1	LINE
-0.727531874	4.355021241	0.012015398	0.114008298	MMERGLN_LTR:ERV1:LTR	19.84727027	11.21300099	AL_RNA_TCDD_F	TCDD	F	MMERGLN_LTR	ERV1	LTR
-0.465908779	8.716913904	0.012182977	0.114384622	MER58B:hAT-Charlie:DNA	410.2196143	291.0221892	AL_RNA_TCDD_F	TCDD	F	MER58B	hAT-Charlie	DNA
-0.505078903	4.647943951	0.012821764	0.114540492	Charlie1b:hAT-Charlie:DNA	25.82389912	16.13787515	AL_RNA_TCDD_F	TCDD	F	Charlie1b	hAT-Charlie	DNA
-0.479778	8.566607575	0.012877333	0.114540492	L1MA4:L1:LINE	380.300984	246.5720015	AL_RNA_TCDD_F	TCDD	F	L1MA4	L1	LINE
-0.639131591	5.072960287	0.012663162	0.114540492	MER117:hAT-Charlie:DNA	33.86759496	19.29657008	AL_RNA_TCDD_F	TCDD	F	MER117	hAT-Charlie	DNA
-0.478545255	6.112163621	0.012427001	0.114540492	MYSERV16_I-int:ERVK:LTR	67.4733193	48.92563551	AL_RNA_TCDD_F	TCDD	F	MYSERV16_I-int	ERVK	LTR
-0.481062073	5.362398538	0.012777527	0.114540492	RLTR11C_MM:ERVK:LTR	41.42960059	30.88819922	AL_RNA_TCDD_F	TCDD	F	RLTR11C_MM	ERVK	LTR
-0.826448864	1.115881755	0.012871321	0.114540492	UCON23:hAT?:DNA	1.690623332	1.146180992	AL_RNA_TCDD_F	TCDD	F	UCON23	hAT?	DNA
-0.520677767	3.730019602	0.013351118	0.115018772	MamRep137:TcMar-Tigger:DNA	13.9918111	9.539105192	AL_RNA_TCDD_F	TCDD	F	MamRep137	TcMar-Tigger	DNA
-0.921659646	0.477885471	0.013368407	0.115018772	MER123:DNA:DNA	1.106180597	0.435679088	AL_RNA_TCDD_F	TCDD	F	MER123	DNA	DNA
-1.037168431	-0.29880213	0.013384828	0.115018772	MER97a:hAT-Tip100:DNA	0.605788304	0.302066232	AL_RNA_TCDD_F	TCDD	F	MER97a	hAT-Tip100	DNA
-0.785343478	2.652318154	0.013180189	0.115018772	ORR1F-int:ERVL-MaLR:LTR	5.921366482	2.660911819	AL_RNA_TCDD_F	TCDD	F	ORR1F-int	ERVL-MaLR	LTR
-0.528077768	7.75278267	0.013537861	0.11535623	MLT1E3:ERVL-MaLR:LTR	226.886128	145.6670124	AL_RNA_TCDD_F	TCDD	F	MLT1E3	ERVL-MaLR	LTR
-0.774083628	2.584563295	0.013911552	0.116817282	Charlie7a:hAT-Charlie:DNA	6.247100467	3.099922336	AL_RNA_TCDD_F	TCDD	F	Charlie7a	hAT-Charlie	DNA
-0.495592418	6.968235685	0.014170144	0.116817282	ORR1C2-int:ERVL-MaLR:LTR	125.4755456	90.8791971	AL_RNA_TCDD_F	TCDD	F	ORR1C2-int	ERVL-MaLR	LTR
-0.561490474	6.129197303	0.014089076	0.116817282	RLTR28B:ERVL:LTR	67.62338137	43.60508102	AL_RNA_TCDD_F	TCDD	F	RLTR28B	ERVL	LTR
-0.486048727	7.155970242	0.014139295	0.116817282	RMER4A:ERVK:LTR	142.8727789	101.0156633	AL_RNA_TCDD_F	TCDD	F	RMER4A	ERVK	LTR
-0.526283706	5.372153136	0.014318637	0.117089498	MRLTR33:ERVK:LTR	41.74600475	27.58157744	AL_RNA_TCDD_F	TCDD	F	MRLTR33	ERVK	LTR
-0.502762812	5.113607713	0.015047732	0.117514123	L1M3e:L1:LINE	34.90277972	23.6031236	AL_RNA_TCDD_F	TCDD	F	L1M3e	L1	LINE
-0.953217117	-0.038774588	0.014824989	0.117514123	LTR88a:Gypsy?:LTR	0.84648072	0.38064779	AL_RNA_TCDD_F	TCDD	F	LTR88a	Gypsy?	LTR
-0.451711219	7.176428551	0.01508458	0.117514123	Lx2B:L1:LINE	149.451295	105.0869097	AL_RNA_TCDD_F	TCDD	F	Lx2B	L1	LINE
-0.970935789	-0.082124025	0.014911393	0.117514123	Mam_R4:Dong-R4:LINE	0.751204995	0.340887768	AL_RNA_TCDD_F	TCDD	F	Mam_R4	Dong-R4	LINE
-0.868974669	0.865642608	0.014958249	0.117514123	MER90:ERV1:LTR	1.597277188	1.065319021	AL_RNA_TCDD_F	TCDD	F	MER90	ERV1	LTR
-0.545471732	6.570281644	0.015181805	0.117514123	RLTR20B4_MM:ERVK:LTR	97.43795226	60.0993005	AL_RNA_TCDD_F	TCDD	F	RLTR20B4_MM	ERVK	LTR
-0.639001648	2.550161577	0.014586662	0.117514123	Tigger6b:TcMar-Tigger:DNA	5.334636794	4.040358248	AL_RNA_TCDD_F	TCDD	F	Tigger6b	TcMar-Tigger	DNA
-0.58918509	3.853933082	0.015331873	0.117776658	BLACKJACK:hAT-Blackjack:DNA	14.16105738	9.566157534	AL_RNA_TCDD_F	TCDD	F	BLACKJACK	hAT-Blackjack	DNA
-0.447569277	8.984660729	0.016451711	0.121311119	L1MC3:L1:LINE	517.4312326	336.0132971	AL_RNA_TCDD_F	TCDD	F	L1MC3	L1	LINE
-0.468080567	5.361056675	0.016515826	0.121311119	MLT2B4:ERVL:LTR	44.53289268	29.85944049	AL_RNA_TCDD_F	TCDD	F	MLT2B4	ERVL	LTR
-0.445221447	8.72868333	0.01655864	0.121311119	MusHAL1:L1:LINE	438.8576414	289.7406441	AL_RNA_TCDD_F	TCDD	F	MusHAL1	L1	LINE
-0.487847115	6.994904465	0.016629433	0.121311119	RLTR11A2:ERVK:LTR	123.3373481	91.51812244	AL_RNA_TCDD_F	TCDD	F	RLTR11A2	ERVK	LTR
-0.562391918	2.427839249	0.015941171	0.121311119	RLTR17C_Mm:ERVK:LTR	5.095450996	3.728636149	AL_RNA_TCDD_F	TCDD	F	RLTR17C_Mm	ERVK	LTR
-0.548342027	4.578089164	0.016406544	0.121311119	RMER16C:ERVK:LTR	23.39886081	15.57197599	AL_RNA_TCDD_F	TCDD	F	RMER16C	ERVK	LTR
-0.703374515	3.540577985	0.016139842	0.121311119	Tigger17c:TcMar-Tigger:DNA	11.85313764	6.58544996	AL_RNA_TCDD_F	TCDD	F	Tigger17c	TcMar-Tigger	DNA
-1.133370734	0.300258359	0.016786024	0.121578777	Tigger12c:TcMar-Tigger:DNA	0.885447164	0.418214403	AL_RNA_TCDD_F	TCDD	F	Tigger12c	TcMar-Tigger	DNA
-0.482439172	7.78267909	0.017294909	0.124376154	MLT1K:ERVL-MaLR:LTR	220.589217	139.6086495	AL_RNA_TCDD_F	TCDD	F	MLT1K	ERVL-MaLR	LTR
-0.53962767	5.905793947	0.017531945	0.124843858	L1M3a:L1:LINE	63.43890834	37.88723138	AL_RNA_TCDD_F	TCDD	F	L1M3a	L1	LINE
-0.48737176	5.630735933	0.017606185	0.124843858	LTRIS_Mm:ERV1:LTR	52.72379246	33.93961372	AL_RNA_TCDD_F	TCDD	F	LTRIS_Mm	ERV1	LTR
-0.496688371	6.596194834	0.017936447	0.126302478	L1ME3A:L1:LINE	91.46797389	65.01769928	AL_RNA_TCDD_F	TCDD	F	L1ME3A	L1	LINE
-0.597108544	3.204043062	0.018139323	0.126850163	RLTR31A_Mm:ERVK:LTR	9.47473435	5.485913492	AL_RNA_TCDD_F	TCDD	F	RLTR31A_Mm	ERVK	LTR
-0.466005608	5.942360209	0.018724908	0.130048336	RLTR12C:ERVK:LTR	61.30712516	40.81239972	AL_RNA_TCDD_F	TCDD	F	RLTR12C	ERVK	LTR
-0.473667134	6.458262912	0.019416291	0.132515398	L1MEc:L1:LINE	90.5986538	62.634488	AL_RNA_TCDD_F	TCDD	F	L1MEc	L1	LINE
-0.609005981	2.948321628	0.019472184	0.132515398	MLT1A0-int:ERVL-MaLR:LTR	7.581800794	4.574814623	AL_RNA_TCDD_F	TCDD	F	MLT1A0-int	ERVL-MaLR	LTR
-0.47762908	9.167334326	0.019307408	0.132515398	RLTR21:ERVK:LTR	575.6574798	371.0499842	AL_RNA_TCDD_F	TCDD	F	RLTR21	ERVK	LTR
-0.983605089	-0.399758819	0.020198184	0.136539726	Eulor9A:DNA:DNA	0.508447252	0.274754097	AL_RNA_TCDD_F	TCDD	F	Eulor9A	DNA	DNA
-0.474332516	11.27988081	0.020891983	0.140294507	L1_Mus2:L1:LINE	2429.822945	1702.029737	AL_RNA_TCDD_F	TCDD	F	L1_Mus2	L1	LINE
-0.453826844	4.650682864	0.021105799	0.140797893	L1M4a2:L1:LINE	25.85273592	15.65556669	AL_RNA_TCDD_F	TCDD	F	L1M4a2	L1	LINE
-0.510347108	6.300634667	0.021249924	0.140832831	L1MDa:L1:LINE	80.68348733	55.1482388	AL_RNA_TCDD_F	TCDD	F	L1MDa	L1	LINE
-0.486789805	6.242875804	0.021873467	0.141208023	ERVB7_1-LTR_MM:ERVK:LTR	78.34223981	47.62990282	AL_RNA_TCDD_F	TCDD	F	ERVB7_1-LTR_MM	ERVK	LTR
-0.459595321	7.356108664	0.021634391	0.141208023	MER47B:TcMar-Tigger:DNA	160.6948376	113.7368871	AL_RNA_TCDD_F	TCDD	F	MER47B	TcMar-Tigger	DNA
-0.487230865	7.137680166	0.021775793	0.141208023	MLTR11A:ERVK:LTR	146.6253301	91.30739235	AL_RNA_TCDD_F	TCDD	F	MLTR11A	ERVK	LTR
-0.609958164	3.502767618	0.022002828	0.141208023	RLTR13B2:ERVK:LTR	11.28778823	7.576712264	AL_RNA_TCDD_F	TCDD	F	RLTR13B2	ERVK	LTR
-0.465713158	6.306119053	0.021805248	0.141208023	RLTR20C2_MM:ERVK:LTR	82.72849609	54.62555065	AL_RNA_TCDD_F	TCDD	F	RLTR20C2_MM	ERVK	LTR
-0.482058136	4.616845797	0.02228324	0.141288529	MER44C:TcMar-Tigger:DNA	23.63271343	16.90581683	AL_RNA_TCDD_F	TCDD	F	MER44C	TcMar-Tigger	DNA
-0.705683347	3.616940761	0.022294048	0.141288529	MLTR18A_MM:ERVK:LTR	11.71722006	7.993325257	AL_RNA_TCDD_F	TCDD	F	MLTR18A_MM	ERVK	LTR
-0.557045438	3.665998616	0.022448126	0.141381367	L1ME3E:L1:LINE	13.08944221	8.662874203	AL_RNA_TCDD_F	TCDD	F	L1ME3E	L1	LINE
-0.439215391	10.5705656	0.02308874	0.14451841	Lx:L1:LINE	1558.085878	1081.412461	AL_RNA_TCDD_F	TCDD	F	Lx	L1	LINE
-0.483057253	5.78863348	0.024655507	0.145963261	LTR33A:ERVL:LTR	55.00994958	33.31223245	AL_RNA_TCDD_F	TCDD	F	LTR33A	ERVL	LTR
-0.735773101	2.90370329	0.023598857	0.145963261	MER67C:ERV1:LTR	7.76946988	4.273895189	AL_RNA_TCDD_F	TCDD	F	MER67C	ERV1	LTR
-0.6444806	2.282906004	0.023884982	0.145963261	MER70B:ERVL:LTR	4.601546991	3.209107232	AL_RNA_TCDD_F	TCDD	F	MER70B	ERVL	LTR
-0.468122511	6.150815643	0.024174973	0.145963261	MLTR18C_MM:ERVK:LTR	70.76940868	47.67298323	AL_RNA_TCDD_F	TCDD	F	MLTR18C_MM	ERVK	LTR
-0.427834125	8.764760926	0.024759054	0.145963261	MTB_Mm:ERVL-MaLR:LTR	422.3171763	296.5701672	AL_RNA_TCDD_F	TCDD	F	MTB_Mm	ERVL-MaLR	LTR
-0.443013004	10.59887197	0.024407366	0.145963261	ORR1A2:ERVL-MaLR:LTR	1529.807761	1073.591636	AL_RNA_TCDD_F	TCDD	F	ORR1A2	ERVL-MaLR	LTR
-0.434070883	10.00899474	0.024561578	0.145963261	ORR1D1:ERVL-MaLR:LTR	1038.703886	723.4502823	AL_RNA_TCDD_F	TCDD	F	ORR1D1	ERVL-MaLR	LTR
-0.597435978	4.228420806	0.024197321	0.145963261	RLTR51B_Mm:ERVK?:LTR	18.09426712	11.51319129	AL_RNA_TCDD_F	TCDD	F	RLTR51B_Mm	ERVK?	LTR
-0.535868584	3.926296468	0.024052717	0.145963261	RMER16:ERVK:LTR	15.36145974	11.11435771	AL_RNA_TCDD_F	TCDD	F	RMER16	ERVK	LTR
-0.928857716	0.187957211	0.024110935	0.145963261	tRNA-Leu-TTG:tRNA:tRNA	0.939172448	0.508659997	AL_RNA_TCDD_F	TCDD	F	tRNA-Leu-TTG	tRNA	tRNA
-0.429797892	10.93855918	0.02504733	0.146809208	ORR1B1:ERVL-MaLR:LTR	1988.672664	1391.1385	AL_RNA_TCDD_F	TCDD	F	ORR1B1	ERVL-MaLR	LTR
-0.508472148	4.941054948	0.025444933	0.147435211	LTR28B:ERV1:LTR	30.57524013	21.36370638	AL_RNA_TCDD_F	TCDD	F	LTR28B	ERV1	LTR
-0.433896025	8.520929247	0.025427184	0.147435211	MT2B1:ERVL:LTR	356.3295399	261.7907423	AL_RNA_TCDD_F	TCDD	F	MT2B1	ERVL	LTR
-0.538462178	4.786663026	0.025757698	0.147756995	IAPEY3-int:ERVK:LTR	27.65833462	19.60527587	AL_RNA_TCDD_F	TCDD	F	IAPEY3-int	ERVK	LTR
-0.401522176	6.942873592	0.025937619	0.147756995	MMERVK9E_I-int:ERVK:LTR	124.0458343	91.3786014	AL_RNA_TCDD_F	TCDD	F	MMERVK9E_I-int	ERVK	LTR
-0.425330038	9.131585454	0.025810881	0.147756995	ORR1A3:ERVL-MaLR:LTR	562.0207852	379.4932486	AL_RNA_TCDD_F	TCDD	F	ORR1A3	ERVL-MaLR	LTR
-0.413087511	9.335382189	0.026588738	0.149783224	Lx5b:L1:LINE	642.5202115	461.8516971	AL_RNA_TCDD_F	TCDD	F	Lx5b	L1	LINE
-0.459741372	5.711930811	0.026518797	0.149783224	Zaphod2:hAT-Tip100:DNA	53.060548	35.66225847	AL_RNA_TCDD_F	TCDD	F	Zaphod2	hAT-Tip100	DNA
-0.420223444	7.819896363	0.026959564	0.151033138	MTE-int:ERVL-MaLR:LTR	217.2004369	148.4190322	AL_RNA_TCDD_F	TCDD	F	MTE-int	ERVL-MaLR	LTR
-0.670741362	2.289827971	0.027364167	0.151624399	MURVY-int:ERV1:LTR	4.638896047	3.054742585	AL_RNA_TCDD_F	TCDD	F	MURVY-int	ERV1	LTR
-0.430161077	8.234256112	0.027261953	0.151624399	RMER10A:ERVL:LTR	294.9926799	200.9128598	AL_RNA_TCDD_F	TCDD	F	RMER10A	ERVL	LTR
-0.436949569	12.10647567	0.027730569	0.15281955	Lx8:L1:LINE	4350.965324	3062.708611	AL_RNA_TCDD_F	TCDD	F	Lx8	L1	LINE
-0.45222048	4.91671597	0.02804115	0.152869497	ERVB4_2-I_MM-int:ERVK:LTR	30.55486543	20.78947007	AL_RNA_TCDD_F	TCDD	F	ERVB4_2-I_MM-int	ERVK	LTR
-0.428320786	8.134936503	0.027992565	0.152869497	RLTR19-int:ERVK:LTR	279.6252048	182.5767662	AL_RNA_TCDD_F	TCDD	F	RLTR19-int	ERVK	LTR
-0.566558476	3.684340665	0.028804548	0.154538687	MER2B:TcMar-Tigger:DNA	12.37499323	9.073419737	AL_RNA_TCDD_F	TCDD	F	MER2B	TcMar-Tigger	DNA
-0.475852982	5.41990705	0.028499745	0.154538687	MTE2a-int:ERVL-MaLR:LTR	44.20316816	33.08301681	AL_RNA_TCDD_F	TCDD	F	MTE2a-int	ERVL-MaLR	LTR
-0.441325336	6.487423373	0.028668905	0.154538687	RMER12:ERVK:LTR	87.56659325	60.44386441	AL_RNA_TCDD_F	TCDD	F	RMER12	ERVK	LTR
-0.656328309	3.097531266	0.02922339	0.155194978	RLTR1D2_MM:ERV1:LTR	8.062909475	5.54530876	AL_RNA_TCDD_F	TCDD	F	RLTR1D2_MM	ERV1	LTR
-0.872039149	0.806102976	0.029232979	0.155194978	RMER16B3:ERVK:LTR	1.51587164	0.451376104	AL_RNA_TCDD_F	TCDD	F	RMER16B3	ERVK	LTR
-0.450236522	7.533334228	0.029557177	0.155351766	L1ME3B:L1:LINE	185.9117934	128.0562546	AL_RNA_TCDD_F	TCDD	F	L1ME3B	L1	LINE
-0.495516175	4.743904593	0.029568926	0.155351766	RLTR53_Mm:ERVK:LTR	27.94453291	18.04476034	AL_RNA_TCDD_F	TCDD	F	RLTR53_Mm	ERVK	LTR
-0.453864532	9.491987503	0.029834267	0.155937872	L3:CR1:LINE	743.2382237	511.3619185	AL_RNA_TCDD_F	TCDD	F	L3	CR1	LINE
-0.403140694	10.72465724	0.030280433	0.157458252	MERVL_2A-int:ERVL:LTR	1702.178076	1167.320964	AL_RNA_TCDD_F	TCDD	F	MERVL_2A-int	ERVL	LTR
-0.442815774	9.001523993	0.030495828	0.157769235	RMER17B:ERVK:LTR	507.7013985	351.3988461	AL_RNA_TCDD_F	TCDD	F	RMER17B	ERVK	LTR
-0.771027295	1.506259	0.03070803	0.158060623	MamGypLTR2c:Gypsy:LTR	2.554589611	1.634464152	AL_RNA_TCDD_F	TCDD	F	MamGypLTR2c	Gypsy	LTR
-0.510201083	3.798969454	0.0310204	0.158862051	MLT1D-int:ERVL-MaLR:LTR	13.98305331	8.911602318	AL_RNA_TCDD_F	TCDD	F	MLT1D-int	ERVL-MaLR	LTR
-0.438381111	6.309857908	0.031201539	0.158986738	HAL1:L1:LINE	79.32108858	54.13597562	AL_RNA_TCDD_F	TCDD	F	HAL1	L1	LINE
-0.382008598	7.839917182	0.031461723	0.159510937	MTEa-int:ERVL-MaLR:LTR	234.5579723	168.6130868	AL_RNA_TCDD_F	TCDD	F	MTEa-int	ERVL-MaLR	LTR
-0.756541329	2.056619213	0.031794628	0.160061557	MER58D:hAT-Charlie:DNA	4.197686096	2.540059216	AL_RNA_TCDD_F	TCDD	F	MER58D	hAT-Charlie	DNA
-0.766939072	1.051418477	0.03188603	0.160061557	RLTR12B2:ERVK:LTR	1.884452475	1.08610315	AL_RNA_TCDD_F	TCDD	F	RLTR12B2	ERVK	LTR
-0.546379892	3.961075889	0.032735341	0.163004498	RLTR13A3:ERVK:LTR	13.69615053	10.23785406	AL_RNA_TCDD_F	TCDD	F	RLTR13A3	ERVK	LTR
-0.403810458	5.304033746	0.032954558	0.163004498	RLTR41:ERV1:LTR	39.12232491	27.19608941	AL_RNA_TCDD_F	TCDD	F	RLTR41	ERV1	LTR
-0.455193602	4.311482914	0.032889071	0.163004498	Tigger16b:TcMar-Tigger:DNA	21.09362559	13.38851829	AL_RNA_TCDD_F	TCDD	F	Tigger16b	TcMar-Tigger	DNA
-0.475759481	4.680392028	0.034233913	0.167696559	MLT1G:ERVL-MaLR:LTR	24.80706609	17.46318559	AL_RNA_TCDD_F	TCDD	F	MLT1G	ERVL-MaLR	LTR
-0.859914079	1.750375592	0.034087548	0.167696559	Tigger17b:TcMar-Tigger:DNA	3.268903312	1.794318765	AL_RNA_TCDD_F	TCDD	F	Tigger17b	TcMar-Tigger	DNA
-0.421788519	6.827893795	0.034828359	0.169788251	RLTR15:ERVK:LTR	114.03984	78.71280895	AL_RNA_TCDD_F	TCDD	F	RLTR15	ERVK	LTR
-0.540250264	2.996583934	0.035273648	0.171136265	LTR40b:ERVL:LTR	8.090253348	6.047985346	AL_RNA_TCDD_F	TCDD	F	LTR40b	ERVL	LTR
-0.41869416	8.572204688	0.035966541	0.173667014	Lx6:L1:LINE	372.1196077	267.1145129	AL_RNA_TCDD_F	TCDD	F	Lx6	L1	LINE
-0.513818103	3.738203141	0.037516726	0.175530209	Charlie17:hAT-Charlie:DNA	13.45226798	10.13239742	AL_RNA_TCDD_F	TCDD	F	Charlie17	hAT-Charlie	DNA
-0.769281322	1.425621906	0.03840064	0.175530209	Charlie9:hAT-Charlie:DNA	2.14895547	1.372887936	AL_RNA_TCDD_F	TCDD	F	Charlie9	hAT-Charlie	DNA
-0.686941843	4.067825823	0.038534254	0.175530209	ERVB2_1A-I_MM-int:ERVK:LTR	16.78195184	11.1045329	AL_RNA_TCDD_F	TCDD	F	ERVB2_1A-I_MM-int	ERVK	LTR
-0.395357089	7.481246604	0.038591737	0.175530209	ERVB4_1B-I_MM-int:ERVK:LTR	182.8594615	133.7871801	AL_RNA_TCDD_F	TCDD	F	ERVB4_1B-I_MM-int	ERVK	LTR
-0.408443008	8.036020046	0.037735166	0.175530209	L1ME1:L1:LINE	266.031993	191.1799305	AL_RNA_TCDD_F	TCDD	F	L1ME1	L1	LINE
-0.731420178	2.127210485	0.037578079	0.175530209	Looper:PiggyBac:DNA	4.111864403	2.37421606	AL_RNA_TCDD_F	TCDD	F	Looper	PiggyBac	DNA
-0.40366292	7.260863007	0.038270625	0.175530209	Lx2B2:L1:LINE	154.4518008	106.4081399	AL_RNA_TCDD_F	TCDD	F	Lx2B2	L1	LINE
-0.431487331	7.195051072	0.03847373	0.175530209	MER33:hAT-Charlie:DNA	147.7520443	107.2123996	AL_RNA_TCDD_F	TCDD	F	MER33	hAT-Charlie	DNA
-0.843761035	-0.281585859	0.038720311	0.175530209	MER66-int:ERV1:LTR	0.608661495	0.276254396	AL_RNA_TCDD_F	TCDD	F	MER66-int	ERV1	LTR
-0.383166682	11.17855463	0.037628987	0.175530209	MTE2a:ERVL-MaLR:LTR	2331.082636	1637.538956	AL_RNA_TCDD_F	TCDD	F	MTE2a	ERVL-MaLR	LTR
-0.413367731	6.603700592	0.037011246	0.175530209	RLTR12E:ERVK:LTR	102.8039887	68.3896885	AL_RNA_TCDD_F	TCDD	F	RLTR12E	ERVK	LTR
-0.428174483	4.987799857	0.037267385	0.175530209	RLTR1B:ERV1:LTR	30.87646237	24.05435275	AL_RNA_TCDD_F	TCDD	F	RLTR1B	ERV1	LTR
-0.414229456	7.014147881	0.038576171	0.175530209	RMER17A2:ERVK:LTR	129.5683855	87.71949519	AL_RNA_TCDD_F	TCDD	F	RMER17A2	ERVK	LTR
-0.391153997	8.254138162	0.038899536	0.175530209	Tigger7:TcMar-Tigger:DNA	307.8163995	216.6280794	AL_RNA_TCDD_F	TCDD	F	Tigger7	TcMar-Tigger	DNA
-0.455845454	7.062140225	0.038949011	0.175530209	Tigger8:TcMar-Tigger:DNA	141.8229334	90.12294623	AL_RNA_TCDD_F	TCDD	F	Tigger8	TcMar-Tigger	DNA
-0.889162141	2.810841427	0.039181823	0.175798093	U8:snRNA:snRNA	5.671370662	3.776385562	AL_RNA_TCDD_F	TCDD	F	U8	snRNA	snRNA
-0.368184039	8.834451955	0.040369866	0.177221713	L1M2:L1:LINE	462.6315416	328.9051436	AL_RNA_TCDD_F	TCDD	F	L1M2	L1	LINE
-0.402185839	8.836282751	0.040224681	0.177221713	Lx3_Mus:L1:LINE	460.7297429	323.1954648	AL_RNA_TCDD_F	TCDD	F	Lx3_Mus	L1	LINE
-0.876318636	1.101541426	0.040177314	0.177221713	MER110:ERV1:LTR	1.734468501	0.874516874	AL_RNA_TCDD_F	TCDD	F	MER110	ERV1	LTR
-0.407629359	5.223081721	0.040372994	0.177221713	MLT1G1:ERVL-MaLR:LTR	36.97046218	26.25446059	AL_RNA_TCDD_F	TCDD	F	MLT1G1	ERVL-MaLR	LTR
-0.444125849	5.979290926	0.039708852	0.177221713	RLTR34C_MM:ERVK:LTR	63.45679999	41.05894432	AL_RNA_TCDD_F	TCDD	F	RLTR34C_MM	ERVK	LTR
-0.384500229	11.47943546	0.044490833	0.178294734	B1_Mur1:Alu:SINE	2855.410134	2059.707863	AL_RNA_TCDD_F	TCDD	F	B1_Mur1	Alu	SINE
-0.379232194	11.62591359	0.045832604	0.178294734	B4:B4:SINE	3193.75693	2268.767647	AL_RNA_TCDD_F	TCDD	F	B4	B4	SINE
-0.42544139	6.666538553	0.041100062	0.178294734	BGLII:ERVK:LTR	98.77120304	72.10808461	AL_RNA_TCDD_F	TCDD	F	BGLII	ERVK	LTR
-0.625342725	3.409983617	0.043909692	0.178294734	Chap1_Mam:hAT-Charlie:DNA	10.09912258	5.873296705	AL_RNA_TCDD_F	TCDD	F	Chap1_Mam	hAT-Charlie	DNA
-0.87904506	0.216088119	0.044312536	0.178294734	Charlie4:hAT-Charlie:DNA	0.824747399	0.349892738	AL_RNA_TCDD_F	TCDD	F	Charlie4	hAT-Charlie	DNA
-0.377827595	11.53482964	0.044304133	0.178294734	L1_Mus1:L1:LINE	3063.124253	2068.703169	AL_RNA_TCDD_F	TCDD	F	L1_Mus1	L1	LINE
-0.370889517	9.226086801	0.044111678	0.178294734	L1M4:L1:LINE	590.3918694	443.8998348	AL_RNA_TCDD_F	TCDD	F	L1M4	L1	LINE
-0.380234593	9.347888061	0.041462747	0.178294734	L1MB7:L1:LINE	643.435739	466.2787713	AL_RNA_TCDD_F	TCDD	F	L1MB7	L1	LINE
-0.494457796	4.031039516	0.041148961	0.178294734	L1MEb:L1:LINE	15.65629942	10.52736039	AL_RNA_TCDD_F	TCDD	F	L1MEb	L1	LINE
0.621599684	0.263127456	0.042727188	0.178294734	L1MEg1:L1:LINE	0.9087734	1.436755162	AL_RNA_TCDD_F	TCDD	F	L1MEg1	L1	LINE
-0.383163424	9.421395695	0.04505189	0.178294734	L2b:L2:LINE	669.1865649	504.0700692	AL_RNA_TCDD_F	TCDD	F	L2b	L2	LINE
-0.403085131	9.768075399	0.041802807	0.178294734	LTR50:ERVL:LTR	902.62575	691.8695589	AL_RNA_TCDD_F	TCDD	F	LTR50	ERVL	LTR
-0.62669465	1.377324037	0.045716702	0.178294734	LTR86C:ERVL:LTR	2.450904769	1.411688332	AL_RNA_TCDD_F	TCDD	F	LTR86C	ERVL	LTR
-0.399116933	8.059921037	0.041852855	0.178294734	LTRIS2:ERV1:LTR	270.6767113	185.6436252	AL_RNA_TCDD_F	TCDD	F	LTRIS2	ERV1	LTR
-0.952653379	0.310877762	0.044553116	0.178294734	MamGypLTR2b:Gypsy:LTR	0.938554394	0.55727213	AL_RNA_TCDD_F	TCDD	F	MamGypLTR2b	Gypsy	LTR
-0.401337399	5.860687489	0.045625979	0.178294734	MER44A:TcMar-Tigger:DNA	57.6601974	39.48364606	AL_RNA_TCDD_F	TCDD	F	MER44A	TcMar-Tigger	DNA
-0.403178358	8.051903212	0.044065654	0.178294734	MER58A:hAT-Charlie:DNA	255.9690873	189.5249446	AL_RNA_TCDD_F	TCDD	F	MER58A	hAT-Charlie	DNA
-0.788917771	-0.005971541	0.044666997	0.178294734	MER67D:ERV1:LTR	0.761609883	0.485663782	AL_RNA_TCDD_F	TCDD	F	MER67D	ERV1	LTR
-0.737784215	0.27425503	0.045792787	0.178294734	MLT1F1-int:ERVL-MaLR:LTR	0.982097666	0.50302486	AL_RNA_TCDD_F	TCDD	F	MLT1F1-int	ERVL-MaLR	LTR
-0.447587337	4.665891238	0.044235328	0.178294734	MLT1H1:ERVL-MaLR:LTR	24.57071507	17.47441326	AL_RNA_TCDD_F	TCDD	F	MLT1H1	ERVL-MaLR	LTR
-0.50456791	4.372769456	0.044677132	0.178294734	MLTR18D_MM:ERVK:LTR	20.10644343	12.5474468	AL_RNA_TCDD_F	TCDD	F	MLTR18D_MM	ERVK	LTR
-0.399334886	7.251145218	0.04502949	0.178294734	RLTR12D:ERVK:LTR	155.3390424	105.2983229	AL_RNA_TCDD_F	TCDD	F	RLTR12D	ERVK	LTR
-0.501401822	2.993027193	0.042002074	0.178294734	RLTR20A2B_MM:ERVK:LTR	7.509839602	5.688911164	AL_RNA_TCDD_F	TCDD	F	RLTR20A2B_MM	ERVK	LTR
0.461619982	11.66960401	0.044156882	0.178294734	RLTR4_Mm:ERV1:LTR	3080.995044	3815.52048	AL_RNA_TCDD_F	TCDD	F	RLTR4_Mm	ERV1	LTR
-0.412248027	6.912257118	0.045892431	0.178294734	RMER10B:ERVL:LTR	121.0854824	83.41670762	AL_RNA_TCDD_F	TCDD	F	RMER10B	ERVL	LTR
-0.417257127	6.050458974	0.042067332	0.178294734	RMER13B:ERVK:LTR	68.24702203	50.15847506	AL_RNA_TCDD_F	TCDD	F	RMER13B	ERVK	LTR
-0.458939118	4.576710773	0.045592416	0.178294734	RMER21B:ERV1:LTR	23.04755056	16.8300188	AL_RNA_TCDD_F	TCDD	F	RMER21B	ERV1	LTR
-0.453498463	4.646720377	0.045217016	0.178294734	RMER6BA:ERVK:LTR	23.30526735	17.28204121	AL_RNA_TCDD_F	TCDD	F	RMER6BA	ERVK	LTR
-0.540767529	9.611305706	0.043423618	0.178294734	tRNA-Ser-TCA(m):tRNA:tRNA	808.1393288	516.818598	AL_RNA_TCDD_F	TCDD	F	tRNA-Ser-TCA(m)	tRNA	tRNA
-0.634050183	2.083337015	0.045021663	0.178294734	U14:snRNA:snRNA	4.662925127	3.166230346	AL_RNA_TCDD_F	TCDD	F	U14	snRNA	snRNA
-0.375573314	8.421028757	0.046471505	0.179855368	L1MB2:L1:LINE	340.4757037	247.9985171	AL_RNA_TCDD_F	TCDD	F	L1MB2	L1	LINE
-0.499377137	3.37315223	0.046905864	0.180621394	BGLII_Mur:ERVK:LTR	10.16898681	6.969011379	AL_RNA_TCDD_F	TCDD	F	BGLII_Mur	ERVK	LTR
-0.767438902	-0.235106372	0.047560071	0.180621394	MER91C:hAT-Tip100:DNA	0.53194889	0.34084602	AL_RNA_TCDD_F	TCDD	F	MER91C	hAT-Tip100	DNA
-0.448470505	4.706365162	0.047299069	0.180621394	MLT1E1A:ERVL-MaLR:LTR	24.29284326	16.97790649	AL_RNA_TCDD_F	TCDD	F	MLT1E1A	ERVL-MaLR	LTR
-0.480422862	4.748059913	0.047408756	0.180621394	MLT1G3:ERVL-MaLR:LTR	24.18818782	19.61658716	AL_RNA_TCDD_F	TCDD	F	MLT1G3	ERVL-MaLR	LTR
0.487990146	13.03901925	0.047462948	0.180621394	RLTR4_MM-int:ERV1:LTR	8136.711469	9669.88228	AL_RNA_TCDD_F	TCDD	F	RLTR4_MM-int	ERV1	LTR
-0.895052548	0.624667108	0.048235855	0.181180688	LTR53:ERVL:LTR	1.175813207	0.6166878	AL_RNA_TCDD_F	TCDD	F	LTR53	ERVL	LTR
-0.3877854	11.01279222	0.048600737	0.181180688	MIRb:MIR:SINE	2047.897631	1484.547058	AL_RNA_TCDD_F	TCDD	F	MIRb	MIR	SINE
-0.37407964	8.303612646	0.048236062	0.181180688	MTEb:ERVL-MaLR:LTR	315.3159922	216.8457679	AL_RNA_TCDD_F	TCDD	F	MTEb	ERVL-MaLR	LTR
-0.367743228	8.749473537	0.048301543	0.181180688	RLTR13D3A1:ERVK:LTR	437.610054	304.055096	AL_RNA_TCDD_F	TCDD	F	RLTR13D3A1	ERVK	LTR
-0.407972596	9.242578276	0.048496766	0.181180688	RLTR31M:ERVK:LTR	609.0150495	510.7060689	AL_RNA_TCDD_F	TCDD	F	RLTR31M	ERVK	LTR
-0.371866742	10.471687	0.049390001	0.181454567	MIR:MIR:SINE	1403.87166	1056.704945	AL_RNA_TCDD_F	TCDD	F	MIR	MIR	SINE
-0.368535105	10.54037962	0.049077397	0.181454567	MTA_Mm:ERVL-MaLR:LTR	1447.350203	1039.539529	AL_RNA_TCDD_F	TCDD	F	MTA_Mm	ERVL-MaLR	LTR
-0.393911658	6.291964833	0.04901703	0.181454567	RLTR18B:ERVK:LTR	78.89678696	54.19418562	AL_RNA_TCDD_F	TCDD	F	RLTR18B	ERVK	LTR
-0.417775731	6.162864356	0.049276363	0.181454567	Tigger10:TcMar-Tigger:DNA	67.89554703	51.11785276	AL_RNA_TCDD_F	TCDD	F	Tigger10	TcMar-Tigger	DNA
-0.430685606	5.809238831	0.050079888	0.182337612	ERVB7_2-LTR_MM:ERVK:LTR	55.98462977	38.0145031	AL_RNA_TCDD_F	TCDD	F	ERVB7_2-LTR_MM	ERVK	LTR
-0.475200355	6.690343013	0.049921527	0.182337612	L1MEd:L1:LINE	106.7409456	68.73680608	AL_RNA_TCDD_F	TCDD	F	L1MEd	L1	LINE
-0.403275375	7.123756513	0.050169816	0.182337612	Lx3C:L1:LINE	137.0934412	98.33354241	AL_RNA_TCDD_F	TCDD	F	Lx3C	L1	LINE
-0.397691903	8.131398167	0.052100771	0.182624959	BC1_Mm:scRNA:scRNA	283.0114367	200.4026409	AL_RNA_TCDD_F	TCDD	F	BC1_Mm	scRNA	scRNA
-0.817532088	1.214529111	0.052410121	0.182624959	Kanga1a:TcMar-Tc2:DNA	1.930649763	0.913130538	AL_RNA_TCDD_F	TCDD	F	Kanga1a	TcMar-Tc2	DNA
-0.353322564	8.683152518	0.051379617	0.182624959	L1M5:L1:LINE	404.8401287	300.3696331	AL_RNA_TCDD_F	TCDD	F	L1M5	L1	LINE
-0.380060269	7.132388673	0.050733234	0.182624959	L1MC4a:L1:LINE	141.8230036	95.70405603	AL_RNA_TCDD_F	TCDD	F	L1MC4a	L1	LINE
-0.406693025	6.62817326	0.051406374	0.182624959	MARNA:TcMar-Mariner:DNA	99.63335132	66.11654007	AL_RNA_TCDD_F	TCDD	F	MARNA	TcMar-Mariner	DNA
-0.492665385	2.488140759	0.050941606	0.182624959	MER21-int:ERVL:LTR	5.798529429	3.617592193	AL_RNA_TCDD_F	TCDD	F	MER21-int	ERVL	LTR
0.33817236	9.528116356	0.05197367	0.182624959	MTB-int:ERVL-MaLR:LTR	703.8640871	835.7819372	AL_RNA_TCDD_F	TCDD	F	MTB-int	ERVL-MaLR	LTR
-0.360910228	11.40093242	0.050769238	0.182624959	MTD:ERVL-MaLR:LTR	2701.97936	1948.562715	AL_RNA_TCDD_F	TCDD	F	MTD	ERVL-MaLR	LTR
-0.396062947	6.106463219	0.052236848	0.182624959	RLTR22_Mus:ERVK:LTR	69.33097	50.46510614	AL_RNA_TCDD_F	TCDD	F	RLTR22_Mus	ERVK	LTR
-0.390274369	9.998218321	0.05161968	0.182624959	RMER19B:ERVK:LTR	1004.673321	685.3150171	AL_RNA_TCDD_F	TCDD	F	RMER19B	ERVK	LTR
-0.697151664	1.388203785	0.051198166	0.182624959	Tigger20a:TcMar-Tigger:DNA	2.556097257	1.660053167	AL_RNA_TCDD_F	TCDD	F	Tigger20a	TcMar-Tigger	DNA
-0.478509695	4.275878423	0.051831939	0.182624959	Tigger6a:TcMar-Tigger:DNA	19.42485861	14.41551643	AL_RNA_TCDD_F	TCDD	F	Tigger6a	TcMar-Tigger	DNA
-0.64039765	1.652835608	0.052620747	0.182730949	Charlie29a:hAT-Charlie:DNA	2.861111825	1.843667161	AL_RNA_TCDD_F	TCDD	F	Charlie29a	hAT-Charlie	DNA
-0.378840041	6.95750589	0.053080053	0.183696837	MER44B:TcMar-Tigger:DNA	125.6514028	91.22263626	AL_RNA_TCDD_F	TCDD	F	MER44B	TcMar-Tigger	DNA
-0.453623175	4.187464672	0.053739536	0.18471827	MMERVK10D3_I-int:ERVK:LTR	18.1699056	12.84074736	AL_RNA_TCDD_F	TCDD	F	MMERVK10D3_I-int	ERVK	LTR
-0.494603271	3.710437097	0.053591171	0.18471827	RLTR30B_MM:ERV1:LTR	12.3080277	8.436866398	AL_RNA_TCDD_F	TCDD	F	RLTR30B_MM	ERV1	LTR
-0.521217302	1.937418279	0.054215223	0.18572377	MER131:SINE?:SINE?	3.762480253	2.52593524	AL_RNA_TCDD_F	TCDD	F	MER131	SINE?	SINE
-0.392834573	6.574368904	0.054538571	0.186202393	MER5A1:hAT-Charlie:DNA	100.2088534	74.73937098	AL_RNA_TCDD_F	TCDD	F	MER5A1	hAT-Charlie	DNA
-0.678392734	2.080010831	0.055413972	0.188556269	RLTR9B2:ERVK:LTR	3.827551848	2.653647526	AL_RNA_TCDD_F	TCDD	F	RLTR9B2	ERVK	LTR
-0.35604122	11.37142393	0.055980298	0.188680353	Lx5:L1:LINE	2582.298699	1975.718618	AL_RNA_TCDD_F	TCDD	F	Lx5	L1	LINE
0.462707406	10.39589753	0.056008665	0.188680353	MuLV-int:ERV1:LTR	1130.703107	1507.02017	AL_RNA_TCDD_F	TCDD	F	MuLV-int	ERV1	LTR
-0.362595021	9.744011537	0.055912043	0.188680353	URR1A:hAT-Charlie:DNA	844.2031983	604.8406555	AL_RNA_TCDD_F	TCDD	F	URR1A	hAT-Charlie	DNA
-0.37059942	7.25056788	0.056446287	0.188899454	Charlie1a:hAT-Charlie:DNA	153.8604741	111.3347115	AL_RNA_TCDD_F	TCDD	F	Charlie1a	hAT-Charlie	DNA
-0.359878036	10.03301826	0.056431865	0.188899454	ORR1D2:ERVL-MaLR:LTR	1047.936713	726.3449164	AL_RNA_TCDD_F	TCDD	F	ORR1D2	ERVL-MaLR	LTR
-0.601290374	2.736711028	0.056728798	0.189032416	L4_B_Mam:RTE-X:LINE	6.401700691	4.480239142	AL_RNA_TCDD_F	TCDD	F	L4_B_Mam	RTE-X	LINE
-0.430866704	4.832955913	0.056858863	0.189032416	RLTR13C1:ERVK:LTR	27.66143276	19.32455444	AL_RNA_TCDD_F	TCDD	F	RLTR13C1	ERVK	LTR
-0.391731169	6.067066449	0.057424179	0.190287965	MLTR11B:ERVK:LTR	63.07168442	48.8211149	AL_RNA_TCDD_F	TCDD	F	MLTR11B	ERVK	LTR
-0.393185582	6.522194064	0.05773028	0.190655315	MER76:ERVL:LTR	95.1138787	68.2340003	AL_RNA_TCDD_F	TCDD	F	MER76	ERVL	LTR
-0.473498169	3.511044382	0.057911082	0.190655315	RLTR10B2:ERVK:LTR	10.22873195	7.444178016	AL_RNA_TCDD_F	TCDD	F	RLTR10B2	ERVK	LTR
-0.370532523	10.77509701	0.059906578	0.191322419	B1_Mm:Alu:SINE	1776.123685	1259.665541	AL_RNA_TCDD_F	TCDD	F	B1_Mm	Alu	SINE
-0.359605803	11.04005777	0.061237001	0.191322419	B1_Mur3:Alu:SINE	2160.460029	1497.359856	AL_RNA_TCDD_F	TCDD	F	B1_Mur3	Alu	SINE
-0.562886745	1.057681128	0.058878761	0.191322419	Charlie13a:hAT-Charlie:DNA	2.056660664	1.119358382	AL_RNA_TCDD_F	TCDD	F	Charlie13a	hAT-Charlie	DNA
0.536988765	1.868298231	0.059560468	0.191322419	L1M7:L1:LINE	2.936404328	4.679475934	AL_RNA_TCDD_F	TCDD	F	L1M7	L1	LINE
-0.379041031	8.212837293	0.061416297	0.191322419	L1VL2:L1:LINE	293.6259301	215.5871315	AL_RNA_TCDD_F	TCDD	F	L1VL2	L1	LINE
-0.492796184	4.420577363	0.060692147	0.191322419	LTR65:ERV1:LTR	19.79015349	15.44817363	AL_RNA_TCDD_F	TCDD	F	LTR65	ERV1	LTR
-0.683739719	0.305111848	0.059448418	0.191322419	LTR86B1:ERVL:LTR	1.08209611	0.554408596	AL_RNA_TCDD_F	TCDD	F	LTR86B1	ERVL	LTR
-0.433324971	3.462944755	0.061107551	0.191322419	MER34A:ERV1:LTR	10.15921022	7.86804298	AL_RNA_TCDD_F	TCDD	F	MER34A	ERV1	LTR
-0.38738663	7.612913345	0.059984902	0.191322419	MER5B:hAT-Charlie:DNA	197.1359992	144.6089274	AL_RNA_TCDD_F	TCDD	F	MER5B	hAT-Charlie	DNA
-0.397783389	3.541036945	0.061189493	0.191322419	MERV1_LTR:ERV1:LTR	11.1598885	8.261143067	AL_RNA_TCDD_F	TCDD	F	MERV1_LTR	ERV1	LTR
-0.375409277	9.591724251	0.060778136	0.191322419	MIR3:MIR:SINE	777.5694852	559.4691164	AL_RNA_TCDD_F	TCDD	F	MIR3	MIR	SINE
-0.426616412	4.556946829	0.059952421	0.191322419	MLT-int:ERVL-MaLR:LTR	23.49547178	15.77853857	AL_RNA_TCDD_F	TCDD	F	MLT-int	ERVL-MaLR	LTR
-0.420826777	3.834659979	0.058376333	0.191322419	MMAR1:TcMar-Mariner:DNA	12.98079326	9.894303147	AL_RNA_TCDD_F	TCDD	F	MMAR1	TcMar-Mariner	DNA
-0.352306033	10.0908249	0.059597621	0.191322419	ORR1F:ERVL-MaLR:LTR	1085.504733	779.9801215	AL_RNA_TCDD_F	TCDD	F	ORR1F	ERVL-MaLR	LTR
-0.667319704	1.88684385	0.06169865	0.191322419	ORSL:hAT-Tip100:DNA	3.550189524	2.443878584	AL_RNA_TCDD_F	TCDD	F	ORSL	hAT-Tip100	DNA
-0.37449991	7.702251264	0.061615148	0.191322419	RLTR31D_MM:ERVK:LTR	203.3075253	149.7752889	AL_RNA_TCDD_F	TCDD	F	RLTR31D_MM	ERVK	LTR
-0.571893133	3.682054933	0.059827754	0.191322419	RLTR35B_MM:ERVL:LTR	12.47879446	8.345847655	AL_RNA_TCDD_F	TCDD	F	RLTR35B_MM	ERVL	LTR
-0.355381769	10.91482515	0.06168135	0.191322419	RMER15-int:ERVL:LTR	1958.156133	1631.586681	AL_RNA_TCDD_F	TCDD	F	RMER15-int	ERVL	LTR
-0.349752489	8.000329376	0.06165907	0.191322419	RMER5:ERV1:LTR	260.138239	177.8896255	AL_RNA_TCDD_F	TCDD	F	RMER5	ERV1	LTR
-0.721978384	0.104466919	0.062710418	0.193298073	MLT1E2-int:ERVL-MaLR:LTR	0.841588129	0.452307982	AL_RNA_TCDD_F	TCDD	F	MLT1E2-int	ERVL-MaLR	LTR
-0.403810509	6.231378791	0.062717028	0.193298073	RLTR14-int:ERV1:LTR	75.81131219	56.61227578	AL_RNA_TCDD_F	TCDD	F	RLTR14-int	ERV1	LTR
-0.475278168	3.915010991	0.063160463	0.194074879	RLTR27:ERVK:LTR	14.46894154	10.80688795	AL_RNA_TCDD_F	TCDD	F	RLTR27	ERVK	LTR
-0.429494175	5.302271703	0.064256211	0.19684531	MER103C:hAT-Charlie:DNA	39.63041343	32.34180109	AL_RNA_TCDD_F	TCDD	F	MER103C	hAT-Charlie	DNA
-0.539678319	2.425824168	0.064896737	0.198208709	MER90a:ERV1:LTR	4.72962117	4.148964247	AL_RNA_TCDD_F	TCDD	F	MER90a	ERV1	LTR
-0.347834034	9.419775273	0.06575521	0.199062641	Lx5c:L1:LINE	687.6448364	510.0694258	AL_RNA_TCDD_F	TCDD	F	Lx5c	L1	LINE
-0.43957035	4.612946381	0.065626089	0.199062641	RLTR23:ERV1:LTR	24.10888763	18.19133498	AL_RNA_TCDD_F	TCDD	F	RLTR23	ERV1	LTR
-0.356000104	8.846232752	0.065765271	0.199062641	RMER1A:Other:Other	460.1333802	310.7741986	AL_RNA_TCDD_F	TCDD	F	RMER1A	Other	Other
-0.363370668	8.240853688	0.066210157	0.199462391	L1MD1:L1:LINE	311.566115	222.6039953	AL_RNA_TCDD_F	TCDD	F	L1MD1	L1	LINE
-0.813121007	-0.036579649	0.066290755	0.199462391	tRNA-Arg-CGY_:tRNA:tRNA	0.669457851	0.392123	AL_RNA_TCDD_F	TCDD	F	tRNA-Arg-CGY_	tRNA	tRNA
-0.739686487	0.213185989	0.066617186	0.199851559	LTR80A:ERVL:LTR	0.905066181	0.561595094	AL_RNA_TCDD_F	TCDD	F	LTR80A	ERVL	LTR
0.670082613	1.192421651	0.066877793	0.200041541	L1M8:L1:LINE	1.598359781	3.098619158	AL_RNA_TCDD_F	TCDD	F	L1M8	L1	LINE
-0.396047801	5.708263292	0.067444063	0.200973129	RNERVK23-int:ERVK:LTR	49.65862113	36.08030194	AL_RNA_TCDD_F	TCDD	F	RNERVK23-int	ERVK	LTR
-0.619276457	0.380687468	0.067585638	0.200973129	Tigger11a:TcMar-Tigger:DNA	1.098641729	0.751393299	AL_RNA_TCDD_F	TCDD	F	Tigger11a	TcMar-Tigger	DNA
-0.367820474	8.253791991	0.069355036	0.205032089	Charlie5:hAT-Charlie:DNA	310.2790962	208.1308073	AL_RNA_TCDD_F	TCDD	F	Charlie5	hAT-Charlie	DNA
-0.646976043	2.706353161	0.069206896	0.205032089	LTR103b_Mam:ERV1?:LTR	5.914723756	3.899379763	AL_RNA_TCDD_F	TCDD	F	LTR103b_Mam	ERV1?	LTR
-0.412357017	6.644437847	0.06969368	0.205434276	U1:snRNA:snRNA	95.96835041	75.43494771	AL_RNA_TCDD_F	TCDD	F	U1	snRNA	snRNA
-0.515439194	2.90977476	0.070788688	0.207725559	IAPEY4_LTR:ERVK:LTR	7.030205825	5.133120789	AL_RNA_TCDD_F	TCDD	F	IAPEY4_LTR	ERVK	LTR
-0.344508925	9.183436153	0.070880714	0.207725559	RMER4B:ERVK:LTR	569.2695396	435.8297045	AL_RNA_TCDD_F	TCDD	F	RMER4B	ERVK	LTR
-0.356706686	12.32111652	0.071293561	0.208067525	B3A:B2:SINE	5191.485685	3745.515726	AL_RNA_TCDD_F	TCDD	F	B3A	B2	SINE
-0.403386179	6.22262878	0.07140779	0.208067525	U3:snRNA:snRNA	76.35260137	61.18414851	AL_RNA_TCDD_F	TCDD	F	U3	snRNA	snRNA
-0.361316853	8.2485202	0.071791833	0.208587161	RMER6C:ERVK:LTR	310.678544	218.4259348	AL_RNA_TCDD_F	TCDD	F	RMER6C	ERVK	LTR
-0.510414789	3.167414677	0.072107094	0.208904551	RMER6-int:ERVK:LTR	8.506263995	6.23442772	AL_RNA_TCDD_F	TCDD	F	RMER6-int	ERVK	LTR
-0.363914487	6.667281737	0.07278666	0.209675209	MuRRS4-int:ERV1:LTR	97.1931113	78.05008388	AL_RNA_TCDD_F	TCDD	F	MuRRS4-int	ERV1	LTR
-0.381609463	5.91054353	0.072755613	0.209675209	MURVY-LTR:ERV1:LTR	59.42118526	45.62214399	AL_RNA_TCDD_F	TCDD	F	MURVY-LTR	ERV1	LTR
-0.544006441	3.549096423	0.073058883	0.209863193	LTR78B:ERV1:LTR	11.59563673	8.382316557	AL_RNA_TCDD_F	TCDD	F	LTR78B	ERV1	LTR
-0.361397754	8.008896842	0.073383027	0.209946165	MER5A:hAT-Charlie:DNA	249.7643958	193.4449351	AL_RNA_TCDD_F	TCDD	F	MER5A	hAT-Charlie	DNA
-0.367688249	5.022509325	0.073501863	0.209946165	RLTR13D2:ERVK:LTR	31.70816179	21.43117431	AL_RNA_TCDD_F	TCDD	F	RLTR13D2	ERVK	LTR
-0.447507269	2.426074047	0.074544009	0.212324791	ERVB3_1-I_MM-int:ERVK:LTR	5.313300569	4.151168905	AL_RNA_TCDD_F	TCDD	F	ERVB3_1-I_MM-int	ERVK	LTR
-0.378541726	5.16302841	0.07542089	0.213027249	MER102b:hAT-Charlie:DNA	35.46413165	24.98871474	AL_RNA_TCDD_F	TCDD	F	MER102b	hAT-Charlie	DNA
-0.360197696	7.44805447	0.075348007	0.213027249	MTC-int:ERVL-MaLR:LTR	173.9547513	131.4276645	AL_RNA_TCDD_F	TCDD	F	MTC-int	ERVL-MaLR	LTR
-0.434157146	4.96485842	0.075282988	0.213027249	RLTR20B3A_MM:ERVK:LTR	32.14573629	22.50203737	AL_RNA_TCDD_F	TCDD	F	RLTR20B3A_MM	ERVK	LTR
-0.341582897	12.58634603	0.076122314	0.213226592	B1_Mus1:Alu:SINE	6369.508846	4408.542382	AL_RNA_TCDD_F	TCDD	F	B1_Mus1	Alu	SINE
-0.374922512	6.479201859	0.075714141	0.213226592	MLT1H:ERVL-MaLR:LTR	86.44343029	66.09521648	AL_RNA_TCDD_F	TCDD	F	MLT1H	ERVL-MaLR	LTR
-0.343579525	9.901144826	0.0761044	0.213226592	URR1B:hAT-Charlie:DNA	956.8552818	694.0709375	AL_RNA_TCDD_F	TCDD	F	URR1B	hAT-Charlie	DNA
-0.391315581	4.660553881	0.076568572	0.213885763	RMER17C-int:ERVK:LTR	26.20702941	17.77460228	AL_RNA_TCDD_F	TCDD	F	RMER17C-int	ERVK	LTR
-0.345388755	7.686824646	0.078475923	0.214279157	L1MA5:L1:LINE	203.4597873	147.3033791	AL_RNA_TCDD_F	TCDD	F	L1MA5	L1	LINE
-0.447113731	4.810482229	0.078526863	0.214279157	L1ME2z:L1:LINE	25.81052874	20.4080423	AL_RNA_TCDD_F	TCDD	F	L1ME2z	L1	LINE
-0.476630584	4.234574037	0.078057918	0.214279157	LTR16A2:ERVL:LTR	19.87949712	12.11931935	AL_RNA_TCDD_F	TCDD	F	LTR16A2	ERVL	LTR
-0.354753313	9.149010187	0.077706445	0.214279157	Lx4A:L1:LINE	553.7150517	405.6391313	AL_RNA_TCDD_F	TCDD	F	Lx4A	L1	LINE
-0.37408563	9.118949068	0.078854978	0.214279157	MLT1B:ERVL-MaLR:LTR	550.7316568	387.2574039	AL_RNA_TCDD_F	TCDD	F	MLT1B	ERVL-MaLR	LTR
-0.328782651	7.893904367	0.078990585	0.214279157	MLT1C:ERVL-MaLR:LTR	240.2437269	181.4669482	AL_RNA_TCDD_F	TCDD	F	MLT1C	ERVL-MaLR	LTR
-0.41604758	4.170550366	0.078577559	0.214279157	MLTR73:ERV1:LTR	17.52816072	13.49156348	AL_RNA_TCDD_F	TCDD	F	MLTR73	ERV1	LTR
-0.352995088	8.491866575	0.077693939	0.214279157	RLTR25B:ERVK:LTR	347.7330386	260.0940406	AL_RNA_TCDD_F	TCDD	F	RLTR25B	ERVK	LTR
-0.429298263	3.98626805	0.0775545	0.214279157	RLTR26C_MM:ERVK:LTR	15.99552696	12.19300255	AL_RNA_TCDD_F	TCDD	F	RLTR26C_MM	ERVK	LTR
-0.398625629	4.351039246	0.077790511	0.214279157	RLTR31_Mm:ERVK:LTR	19.61359219	14.12713385	AL_RNA_TCDD_F	TCDD	F	RLTR31_Mm	ERVK	LTR
-0.339801073	9.835346499	0.07903393	0.214279157	RMER15:ERVL:LTR	921.8649265	669.8104119	AL_RNA_TCDD_F	TCDD	F	RMER15	ERVL	LTR
-0.340696167	9.970890771	0.079916645	0.214798248	B1F2:Alu:SINE	1014.03841	746.7175103	AL_RNA_TCDD_F	TCDD	F	B1F2	Alu	SINE
-0.39549019	4.001126654	0.07956453	0.214798248	LTR33:ERVL:LTR	16.52601486	12.125752	AL_RNA_TCDD_F	TCDD	F	LTR33	ERVL	LTR
-0.360298363	5.099596265	0.079658282	0.214798248	LTR72_RN:ERV1:LTR	35.90388194	26.49231257	AL_RNA_TCDD_F	TCDD	F	LTR72_RN	ERV1	LTR
-0.398617043	4.6133826	0.08007272	0.214798248	RLTR9E:ERVK:LTR	25.30250306	18.50465491	AL_RNA_TCDD_F	TCDD	F	RLTR9E	ERVK	LTR
-0.608071613	1.625761117	0.080805114	0.21519098	L1M3de:L1:LINE	2.999540196	2.116698464	AL_RNA_TCDD_F	TCDD	F	L1M3de	L1	LINE
-0.374412824	4.780442154	0.080661453	0.21519098	MLTR31F_MM:ERVK:LTR	27.66739333	20.41796119	AL_RNA_TCDD_F	TCDD	F	MLTR31F_MM	ERVK	LTR
-0.309369556	8.700200355	0.080855782	0.21519098	RCHARR1:hAT-Charlie:DNA	412.7709801	312.7586606	AL_RNA_TCDD_F	TCDD	F	RCHARR1	hAT-Charlie	DNA
-0.386294145	4.123874855	0.081360405	0.215967148	Charlie18a:hAT-Charlie:DNA	17.21122589	12.45196484	AL_RNA_TCDD_F	TCDD	F	Charlie18a	hAT-Charlie	DNA
-0.693566141	-0.188265833	0.082137578	0.216931644	RLTR44D:ERVK:LTR	0.763599204	0.438963448	AL_RNA_TCDD_F	TCDD	F	RLTR44D	ERVK	LTR
-0.35171247	5.741885719	0.082151629	0.216931644	Tigger5:TcMar-Tigger:DNA	52.92905481	39.75637395	AL_RNA_TCDD_F	TCDD	F	Tigger5	TcMar-Tigger	DNA
-0.316005172	8.020622344	0.082798895	0.218072934	RLTR13B1:ERVK:LTR	262.8566969	182.2435868	AL_RNA_TCDD_F	TCDD	F	RLTR13B1	ERVK	LTR
-0.507460953	1.292668383	0.084908762	0.218853924	MER105:DNA:DNA	2.256520249	1.690149524	AL_RNA_TCDD_F	TCDD	F	MER105	DNA	DNA
-0.489016835	4.896654612	0.084656944	0.218853924	MER58C:hAT-Charlie:DNA	28.52618941	17.6765544	AL_RNA_TCDD_F	TCDD	F	MER58C	hAT-Charlie	DNA
-0.730294004	-0.312723525	0.084922833	0.218853924	MER89-int:ERV1:LTR	0.588595313	0.383985656	AL_RNA_TCDD_F	TCDD	F	MER89-int	ERV1	LTR
-0.445561155	4.867037934	0.084648167	0.218853924	MERVK26-int:ERVK:LTR	31.35365761	23.7744568	AL_RNA_TCDD_F	TCDD	F	MERVK26-int	ERVK	LTR
-0.327583771	8.323775483	0.085251056	0.218853924	MLT1A0:ERVL-MaLR:LTR	318.8707891	233.8266142	AL_RNA_TCDD_F	TCDD	F	MLT1A0	ERVL-MaLR	LTR
-0.513285616	2.67290721	0.084252682	0.218853924	MLT2C2:ERVL:LTR	5.676763195	4.299582076	AL_RNA_TCDD_F	TCDD	F	MLT2C2	ERVL	LTR
-0.334729716	9.88189873	0.084046139	0.218853924	MT2B:ERVL:LTR	944.4554109	687.9244123	AL_RNA_TCDD_F	TCDD	F	MT2B	ERVL	LTR
-0.330093579	7.688480969	0.084893667	0.218853924	RLTR28:ERVL:LTR	206.6232295	150.5405049	AL_RNA_TCDD_F	TCDD	F	RLTR28	ERVL	LTR
-0.371471708	6.951543646	0.084591196	0.218853924	RLTR45-int:ERVK:LTR	127.0499712	93.78522413	AL_RNA_TCDD_F	TCDD	F	RLTR45-int	ERVK	LTR
0.388643866	8.287379358	0.08546958	0.218853924	RMER12C:ERVK:LTR	296.9254636	293.7993389	AL_RNA_TCDD_F	TCDD	F	RMER12C	ERVK	LTR
0.481798162	5.795596047	0.085397188	0.218853924	U4:snRNA:snRNA	48.94749582	64.72806757	AL_RNA_TCDD_F	TCDD	F	U4	snRNA	snRNA
-0.331721026	7.515102557	0.086065027	0.21982352	L1MC:L1:LINE	184.9117796	131.8913559	AL_RNA_TCDD_F	TCDD	F	L1MC	L1	LINE
-0.559612857	2.414084091	0.086423643	0.220184858	ERV3-16A3_LTR:ERVL:LTR	4.71692924	3.719658878	AL_RNA_TCDD_F	TCDD	F	ERV3-16A3_LTR	ERVL	LTR
-0.406584434	5.081439549	0.086885663	0.220807172	RMER17A:ERVK:LTR	32.56239991	21.28096599	AL_RNA_TCDD_F	TCDD	F	RMER17A	ERVK	LTR
-0.38896731	5.678079729	0.087417243	0.221602712	RMER21A:ERV1:LTR	51.49964503	33.65135036	AL_RNA_TCDD_F	TCDD	F	RMER21A	ERV1	LTR
-0.328294465	13.49556032	0.088966713	0.221689504	B3:B2:SINE	11952.32571	8521.227224	AL_RNA_TCDD_F	TCDD	F	B3	B2	SINE
-0.350766524	7.909026053	0.089544083	0.221689504	ID2:ID:SINE	242.889081	169.562921	AL_RNA_TCDD_F	TCDD	F	ID2	ID	SINE
-0.350370863	5.437828008	0.089018568	0.221689504	L1VL1:L1:LINE	42.13808428	33.09067058	AL_RNA_TCDD_F	TCDD	F	L1VL1	L1	LINE
-0.364575912	6.60635788	0.089426462	0.221689504	MER21C:ERVL:LTR	98.51207626	73.48349863	AL_RNA_TCDD_F	TCDD	F	MER21C	ERVL	LTR
-0.327232886	9.783352161	0.088249561	0.221689504	PB1:Alu:SINE	872.0197539	662.3824852	AL_RNA_TCDD_F	TCDD	F	PB1	Alu	SINE
0.328366919	3.980660285	0.089354839	0.221689504	RLTR19A:ERVK:LTR	15.14346639	16.6486049	AL_RNA_TCDD_F	TCDD	F	RLTR19A	ERVK	LTR
-0.417525458	4.555012066	0.089042253	0.221689504	RLTR1A2_MM:ERV1:LTR	22.62421551	16.46708101	AL_RNA_TCDD_F	TCDD	F	RLTR1A2_MM	ERV1	LTR
-0.3392207	7.191177175	0.08890563	0.221689504	RLTR42-int:ERVK:LTR	145.7717066	114.7071448	AL_RNA_TCDD_F	TCDD	F	RLTR42-int	ERVK	LTR
-0.436830919	3.519175742	0.08869893	0.221689504	RLTR9D2:ERVK:LTR	11.72192592	7.892636097	AL_RNA_TCDD_F	TCDD	F	RLTR9D2	ERVK	LTR
-0.329297941	7.551804831	0.089637768	0.221689504	RMER19B2:ERVK:LTR	189.7179985	135.8852081	AL_RNA_TCDD_F	TCDD	F	RMER19B2	ERVK	LTR
-0.628539348	0.434375128	0.090301877	0.222788572	RLTR1E_MM:ERV1:LTR	1.128314093	0.514534403	AL_RNA_TCDD_F	TCDD	F	RLTR1E_MM	ERV1	LTR
-0.415369269	3.83029561	0.092676764	0.228092812	RLTR8:ERVK:LTR	13.72623577	10.26338516	AL_RNA_TCDD_F	TCDD	F	RLTR8	ERVK	LTR
-0.351265492	7.731478257	0.093050213	0.228457423	MurERV4-int:ERVK:LTR	209.3519521	160.2287413	AL_RNA_TCDD_F	TCDD	F	MurERV4-int	ERVK	LTR
-0.464895891	2.192835487	0.093394891	0.228749805	MER67B:ERV1:LTR	4.274911672	2.960723643	AL_RNA_TCDD_F	TCDD	F	MER67B	ERV1	LTR
-0.582970547	2.793106918	0.093744431	0.229052657	MER106B:hAT-Charlie:DNA	6.735761179	4.364201369	AL_RNA_TCDD_F	TCDD	F	MER106B	hAT-Charlie	DNA
-0.329419023	7.296763747	0.094298601	0.229852839	ORR1A3-int:ERVL-MaLR:LTR	155.2562097	109.6927293	AL_RNA_TCDD_F	TCDD	F	ORR1A3-int	ERVL-MaLR	LTR
-0.341007914	10.12590526	0.094613655	0.230067737	ID4:ID:SINE	1128.139664	824.9863354	AL_RNA_TCDD_F	TCDD	F	ID4	ID	SINE
-0.406619141	6.148087153	0.097349394	0.231050168	AmnSINE1:Deu:SINE	70.67133582	48.44920064	AL_RNA_TCDD_F	TCDD	F	AmnSINE1	Deu	SINE
-0.308960381	10.48692746	0.096678683	0.231050168	B1F1:Alu:SINE	1443.665687	1050.91139	AL_RNA_TCDD_F	TCDD	F	B1F1	Alu	SINE
-0.319552953	12.57891886	0.097799297	0.231050168	B2_Mm2:B2:SINE	6238.061631	4494.306893	AL_RNA_TCDD_F	TCDD	F	B2_Mm2	B2	SINE
-0.347169668	7.548913445	0.097067927	0.231050168	Charlie8:hAT-Charlie:DNA	190.9945237	130.0589103	AL_RNA_TCDD_F	TCDD	F	Charlie8	hAT-Charlie	DNA
-0.324534224	13.00273197	0.097015121	0.231050168	ID_B1:B4:SINE	8409.477222	6182.941534	AL_RNA_TCDD_F	TCDD	F	ID_B1	B4	SINE
-0.316644292	9.572510036	0.096051581	0.231050168	L1_Mur1:L1:LINE	741.7095567	536.0993223	AL_RNA_TCDD_F	TCDD	F	L1_Mur1	L1	LINE
-0.32556239	8.137800343	0.095677711	0.231050168	L1_Mus4:L1:LINE	296.7812017	203.5196801	AL_RNA_TCDD_F	TCDD	F	L1_Mus4	L1	LINE
-0.300356718	10.04067425	0.097060691	0.231050168	L1Md_F3:L1:LINE	1065.98701	837.4920115	AL_RNA_TCDD_F	TCDD	F	L1Md_F3	L1	LINE
-0.357256544	6.018563044	0.097850638	0.231050168	MER20B:hAT-Charlie:DNA	63.36560503	43.77220479	AL_RNA_TCDD_F	TCDD	F	MER20B	hAT-Charlie	DNA
-0.371684826	3.851361343	0.09741012	0.231050168	MLT1E1:ERVL-MaLR:LTR	14.83457272	10.23708685	AL_RNA_TCDD_F	TCDD	F	MLT1E1	ERVL-MaLR	LTR
-0.314200773	11.1774132	0.096552889	0.231050168	PB1D9:Alu:SINE	2373.553834	1707.045473	AL_RNA_TCDD_F	TCDD	F	PB1D9	Alu	SINE
-0.457289792	3.844071837	0.097508222	0.231050168	RLTR19C:ERVK:LTR	13.9984815	10.54639508	AL_RNA_TCDD_F	TCDD	F	RLTR19C	ERVK	LTR
-0.391066575	5.146393841	0.097979854	0.231050168	RMER13A:ERVK:LTR	32.60762402	25.76499842	AL_RNA_TCDD_F	TCDD	F	RMER13A	ERVK	LTR
-0.311177169	7.512684292	0.098436805	0.231589143	ORR1A0-int:ERVL-MaLR:LTR	177.1335976	130.5312089	AL_RNA_TCDD_F	TCDD	F	ORR1A0-int	ERVL-MaLR	LTR
-0.387600281	4.631340763	0.099380772	0.233268755	Charlie10:hAT-Charlie:DNA	26.07375889	16.89974905	AL_RNA_TCDD_F	TCDD	F	Charlie10	hAT-Charlie	DNA
-0.308942214	11.35349786	0.101222949	0.233533647	B1_Mur2:Alu:SINE	2659.362181	1923.993874	AL_RNA_TCDD_F	TCDD	F	B1_Mur2	Alu	SINE
-0.305889962	12.58396803	0.101131185	0.233533647	B2_Mm1a:B2:SINE	6543.576165	4325.340951	AL_RNA_TCDD_F	TCDD	F	B2_Mm1a	B2	SINE
-0.32773964	5.43805925	0.102027027	0.233533647	Charlie6:hAT-Charlie:DNA	41.19034011	34.46120656	AL_RNA_TCDD_F	TCDD	F	Charlie6	hAT-Charlie	DNA
-0.46639148	4.500501708	0.100862336	0.233533647	ERVB4_1-I_MM-int:ERVK:LTR	22.79688392	15.48503172	AL_RNA_TCDD_F	TCDD	F	ERVB4_1-I_MM-int	ERVK	LTR
-0.543539054	1.708644879	0.101510842	0.233533647	Eulor2B:DNA?:DNA?	2.865014428	2.417175124	AL_RNA_TCDD_F	TCDD	F	Eulor2B	DNA?	DNA
-0.587176388	1.044932111	0.101084735	0.233533647	IAPEy-int:ERVK:LTR	1.702405062	1.049574084	AL_RNA_TCDD_F	TCDD	F	IAPEy-int	ERVK	LTR
-0.321802314	7.592555033	0.101150679	0.233533647	L1MB3:L1:LINE	190.4187855	152.0320189	AL_RNA_TCDD_F	TCDD	F	L1MB3	L1	LINE
-0.309675667	7.524857268	0.101945964	0.233533647	L1MB5:L1:LINE	176.7995043	133.3677003	AL_RNA_TCDD_F	TCDD	F	L1MB5	L1	LINE
-0.369778548	7.30924752	0.10181228	0.233533647	MYSERV6-int:ERVK:LTR	159.4765059	112.7233464	AL_RNA_TCDD_F	TCDD	F	MYSERV6-int	ERVK	LTR
-0.322732348	10.09795204	0.101376985	0.233533647	PB1D11:Alu:SINE	1122.36668	803.6542939	AL_RNA_TCDD_F	TCDD	F	PB1D11	Alu	SINE
-0.463946293	3.427326448	0.10017965	0.233533647	RLTR31B_Mm:ERVK:LTR	10.19039496	7.785022543	AL_RNA_TCDD_F	TCDD	F	RLTR31B_Mm	ERVK	LTR
-0.419646403	6.300147258	0.103678782	0.235564941	Charlie16a:hAT-Charlie:DNA	76.87256644	54.91834263	AL_RNA_TCDD_F	TCDD	F	Charlie16a	hAT-Charlie	DNA
-0.301753045	8.495346817	0.10378441	0.235564941	IAPLTR2_Mm:ERVK:LTR	357.1464298	257.2252231	AL_RNA_TCDD_F	TCDD	F	IAPLTR2_Mm	ERVK	LTR
-0.343384514	5.470707386	0.103754653	0.235564941	MER31B:ERV1:LTR	43.28329153	31.31360414	AL_RNA_TCDD_F	TCDD	F	MER31B	ERV1	LTR
-0.310931196	10.33850168	0.103861653	0.235564941	MTC:ERVL-MaLR:LTR	1275.448542	977.5911493	AL_RNA_TCDD_F	TCDD	F	MTC	ERVL-MaLR	LTR
-0.326883083	12.08151294	0.104076029	0.235564941	PB1D10:Alu:SINE	4317.48892	3269.34902	AL_RNA_TCDD_F	TCDD	F	PB1D10	Alu	SINE
-0.640112265	0.390402983	0.105116029	0.237388984	LTR55:ERVL?:LTR	1.00870822	0.671336768	AL_RNA_TCDD_F	TCDD	F	LTR55	ERVL?	LTR
-0.312217077	6.046657083	0.105392139	0.237465975	Kanga1:TcMar-Tc2:DNA	69.56417903	51.77976109	AL_RNA_TCDD_F	TCDD	F	Kanga1	TcMar-Tc2	DNA
-0.300801601	11.20465267	0.105852683	0.237465975	MIRc:MIR:SINE	2302.200783	1838.520016	AL_RNA_TCDD_F	TCDD	F	MIRc	MIR	SINE
-0.31528618	10.72370425	0.105635678	0.237465975	PB1D7:Alu:SINE	1703.499095	1240.955476	AL_RNA_TCDD_F	TCDD	F	PB1D7	Alu	SINE
-0.308383601	7.836554668	0.108090444	0.239536282	L1_Rod:L1:LINE	225.5838847	166.6300327	AL_RNA_TCDD_F	TCDD	F	L1_Rod	L1	LINE
-0.434371663	3.253173139	0.10798989	0.239536282	L1MA10:L1:LINE	8.843492285	6.961022621	AL_RNA_TCDD_F	TCDD	F	L1MA10	L1	LINE
-0.377869369	4.033914754	0.107412298	0.239536282	MamRep1151:LTR?:LTR?	16.00726244	11.82390357	AL_RNA_TCDD_F	TCDD	F	MamRep1151	LTR?	LTR
-0.577758808	1.402142666	0.108192916	0.239536282	MLT1C-int:ERVL-MaLR:LTR	2.181990682	1.445461208	AL_RNA_TCDD_F	TCDD	F	MLT1C-int	ERVL-MaLR	LTR
-0.311700039	4.876961824	0.107065019	0.239536282	RLTR13D6:ERVK:LTR	29.76425949	21.67026046	AL_RNA_TCDD_F	TCDD	F	RLTR13D6	ERVK	LTR
-0.362863005	6.446856461	0.107659923	0.239536282	Tigger1:TcMar-Tigger:DNA	87.40345142	65.58851135	AL_RNA_TCDD_F	TCDD	F	Tigger1	TcMar-Tigger	DNA
-0.636514591	1.000878139	0.10922359	0.240766783	HY1:scRNA:scRNA	1.625066487	1.037946934	AL_RNA_TCDD_F	TCDD	F	HY1	scRNA	scRNA
-0.320267996	12.38521133	0.109041638	0.240766783	RSINE1:B4:SINE	5291.273083	3949.646656	AL_RNA_TCDD_F	TCDD	F	RSINE1	B4	SINE
-0.329393391	8.412070022	0.109726211	0.241350062	RMER1C:Other:Other	337.0745078	248.6898718	AL_RNA_TCDD_F	TCDD	F	RMER1C	Other	Other
-0.364137274	4.776717063	0.110142218	0.241740713	LTR87:ERVL?:LTR	27.19108209	21.95344492	AL_RNA_TCDD_F	TCDD	F	LTR87	ERVL?	LTR
-0.328258228	7.568609418	0.110404169	0.241792283	RLTR11A:ERVK:LTR	185.6301859	137.5482908	AL_RNA_TCDD_F	TCDD	F	RLTR11A	ERVK	LTR
-0.297593071	9.847161656	0.110798843	0.242133678	ORR1E:ERVL-MaLR:LTR	928.3991178	672.8787242	AL_RNA_TCDD_F	TCDD	F	ORR1E	ERVL-MaLR	LTR
-0.315082725	6.670452829	0.112431053	0.245172232	RMER19A:ERVK:LTR	96.47759844	73.68262701	AL_RNA_TCDD_F	TCDD	F	RMER19A	ERVK	LTR
-0.333875751	4.283009178	0.112925197	0.245721352	RLTR30D2_MM:ERV1:LTR	19.20236849	13.33955449	AL_RNA_TCDD_F	TCDD	F	RLTR30D2_MM	ERV1	LTR
-0.345978856	5.735669896	0.113256418	0.245914364	RLTR13D5:ERVK:LTR	50.90869487	40.85148228	AL_RNA_TCDD_F	TCDD	F	RLTR13D5	ERVK	LTR
-0.304992736	12.13668108	0.113961139	0.246040773	B1_Mus2:Alu:SINE	4591.778739	3254.25489	AL_RNA_TCDD_F	TCDD	F	B1_Mus2	Alu	SINE
-0.535112588	2.133088568	0.11380392	0.246040773	RLTR9A3B:ERVK:LTR	3.79882221	3.051697557	AL_RNA_TCDD_F	TCDD	F	RLTR9A3B	ERVK	LTR
-0.597665844	1.792645207	0.114042567	0.246040773	tRNA-Ala-GCG:tRNA:tRNA	3.055699765	2.345025428	AL_RNA_TCDD_F	TCDD	F	tRNA-Ala-GCG	tRNA	tRNA
-0.315565477	6.107944305	0.115110739	0.247818025	RLTR40:ERVK:LTR	71.3851006	50.14076295	AL_RNA_TCDD_F	TCDD	F	RLTR40	ERVK	LTR
-0.298220548	11.46217635	0.116064282	0.248799733	B1F:Alu:SINE	2784.41306	2137.888799	AL_RNA_TCDD_F	TCDD	F	B1F	Alu	SINE
-0.304239962	11.09028216	0.116681694	0.248799733	B2_Mm1t:B2:SINE	2191.131426	1554.045192	AL_RNA_TCDD_F	TCDD	F	B2_Mm1t	B2	SINE
-0.374518527	4.430043507	0.116570499	0.248799733	ERVL-E-int:ERVL:LTR	21.62444512	16.20894115	AL_RNA_TCDD_F	TCDD	F	ERVL-E-int	ERVL	LTR
-0.6852246	1.463823049	0.116793563	0.248799733	MER54B:ERVL:LTR	2.201731564	1.504111318	AL_RNA_TCDD_F	TCDD	F	MER54B	ERVL	LTR
-0.304370432	6.224140533	0.116751823	0.248799733	ORR1D2-int:ERVL-MaLR:LTR	72.96676868	57.10417635	AL_RNA_TCDD_F	TCDD	F	ORR1D2-int	ERVL-MaLR	LTR
-0.323982338	5.917704181	0.117623762	0.250042966	ETnERV3-int:ERVK:LTR	62.2907421	46.14406198	AL_RNA_TCDD_F	TCDD	F	ETnERV3-int	ERVK	LTR
-0.380337193	3.561164113	0.118936282	0.250751207	LTR40c:ERVL:LTR	11.52023064	10.03544042	AL_RNA_TCDD_F	TCDD	F	LTR40c	ERVL	LTR
-0.337835258	9.133488412	0.118946085	0.250751207	Lx2:L1:LINE	571.4612664	422.6240603	AL_RNA_TCDD_F	TCDD	F	Lx2	L1	LINE
-0.330090103	8.321607717	0.118848864	0.250751207	RLTR13D:ERVK:LTR	330.0179284	253.2734159	AL_RNA_TCDD_F	TCDD	F	RLTR13D	ERVK	LTR
-0.349622763	5.460953491	0.11822577	0.250751207	RMER2:ERV1:LTR	41.65624197	36.30505053	AL_RNA_TCDD_F	TCDD	F	RMER2	ERV1	LTR
-0.301463501	10.03475385	0.120259575	0.252470413	Lx3B:L1:LINE	1065.099958	828.5996145	AL_RNA_TCDD_F	TCDD	F	Lx3B	L1	LINE
-0.278562825	7.436443959	0.120082999	0.252470413	MLT1E2:ERVL-MaLR:LTR	172.4258185	127.3809315	AL_RNA_TCDD_F	TCDD	F	MLT1E2	ERVL-MaLR	LTR
-0.41395358	2.498453851	0.121481014	0.252683225	Arthur1B:hAT-Tip100:DNA	5.56310521	3.36585118	AL_RNA_TCDD_F	TCDD	F	Arthur1B	hAT-Tip100	DNA
-0.31624161	4.60937653	0.120914312	0.252683225	Charlie12:hAT-Charlie:DNA	24.21721997	17.29562468	AL_RNA_TCDD_F	TCDD	F	Charlie12	hAT-Charlie	DNA
-0.318790155	6.906879312	0.121034395	0.252683225	Lx10:L1:LINE	117.3908621	92.39380689	AL_RNA_TCDD_F	TCDD	F	Lx10	L1	LINE
-0.331314772	5.236666191	0.121606917	0.252683225	MamSINE1:tRNA:SINE	39.45836672	32.14602613	AL_RNA_TCDD_F	TCDD	F	MamSINE1	tRNA	SINE
-0.319895937	7.544703616	0.121247317	0.252683225	RMER19C:ERVK:LTR	184.9421063	145.4690414	AL_RNA_TCDD_F	TCDD	F	RMER19C	ERVK	LTR
-0.283400806	8.07006293	0.123640443	0.256383249	L1M3:L1:LINE	274.2093139	203.0269344	AL_RNA_TCDD_F	TCDD	F	L1M3	L1	LINE
-0.380282887	3.600886818	0.124712466	0.257552831	HAL1M8:L1:LINE	11.20349907	9.606813949	AL_RNA_TCDD_F	TCDD	F	HAL1M8	L1	LINE
-0.32786762	4.437425748	0.124530663	0.257552831	MamGyp-int:Gypsy:LTR	21.8062288	15.64296756	AL_RNA_TCDD_F	TCDD	F	MamGyp-int	Gypsy	LTR
-0.432027948	3.411169978	0.125065845	0.257757656	MLT1H2:ERVL-MaLR:LTR	10.56299342	8.403932489	AL_RNA_TCDD_F	TCDD	F	MLT1H2	ERVL-MaLR	LTR
-0.355873796	4.892617099	0.125325259	0.257768383	RLTR24:ERV1:LTR	28.87888114	23.54735386	AL_RNA_TCDD_F	TCDD	F	RLTR24	ERV1	LTR
-0.406639402	4.561459613	0.125774217	0.258168131	MER68B:ERVL:LTR	22.75403119	15.60033384	AL_RNA_TCDD_F	TCDD	F	MER68B	ERVL	LTR
-0.553559626	2.814402259	0.126497556	0.25894887	LTR81C:Gypsy:LTR	6.84427871	4.262718736	AL_RNA_TCDD_F	TCDD	F	LTR81C	Gypsy	LTR
-0.376042843	4.197226127	0.126665325	0.25894887	MER113:hAT-Charlie:DNA	17.82296304	15.15084305	AL_RNA_TCDD_F	TCDD	F	MER113	hAT-Charlie	DNA
-0.277481935	10.38233749	0.128479477	0.262129154	MTA_Mm-int:ERVL-MaLR:LTR	1303.58616	965.159964	AL_RNA_TCDD_F	TCDD	F	MTA_Mm-int	ERVL-MaLR	LTR
-0.397925812	5.011289987	0.129252513	0.262649395	MER53:hAT:DNA	32.29989033	22.78363409	AL_RNA_TCDD_F	TCDD	F	MER53	hAT	DNA
-0.315138545	6.76267121	0.129127394	0.262649395	MTD-int:ERVL-MaLR:LTR	109.0795437	86.27473685	AL_RNA_TCDD_F	TCDD	F	MTD-int	ERVL-MaLR	LTR
-0.553176948	2.062741408	0.129636964	0.262903762	LTR81B:Gypsy:LTR	3.701582662	2.703864794	AL_RNA_TCDD_F	TCDD	F	LTR81B	Gypsy	LTR
-0.349038373	5.145994703	0.131033155	0.264676533	L1MB1:L1:LINE	34.14310575	26.45377826	AL_RNA_TCDD_F	TCDD	F	L1MB1	L1	LINE
-0.329646561	5.801140363	0.130928009	0.264676533	RLTR12A:ERVK:LTR	56.28053925	42.30537779	AL_RNA_TCDD_F	TCDD	F	RLTR12A	ERVK	LTR
-0.306137308	6.479560768	0.131545912	0.265093025	ETnERV-int:ERVK:LTR	88.96708656	66.26621704	AL_RNA_TCDD_F	TCDD	F	ETnERV-int	ERVK	LTR
-0.53266782	1.586239771	0.131762214	0.265093025	MLTR31E_MM:ERVK:LTR	2.758909488	1.555979146	AL_RNA_TCDD_F	TCDD	F	MLTR31E_MM	ERVK	LTR
-0.322168598	4.062369222	0.132279959	0.265607681	RLTR12G:ERVK:LTR	16.85089712	13.30216105	AL_RNA_TCDD_F	TCDD	F	RLTR12G	ERVK	LTR
-0.409790185	3.572375003	0.132867707	0.266260583	MamRep434:TcMar-Tigger:DNA	12.04479731	8.173845166	AL_RNA_TCDD_F	TCDD	F	MamRep434	TcMar-Tigger	DNA
-0.647691256	1.245022885	0.133701099	0.267402198	L5:RTE-X:LINE	2.247965204	1.271143229	AL_RNA_TCDD_F	TCDD	F	L5	RTE-X	LINE
-0.284501691	5.27871773	0.134259415	0.26799025	Tigger17a:TcMar-Tigger:DNA	38.49185115	31.47606764	AL_RNA_TCDD_F	TCDD	F	Tigger17a	TcMar-Tigger	DNA
-0.329233692	5.598291738	0.135324536	0.269585617	L1MC2:L1:LINE	44.98809894	33.85957103	AL_RNA_TCDD_F	TCDD	F	L1MC2	L1	LINE
0.365443845	3.619361805	0.136852063	0.271115906	LTR16E2:ERVL:LTR	11.24860075	13.52755832	AL_RNA_TCDD_F	TCDD	F	LTR16E2	ERVL	LTR
-0.453879278	3.271665029	0.136894816	0.271115906	RLTR20A2:ERVK:LTR	8.762706114	7.087464251	AL_RNA_TCDD_F	TCDD	F	RLTR20A2	ERVK	LTR
-0.276207909	7.382849069	0.136660933	0.271115906	RLTR33:ERVK:LTR	165.3704409	131.3201229	AL_RNA_TCDD_F	TCDD	F	RLTR33	ERVK	LTR
-0.291080377	7.673147548	0.138056685	0.27113096	L1MA6:L1:LINE	202.6935475	146.5384345	AL_RNA_TCDD_F	TCDD	F	L1MA6	L1	LINE
-0.55759847	-0.378568671	0.138239355	0.27113096	LTR75B:ERVL:LTR	0.501977802	0.351385711	AL_RNA_TCDD_F	TCDD	F	LTR75B	ERVL	LTR
-0.472207919	2.324127574	0.137379193	0.27113096	MER45B:hAT-Tip100:DNA	5.130727341	3.530422838	AL_RNA_TCDD_F	TCDD	F	MER45B	hAT-Tip100	DNA
-0.328185185	5.795532753	0.137819212	0.27113096	RLTR14_RN:ERV1:LTR	56.0834139	41.6582954	AL_RNA_TCDD_F	TCDD	F	RLTR14_RN	ERV1	LTR
-0.286561238	7.095572752	0.137991056	0.27113096	RLTR18:ERVK:LTR	133.5556328	107.2554103	AL_RNA_TCDD_F	TCDD	F	RLTR18	ERVK	LTR
-0.308735072	10.53332888	0.138635145	0.27138231	L1Md_A:L1:LINE	1441.027842	1195.002772	AL_RNA_TCDD_F	TCDD	F	L1Md_A	L1	LINE
-0.314795474	5.245967163	0.139256904	0.272074183	MLTR25A:ERVK:LTR	39.32938568	28.99156058	AL_RNA_TCDD_F	TCDD	F	MLTR25A	ERVK	LTR
-0.280498282	6.007967021	0.13974811	0.272508815	ERVL-B4-int:ERVL:LTR	64.00755226	47.0349181	AL_RNA_TCDD_F	TCDD	F	ERVL-B4-int	ERVL	LTR
-0.317630674	9.244979217	0.140601675	0.273647023	RLTR17D_Mm:ERVK:LTR	618.6123116	460.445365	AL_RNA_TCDD_F	TCDD	F	RLTR17D_Mm	ERVK	LTR
-0.316072817	7.554489669	0.141203875	0.274292586	RLTR20A4:ERVK:LTR	191.8895427	150.2618485	AL_RNA_TCDD_F	TCDD	F	RLTR20A4	ERVK	LTR
-0.306346945	5.875022505	0.142670046	0.276610758	RLTR48A:ERV1:LTR	56.52312876	43.94098353	AL_RNA_TCDD_F	TCDD	F	RLTR48A	ERV1	LTR
0.307325018	6.684540331	0.143345405	0.277389773	IAPLTR1a_Mm:ERVK:LTR	96.95802305	99.05781798	AL_RNA_TCDD_F	TCDD	F	IAPLTR1a_Mm	ERVK	LTR
-0.283910371	9.658411163	0.144180905	0.278475119	ORR1C2:ERVL-MaLR:LTR	818.5209434	641.4476699	AL_RNA_TCDD_F	TCDD	F	ORR1C2	ERVL-MaLR	LTR
-0.286836153	6.80817896	0.14470187	0.278949993	L1MB4:L1:LINE	110.7622794	84.46804728	AL_RNA_TCDD_F	TCDD	F	L1MB4	L1	LINE
-0.340181095	4.787680387	0.146205284	0.281011357	Charlie4a:hAT-Charlie:DNA	26.13691978	18.40441658	AL_RNA_TCDD_F	TCDD	F	Charlie4a	hAT-Charlie	DNA
-0.588018374	0.318210625	0.14632544	0.281011357	LTRIS6:ERV1:LTR	0.938679733	0.858709228	AL_RNA_TCDD_F	TCDD	F	LTRIS6	ERV1	LTR
-0.65112625	-0.155040714	0.146952955	0.281423875	LTR68:ERV1:LTR	0.559773659	0.398699783	AL_RNA_TCDD_F	TCDD	F	LTR68	ERV1	LTR
-0.530355239	0.768598373	0.147142247	0.281423875	RLTR41B:ERV1:LTR	1.386947363	1.092217552	AL_RNA_TCDD_F	TCDD	F	RLTR41B	ERV1	LTR
-0.279804337	6.557857554	0.147372857	0.281423875	RMER13A2:ERVK:LTR	95.90938393	74.17071709	AL_RNA_TCDD_F	TCDD	F	RMER13A2	ERVK	LTR
-0.283831211	12.27486651	0.147790771	0.281691431	B4A:B4:SINE	4984.594476	3740.557959	AL_RNA_TCDD_F	TCDD	F	B4A	B4	SINE
-0.306062526	7.303777687	0.148421333	0.282362536	ORR1A1:ERVL-MaLR:LTR	158.3812814	127.1519044	AL_RNA_TCDD_F	TCDD	F	ORR1A1	ERVL-MaLR	LTR
-0.375392874	3.911778754	0.150668992	0.286101794	Charlie2b:hAT-Charlie:DNA	14.10938403	11.42658965	AL_RNA_TCDD_F	TCDD	F	Charlie2b	hAT-Charlie	DNA
-0.290306832	8.098132803	0.151558009	0.286182163	L1MC4:L1:LINE	281.3760966	207.877892	AL_RNA_TCDD_F	TCDD	F	L1MC4	L1	LINE
-0.277899067	7.820073653	0.151392309	0.286182163	MER20:hAT-Charlie:DNA	234.9373602	169.9561476	AL_RNA_TCDD_F	TCDD	F	MER20	hAT-Charlie	DNA
-0.312790586	3.721324307	0.151204741	0.286182163	RLTR10F:ERVK:LTR	12.98609663	10.03884853	AL_RNA_TCDD_F	TCDD	F	RLTR10F	ERVK	LTR
-0.621476376	0.344031605	0.152020613	0.286522122	LTR108e_Mam:ERVL:LTR	0.914484004	0.556033958	AL_RNA_TCDD_F	TCDD	F	LTR108e_Mam	ERVL	LTR
-0.280983092	6.340288958	0.153587553	0.288938365	RLTR10C:ERVK:LTR	78.67970849	53.05564495	AL_RNA_TCDD_F	TCDD	F	RLTR10C	ERVK	LTR
-0.621904552	0.984398259	0.154708718	0.290508593	LTR85c:Gypsy?:LTR	1.623143839	0.877314004	AL_RNA_TCDD_F	TCDD	F	LTR85c	Gypsy?	LTR
-0.273731145	11.48334927	0.156876206	0.293491647	B1_Mur4:Alu:SINE	2921.677784	2146.304683	AL_RNA_TCDD_F	TCDD	F	B1_Mur4	Alu	SINE
-0.274858581	10.4803601	0.156751916	0.293491647	ID4_:ID:SINE	1386.436929	1047.869739	AL_RNA_TCDD_F	TCDD	F	ID4_	ID	SINE
-0.272659079	7.518728761	0.157462226	0.293989368	L1ME4b:L1:LINE	184.8398954	135.6665564	AL_RNA_TCDD_F	TCDD	F	L1ME4b	L1	LINE
-0.401543173	1.543491982	0.157722106	0.293989368	MER104:TcMar-Tc2:DNA	2.759418351	2.188738496	AL_RNA_TCDD_F	TCDD	F	MER104	TcMar-Tc2	DNA
-0.535659356	-0.142834867	0.158310432	0.294544547	MLT1H1-int:ERVL-MaLR:LTR	0.687936528	0.415234895	AL_RNA_TCDD_F	TCDD	F	MLT1H1-int	ERVL-MaLR	LTR
-0.276661313	9.282672204	0.158743489	0.294809337	MTEa:ERVL-MaLR:LTR	615.4167677	477.4160608	AL_RNA_TCDD_F	TCDD	F	MTEa	ERVL-MaLR	LTR
-0.64254904	0.541614287	0.159202779	0.295121789	LTR40A1:ERVL:LTR	1.09163094	0.706965556	AL_RNA_TCDD_F	TCDD	F	LTR40A1	ERVL	LTR
-0.323843677	7.238340077	0.160627919	0.297220274	RMER17C:ERVK:LTR	149.0362915	99.99280772	AL_RNA_TCDD_F	TCDD	F	RMER17C	ERVK	LTR
-0.41261997	3.32919102	0.160922881	0.297223682	MamGypLTR3a:Gypsy:LTR	10.10170637	6.811934976	AL_RNA_TCDD_F	TCDD	F	MamGypLTR3a	Gypsy	LTR
-0.257664159	11.10176392	0.161955226	0.298586544	Lx9:L1:LINE	2204.367889	1724.619386	AL_RNA_TCDD_F	TCDD	F	Lx9	L1	LINE
-0.285599108	7.901486973	0.163234838	0.299855301	MERVL-int:ERVL:LTR	237.9301538	192.7631627	AL_RNA_TCDD_F	TCDD	F	MERVL-int	ERVL	LTR
-0.297586526	6.173869079	0.163220464	0.299855301	RLTR34D_MM:ERVK:LTR	74.01914093	52.75673252	AL_RNA_TCDD_F	TCDD	F	RLTR34D_MM	ERVK	LTR
-0.412588849	2.572915389	0.164046371	0.300801122	L1MDb:L1:LINE	5.438894251	4.318748087	AL_RNA_TCDD_F	TCDD	F	L1MDb	L1	LINE
-0.329329828	4.793616023	0.165301163	0.302554836	MLT1I:ERVL-MaLR:LTR	26.37801736	22.68777682	AL_RNA_TCDD_F	TCDD	F	MLT1I	ERVL-MaLR	LTR
-0.549457318	0.677774656	0.166766962	0.304687748	LTR73:ERV1:LTR	1.271561382	0.881721246	AL_RNA_TCDD_F	TCDD	F	LTR73	ERV1	LTR
0.461857834	0.015727008	0.167512592	0.305499583	MER5C1:hAT-Charlie:DNA	0.710112681	1.241293464	AL_RNA_TCDD_F	TCDD	F	MER5C1	hAT-Charlie	DNA
-0.296032301	3.809857864	0.167923597	0.30569933	L1MCc:L1:LINE	13.66199112	10.46826714	AL_RNA_TCDD_F	TCDD	F	L1MCc	L1	LINE
-0.281115075	10.15907265	0.168509275	0.306215779	Lx7:L1:LINE	1143.262349	888.6949796	AL_RNA_TCDD_F	TCDD	F	Lx7	L1	LINE
-0.287072548	8.188867253	0.169439074	0.306805752	ID:ID:SINE	294.928217	223.8832629	AL_RNA_TCDD_F	TCDD	F	ID	ID	SINE
-0.425763246	3.585550084	0.169386133	0.306805752	RLTR30D_RN:ERV1:LTR	11.49309865	7.190206654	AL_RNA_TCDD_F	TCDD	F	RLTR30D_RN	ERV1	LTR
-0.329607871	4.617247785	0.170220193	0.307670723	RLTR44C:ERVK:LTR	22.15971531	16.66304828	AL_RNA_TCDD_F	TCDD	F	RLTR44C	ERVK	LTR
-0.533223812	-0.199879997	0.170573382	0.307760514	Helitron1Nb_Mam:Helitron:RC	0.621061395	0.233058194	AL_RNA_TCDD_F	TCDD	F	Helitron1Nb_Mam	Helitron	RC
-0.306209116	8.670900025	0.171443131	0.308780347	U2:snRNA:snRNA	410.8211263	336.5782899	AL_RNA_TCDD_F	TCDD	F	U2	snRNA	snRNA
-0.251142905	7.672110956	0.174378641	0.310424027	IAPLTR2b:ERVK:LTR	202.2814128	144.6405327	AL_RNA_TCDD_F	TCDD	F	IAPLTR2b	ERVK	LTR
-0.278785626	5.113399508	0.17616699	0.310424027	L1MA5A:L1:LINE	32.36631964	23.22085373	AL_RNA_TCDD_F	TCDD	F	L1MA5A	L1	LINE
-0.401121635	0.981467664	0.173734357	0.310424027	L1MEh:L1:LINE	1.687101629	1.472260836	AL_RNA_TCDD_F	TCDD	F	L1MEh	L1	LINE
-0.594567116	1.19263983	0.176335542	0.310424027	LTR16D1:ERVL:LTR	1.957792535	1.268318986	AL_RNA_TCDD_F	TCDD	F	LTR16D1	ERVL	LTR
-0.419378528	1.60760746	0.17394095	0.310424027	MER45R:hAT-Tip100:DNA	2.701762832	2.237796908	AL_RNA_TCDD_F	TCDD	F	MER45R	hAT-Tip100	DNA
-0.259138714	5.69413277	0.176297322	0.310424027	MER68:ERVL:LTR	52.15871173	41.35245328	AL_RNA_TCDD_F	TCDD	F	MER68	ERVL	LTR
-0.290898338	4.527738185	0.175916024	0.310424027	MLT1N2:ERVL-MaLR:LTR	22.74687944	19.8179419	AL_RNA_TCDD_F	TCDD	F	MLT1N2	ERVL-MaLR	LTR
-0.27776428	6.193445589	0.173898462	0.310424027	MurERV4_19-int:ERVK:LTR	71.35489536	54.88103077	AL_RNA_TCDD_F	TCDD	F	MurERV4_19-int	ERVK	LTR
-0.26025561	8.001871892	0.17372377	0.310424027	ORR1A4-int:ERVL-MaLR:LTR	256.7907809	190.3758574	AL_RNA_TCDD_F	TCDD	F	ORR1A4-int	ERVL-MaLR	LTR
-0.266222505	7.040711989	0.176083645	0.310424027	RLTR11B:ERVK:LTR	134.0736792	94.2818021	AL_RNA_TCDD_F	TCDD	F	RLTR11B	ERVK	LTR
-0.313611345	4.4890906	0.175183142	0.310424027	RLTR20B5_MM:ERVK:LTR	21.63656259	17.30216809	AL_RNA_TCDD_F	TCDD	F	RLTR20B5_MM	ERVK	LTR
-0.520902258	0.756480055	0.175939975	0.310424027	X7C_LINE:CR1:LINE	1.504093176	0.807719468	AL_RNA_TCDD_F	TCDD	F	X7C_LINE	CR1	LINE
0.388729568	2.257196282	0.175486447	0.310424027	Zaphod3:hAT-Tip100:DNA	4.308277496	5.26363297	AL_RNA_TCDD_F	TCDD	F	Zaphod3	hAT-Tip100	DNA
-0.41047475	2.713529179	0.178593689	0.31331142	Charlie17b:hAT-Charlie:DNA	5.833828483	4.805086896	AL_RNA_TCDD_F	TCDD	F	Charlie17b	hAT-Charlie	DNA
0.48912053	-0.175051738	0.178541201	0.31331142	MER34-int:ERV1:LTR	0.507141367	1.07849245	AL_RNA_TCDD_F	TCDD	F	MER34-int	ERV1	LTR
-0.354760677	2.908615313	0.17945376	0.314276532	MER63D:hAT-Blackjack:DNA	7.722203648	5.850156979	AL_RNA_TCDD_F	TCDD	F	MER63D	hAT-Blackjack	DNA
-0.267405697	5.215697468	0.182743451	0.314807148	CR1_Mam:CR1:LINE	36.8171492	29.98297197	AL_RNA_TCDD_F	TCDD	F	CR1_Mam	CR1	LINE
-0.39571504	3.552979754	0.183171812	0.314807148	HAL1b:L1:LINE	11.58184069	8.658469947	AL_RNA_TCDD_F	TCDD	F	HAL1b	L1	LINE
-0.310511415	3.567481724	0.181451299	0.314807148	IAPLTR2a:ERVK:LTR	11.50272941	9.595293566	AL_RNA_TCDD_F	TCDD	F	IAPLTR2a	ERVK	LTR
-0.297086933	7.781873288	0.182183275	0.314807148	L1Md_F:L1:LINE	220.9142635	179.4056572	AL_RNA_TCDD_F	TCDD	F	L1Md_F	L1	LINE
-0.578751595	0.511942854	0.181180434	0.314807148	L1ME5:L1:LINE	1.12409662	0.866039538	AL_RNA_TCDD_F	TCDD	F	L1ME5	L1	LINE
-0.368724935	2.527138154	0.180262735	0.314807148	LTR102_Mam:ERVL:LTR	5.233670225	3.723348813	AL_RNA_TCDD_F	TCDD	F	LTR102_Mam	ERVL	LTR
-0.286940204	6.632956457	0.181282744	0.314807148	MER21B:ERVL:LTR	98.78571704	73.22752115	AL_RNA_TCDD_F	TCDD	F	MER21B	ERVL	LTR
-0.328426822	4.851260238	0.182978853	0.314807148	MER96B:hAT-Tip100:DNA	28.2493568	21.35237942	AL_RNA_TCDD_F	TCDD	F	MER96B	hAT-Tip100	DNA
-0.347408452	3.305798752	0.182690035	0.314807148	MLT1F2-int:ERVL-MaLR:LTR	9.403794192	7.226230879	AL_RNA_TCDD_F	TCDD	F	MLT1F2-int	ERVL-MaLR	LTR
0.465460706	0.543447637	0.181729636	0.314807148	RLTR19D:ERVK:LTR	0.975952151	1.692902361	AL_RNA_TCDD_F	TCDD	F	RLTR19D	ERVK	LTR
-0.288162489	5.334543442	0.182373767	0.314807148	RLTR49:ERVK:LTR	40.83041903	29.51490774	AL_RNA_TCDD_F	TCDD	F	RLTR49	ERVK	LTR
-0.332167945	2.766137088	0.185055732	0.31750679	RLTR26D_MM:ERVK:LTR	6.590698621	5.347219165	AL_RNA_TCDD_F	TCDD	F	RLTR26D_MM	ERVK	LTR
-0.305144306	4.328070141	0.185572592	0.317705528	L1ME3F:L1:LINE	20.66422579	13.95072513	AL_RNA_TCDD_F	TCDD	F	L1ME3F	L1	LINE
-0.286039369	7.864224863	0.185798203	0.317705528	MER3:hAT-Charlie:DNA	240.1181103	177.2074293	AL_RNA_TCDD_F	TCDD	F	MER3	hAT-Charlie	DNA
-0.427772066	3.087505039	0.187495042	0.320067294	LTR67B:ERVL:LTR	7.449361411	5.627915117	AL_RNA_TCDD_F	TCDD	F	LTR67B	ERVL	LTR
-0.278317812	6.054517419	0.188169897	0.320679456	MLT1H-int:ERVL-MaLR:LTR	66.2319014	50.0105163	AL_RNA_TCDD_F	TCDD	F	MLT1H-int	ERVL-MaLR	LTR
-0.29739038	7.249524366	0.190756215	0.324057258	L1M2b:L1:LINE	150.5359207	105.853155	AL_RNA_TCDD_F	TCDD	F	L1M2b	L1	LINE
-0.253620011	6.576800448	0.190791107	0.324057258	L1M4b:L1:LINE	98.18724427	78.39067909	AL_RNA_TCDD_F	TCDD	F	L1M4b	L1	LINE
-0.353085601	3.276848981	0.191806242	0.325236672	MER77B:ERVL:LTR	9.029122406	7.222408699	AL_RNA_TCDD_F	TCDD	F	MER77B	ERVL	LTR
-0.265498365	6.990149584	0.192424399	0.325740135	RLTR10-int:ERVK:LTR	124.4718152	113.10894	AL_RNA_TCDD_F	TCDD	F	RLTR10-int	ERVK	LTR
-0.254311048	10.87051996	0.194021464	0.32578963	L1_Mus3:L1:LINE	1943.024457	1376.48282	AL_RNA_TCDD_F	TCDD	F	L1_Mus3	L1	LINE
-0.258208732	9.327883643	0.193498495	0.32578963	L2:L2:LINE	611.68641	504.5547953	AL_RNA_TCDD_F	TCDD	F	L2	L2	LINE
0.259050504	6.912594104	0.194060095	0.32578963	MER89:ERV1:LTR	111.5918563	130.6679206	AL_RNA_TCDD_F	TCDD	F	MER89	ERV1	LTR
-0.317300815	3.78999776	0.193010007	0.32578963	ORR1D-int:ERVL-MaLR:LTR	12.77240715	9.583217683	AL_RNA_TCDD_F	TCDD	F	ORR1D-int	ERVL-MaLR	LTR
-0.333780606	3.728539861	0.193414753	0.32578963	RLTR16B_MM:ERVK:LTR	13.17021405	9.682428568	AL_RNA_TCDD_F	TCDD	F	RLTR16B_MM	ERVK	LTR
-0.330762877	5.535631885	0.194514058	0.326011992	Zaphod:hAT-Tip100:DNA	47.13319759	38.86067141	AL_RNA_TCDD_F	TCDD	F	Zaphod	hAT-Tip100	DNA
-0.270385136	5.472360319	0.195522967	0.32662321	IAPLTR3-int:ERVK:LTR	44.25544973	36.14135236	AL_RNA_TCDD_F	TCDD	F	IAPLTR3-int	ERVK	LTR
-0.529428067	0.829599421	0.195481322	0.32662321	MER121:TcMar?:DNA	1.407824909	0.933627017	AL_RNA_TCDD_F	TCDD	F	MER121	TcMar?	DNA
-0.348416912	2.477931901	0.195854671	0.326639204	MER102c:hAT-Charlie:DNA	5.072609128	4.012337464	AL_RNA_TCDD_F	TCDD	F	MER102c	hAT-Charlie	DNA
-0.435374828	3.604652382	0.196329609	0.326893635	RLTR30E_MM:ERV1:LTR	10.4498874	7.057200388	AL_RNA_TCDD_F	TCDD	F	RLTR30E_MM	ERV1	LTR
-0.339545514	0.613579842	0.197049095	0.327553742	tRNA-SeC(e)-TGA:tRNA:tRNA	1.318855475	0.973170685	AL_RNA_TCDD_F	TCDD	F	tRNA-SeC(e)-TGA	tRNA	tRNA
-0.289057888	9.606160443	0.19911889	0.327770381	L1MA8:L1:LINE	780.2825458	621.723448	AL_RNA_TCDD_F	TCDD	F	L1MA8	L1	LINE
-0.534066203	-0.271896837	0.199096766	0.327770381	MLT1G-int:ERVL-MaLR:LTR	0.57374309	0.443409335	AL_RNA_TCDD_F	TCDD	F	MLT1G-int	ERVL-MaLR	LTR
-0.246689889	7.133729106	0.19889721	0.327770381	MT2_Mm:ERVL:LTR	140.5404601	105.5919732	AL_RNA_TCDD_F	TCDD	F	MT2_Mm	ERVL	LTR
-0.31101212	3.958100066	0.199084219	0.327770381	RLTR26B_MM:ERVK:LTR	15.74353676	12.12480591	AL_RNA_TCDD_F	TCDD	F	RLTR26B_MM	ERVK	LTR
-0.307256651	4.335028444	0.198112165	0.327770381	RLTR31_Mur:ERVK:LTR	20.67938013	14.79053491	AL_RNA_TCDD_F	TCDD	F	RLTR31_Mur	ERVK	LTR
-0.299692958	7.102496947	0.198237533	0.327770381	tRNA-Ala-GCY_:tRNA:tRNA	139.2393685	92.87903828	AL_RNA_TCDD_F	TCDD	F	tRNA-Ala-GCY_	tRNA	tRNA
-0.270488231	5.549230148	0.199683005	0.328166235	L1MC5a:L1:LINE	43.50189681	32.96975172	AL_RNA_TCDD_F	TCDD	F	L1MC5a	L1	LINE
-0.435537087	3.203567774	0.200969506	0.329746082	Charlie20a:hAT-Charlie:DNA	9.051121547	7.394397178	AL_RNA_TCDD_F	TCDD	F	Charlie20a	hAT-Charlie	DNA
-0.240780947	10.58571755	0.201303512	0.329760519	RMER1B:Other:Other	1514.061029	1115.951524	AL_RNA_TCDD_F	TCDD	F	RMER1B	Other	Other
-0.363070226	3.515741555	0.201765066	0.329983511	RMER16A3:ERVK:LTR	11.15629341	9.347028486	AL_RNA_TCDD_F	TCDD	F	RMER16A3	ERVK	LTR
-0.234334248	8.188867568	0.203808803	0.332789253	MLT1L:ERVL-MaLR:LTR	297.4115273	262.4275889	AL_RNA_TCDD_F	TCDD	F	MLT1L	ERVL-MaLR	LTR
-0.240018028	9.598264795	0.207599934	0.337891385	L1MB8:L1:LINE	806.3017065	598.599934	AL_RNA_TCDD_F	TCDD	F	L1MB8	L1	LINE
-0.337888896	5.79984571	0.207429427	0.337891385	MER65-int:ERV1:LTR	56.97064678	47.83412269	AL_RNA_TCDD_F	TCDD	F	MER65-int	ERV1	LTR
-0.263717485	5.372902653	0.21055798	0.340659382	L1ME3D:L1:LINE	39.11699982	30.41514871	AL_RNA_TCDD_F	TCDD	F	L1ME3D	L1	LINE
-0.469369553	2.270066557	0.210327272	0.340659382	L1P5:L1:LINE	4.375866095	3.212658734	AL_RNA_TCDD_F	TCDD	F	L1P5	L1	LINE
-0.327044017	2.699317005	0.21075143	0.340659382	LTRIS3:ERV1:LTR	6.331694319	5.498352135	AL_RNA_TCDD_F	TCDD	F	LTRIS3	ERV1	LTR
-0.314193122	3.987393775	0.210442984	0.340659382	RLTR20A:ERVK:LTR	16.87973803	13.44186152	AL_RNA_TCDD_F	TCDD	F	RLTR20A	ERVK	LTR
-0.337276375	4.061308721	0.210980366	0.340659382	RLTR50B:ERVK:LTR	15.39158802	10.85038866	AL_RNA_TCDD_F	TCDD	F	RLTR50B	ERVK	LTR
-0.288941179	5.680988651	0.212695976	0.342883496	MLT1M:ERVL-MaLR:LTR	49.15270194	41.07317174	AL_RNA_TCDD_F	TCDD	F	MLT1M	ERVL-MaLR	LTR
-0.284170418	7.247824108	0.21384659	0.344191179	RLTR13D3A:ERVK:LTR	142.0317937	100.998675	AL_RNA_TCDD_F	TCDD	F	RLTR13D3A	ERVK	LTR
-0.251259794	9.076874063	0.214305427	0.344383047	L2c:L2:LINE	529.9971682	435.5218572	AL_RNA_TCDD_F	TCDD	F	L2c	L2	LINE
-0.245656524	6.343444277	0.215794896	0.346227886	MLT1F2:ERVL-MaLR:LTR	78.18080455	71.61984609	AL_RNA_TCDD_F	TCDD	F	MLT1F2	ERVL-MaLR	LTR
-0.364338318	2.508546896	0.21626909	0.346440533	BGLII_Mus:ERVK:LTR	5.643886936	4.532174135	AL_RNA_TCDD_F	TCDD	F	BGLII_Mus	ERVK	LTR
-0.341702295	3.145390047	0.220980755	0.353429788	BGLII_A:ERVK:LTR	8.960946856	6.609764328	AL_RNA_TCDD_F	TCDD	F	BGLII_A	ERVK	LTR
-0.245685447	5.76881411	0.224488493	0.357910899	RLTR10E:ERVK:LTR	55.58421859	41.86110827	AL_RNA_TCDD_F	TCDD	F	RLTR10E	ERVK	LTR
-0.311999904	4.210348207	0.224182929	0.357910899	RLTR9A:ERVK:LTR	18.46463733	13.27491483	AL_RNA_TCDD_F	TCDD	F	RLTR9A	ERVK	LTR
-0.437560057	1.522817728	0.225197998	0.357916567	IAPLTR4_I:ERVK:LTR	2.919966989	1.811841714	AL_RNA_TCDD_F	TCDD	F	IAPLTR4_I	ERVK	LTR
-0.393477245	1.239866482	0.225171421	0.357916567	ORSL-2b:hAT-Tip100:DNA	2.231969921	1.496699158	AL_RNA_TCDD_F	TCDD	F	ORSL-2b	hAT-Tip100	DNA
-0.251215477	5.72183561	0.226681872	0.358588796	IAPLTR4:ERVK:LTR	53.4416554	40.3685238	AL_RNA_TCDD_F	TCDD	F	IAPLTR4	ERVK	LTR
-0.446330956	1.714525222	0.22665122	0.358588796	MamTip3:hAT-Tip100:DNA	2.915070252	2.508984859	AL_RNA_TCDD_F	TCDD	F	MamTip3	hAT-Tip100	DNA
-0.261158972	3.654700638	0.226530736	0.358588796	Tigger9b:TcMar-Tigger:DNA	11.92472994	9.636712287	AL_RNA_TCDD_F	TCDD	F	Tigger9b	TcMar-Tigger	DNA
-0.316660082	4.576647745	0.228138619	0.359770699	Charlie4z:hAT-Charlie:DNA	23.29373624	18.90914995	AL_RNA_TCDD_F	TCDD	F	Charlie4z	hAT-Charlie	DNA
-0.328004802	3.416098371	0.227828877	0.359770699	Plat_L3:CR1:LINE	9.536560502	7.377648818	AL_RNA_TCDD_F	TCDD	F	Plat_L3	CR1	LINE
-0.288547591	4.955242098	0.228626152	0.359979687	MTB_Mm-int:ERVL-MaLR:LTR	30.72330249	22.71490217	AL_RNA_TCDD_F	TCDD	F	MTB_Mm-int	ERVL-MaLR	LTR
-0.44235379	-0.13382988	0.229036546	0.360066755	U13_:snRNA:snRNA	0.693194953	0.40507006	AL_RNA_TCDD_F	TCDD	F	U13_	snRNA	snRNA
-0.348034781	2.268255099	0.23008021	0.361147574	MMERVK10D3_LTR:ERVK:LTR	4.471089002	3.508161725	AL_RNA_TCDD_F	TCDD	F	MMERVK10D3_LTR	ERVK	LTR
-0.345885138	2.927152619	0.232592583	0.363964319	MER115:hAT-Tip100:DNA	6.770306203	5.818328273	AL_RNA_TCDD_F	TCDD	F	MER115	hAT-Tip100	DNA
-0.273875486	5.099979079	0.232500174	0.363964319	RLTR19:ERVK:LTR	34.35922364	26.85158928	AL_RNA_TCDD_F	TCDD	F	RLTR19	ERVK	LTR
-0.411448558	3.33611859	0.233669008	0.365085322	MER81:hAT-Blackjack:DNA	9.117881599	8.186337466	AL_RNA_TCDD_F	TCDD	F	MER81	hAT-Blackjack	DNA
-0.441154098	3.162074504	0.235926665	0.368045597	MamRep1894:hAT:DNA	8.414691422	6.599430541	AL_RNA_TCDD_F	TCDD	F	MamRep1894	hAT	DNA
-0.259303038	7.65129979	0.240221949	0.374170593	MLT1A1:ERVL-MaLR:LTR	208.9729868	155.7775737	AL_RNA_TCDD_F	TCDD	F	MLT1A1	ERVL-MaLR	LTR
-0.222440042	9.041905917	0.240769166	0.374447752	IAPLTR1_Mm:ERVK:LTR	502.9667627	397.2092515	AL_RNA_TCDD_F	TCDD	F	IAPLTR1_Mm	ERVK	LTR
-0.18463328	13.30042193	0.241750178	0.375397674	7SK:RNA:RNA	10034.13568	8875.919433	AL_RNA_TCDD_F	TCDD	F	7SK	RNA	RNA
-0.451591849	0.23274137	0.242917509	0.376633569	MER51-int:ERV1:LTR	0.940000191	0.658975473	AL_RNA_TCDD_F	TCDD	F	MER51-int	ERV1	LTR
-0.220302553	9.38013561	0.244536818	0.377988313	MER2:TcMar-Tigger:DNA	685.4796418	537.2454869	AL_RNA_TCDD_F	TCDD	F	MER2	TcMar-Tigger	DNA
-0.316175619	4.953992336	0.244290748	0.377988313	MLT1O:ERVL-MaLR:LTR	31.09601875	22.35886048	AL_RNA_TCDD_F	TCDD	F	MLT1O	ERVL-MaLR	LTR
0.280054489	3.412290851	0.244990986	0.378113941	LTR16B2:ERVL:LTR	8.631431866	12.67479276	AL_RNA_TCDD_F	TCDD	F	LTR16B2	ERVL	LTR
-0.243681597	9.124868171	0.246081412	0.379219683	ORR1A2-int:ERVL-MaLR:LTR	551.7593173	392.0012426	AL_RNA_TCDD_F	TCDD	F	ORR1A2-int	ERVL-MaLR	LTR
-0.279669069	5.75446951	0.248123657	0.381786629	MER63A:hAT-Blackjack:DNA	53.12619153	42.83332077	AL_RNA_TCDD_F	TCDD	F	MER63A	hAT-Blackjack	DNA
0.380252618	0.44465028	0.249128743	0.381906766	Charlie10a:hAT-Charlie:DNA	1.115426898	1.228477292	AL_RNA_TCDD_F	TCDD	F	Charlie10a	hAT-Charlie	DNA
-0.218004362	6.429648724	0.249299974	0.381906766	RLTR17:ERVK:LTR	85.2215518	71.95386422	AL_RNA_TCDD_F	TCDD	F	RLTR17	ERVK	LTR
0.253502662	3.210170375	0.249331636	0.381906766	RMER16B2:ERVK:LTR	8.566631028	11.21230204	AL_RNA_TCDD_F	TCDD	F	RMER16B2	ERVK	LTR
-0.441250496	1.762526255	0.251446415	0.384565105	RLTR53B_Mm:ERVK:LTR	3.371880587	1.950007827	AL_RNA_TCDD_F	TCDD	F	RLTR53B_Mm	ERVK	LTR
-0.264694742	9.165661932	0.253053152	0.385874411	L1VL4:L1:LINE	559.913705	439.4279738	AL_RNA_TCDD_F	TCDD	F	L1VL4	L1	LINE
-0.375552909	1.688028437	0.253063593	0.385874411	MER57C2:ERV1:LTR	2.917134462	2.158862821	AL_RNA_TCDD_F	TCDD	F	MER57C2	ERV1	LTR
-0.336171342	3.51307871	0.254248522	0.387099101	LTR41:ERVL:LTR	10.85552257	10.02756855	AL_RNA_TCDD_F	TCDD	F	LTR41	ERVL	LTR
-0.328333895	3.350146418	0.25513262	0.387862784	MER119:hAT-Charlie:DNA	9.396387335	7.22471215	AL_RNA_TCDD_F	TCDD	F	MER119	hAT-Charlie	DNA
-0.235670263	5.815411689	0.257270796	0.390527824	RLTR13G:ERVK:LTR	56.60661565	44.90083276	AL_RNA_TCDD_F	TCDD	F	RLTR13G	ERVK	LTR
-0.258400079	5.095782914	0.259358113	0.393075576	5S:rRNA:rRNA	32.17084811	27.27682806	AL_RNA_TCDD_F	TCDD	F	5S	rRNA	rRNA
-0.406930472	1.624518835	0.259724493	0.393075576	LTR82B:ERVL:LTR	2.582328411	1.886028483	AL_RNA_TCDD_F	TCDD	F	LTR82B	ERVL	LTR
-0.258392523	4.054341273	0.265298246	0.4009127	RLTR11D:ERVK:LTR	17.1393774	12.96121622	AL_RNA_TCDD_F	TCDD	F	RLTR11D	ERVK	LTR
0.392019059	0.529139441	0.26681835	0.402609831	LTRIS5:ERV1:LTR	1.076073108	1.770218754	AL_RNA_TCDD_F	TCDD	F	LTRIS5	ERV1	LTR
0.180637625	18.34464038	0.268124037	0.403978861	SSU-rRNA_Hsa:rRNA:rRNA	323889.1641	379610.7459	AL_RNA_TCDD_F	TCDD	F	SSU-rRNA_Hsa	rRNA	rRNA
-0.43709967	1.694472391	0.274611745	0.413139925	MER57-int:ERV1:LTR	2.681624604	2.283113818	AL_RNA_TCDD_F	TCDD	F	MER57-int	ERV1	LTR
-0.209413587	6.709118861	0.276221205	0.414945633	MTE2b-int:ERVL-MaLR:LTR	106.5141066	89.33644787	AL_RNA_TCDD_F	TCDD	F	MTE2b-int	ERVL-MaLR	LTR
-0.250503913	5.206688083	0.278057558	0.415639446	RLTR12B:ERVK:LTR	34.67370414	28.80447371	AL_RNA_TCDD_F	TCDD	F	RLTR12B	ERVK	LTR
-0.256356311	5.803288279	0.277244577	0.415639446	RLTR16:ERVK:LTR	54.59121255	45.48407561	AL_RNA_TCDD_F	TCDD	F	RLTR16	ERVK	LTR
-0.26459377	9.214024453	0.278322666	0.415639446	RLTR22_Mur:ERVK:LTR	560.1290511	437.6169712	AL_RNA_TCDD_F	TCDD	F	RLTR22_Mur	ERVK	LTR
-0.239673399	7.955427377	0.277631715	0.415639446	RMER12B:ERVK:LTR	235.0810644	184.1792856	AL_RNA_TCDD_F	TCDD	F	RMER12B	ERVK	LTR
-0.217463602	6.66839477	0.281735197	0.420116897	MER46C:TcMar-Tigger:DNA	105.2746985	86.76548218	AL_RNA_TCDD_F	TCDD	F	MER46C	TcMar-Tigger	DNA
-0.398297756	1.846673039	0.283419312	0.42153256	Kanga1c:TcMar-Tc2:DNA	2.9762921	1.943167526	AL_RNA_TCDD_F	TCDD	F	Kanga1c	TcMar-Tc2	DNA
-0.268724525	3.391398122	0.283831327	0.42153256	LTR79:ERVL:LTR	10.05989658	9.854169288	AL_RNA_TCDD_F	TCDD	F	LTR79	ERVL	LTR
-0.396961745	-0.091904994	0.28476312	0.42153256	LTR86B2:ERVL:LTR	0.762802019	0.463929988	AL_RNA_TCDD_F	TCDD	F	LTR86B2	ERVL	LTR
-0.206182546	7.907383783	0.284745394	0.42153256	ORR1A0:ERVL-MaLR:LTR	234.5773624	183.0119973	AL_RNA_TCDD_F	TCDD	F	ORR1A0	ERVL-MaLR	LTR
-0.209710105	8.400708677	0.283952939	0.42153256	RMER30:hAT-Charlie:DNA	339.2273556	265.3347206	AL_RNA_TCDD_F	TCDD	F	RMER30	hAT-Charlie	DNA
-0.241737574	4.695024439	0.287649487	0.425184519	MLT1F1:ERVL-MaLR:LTR	27.12628186	21.74419117	AL_RNA_TCDD_F	TCDD	F	MLT1F1	ERVL-MaLR	LTR
-0.220765603	5.326197362	0.288342298	0.425588196	RLTR13E:ERVK:LTR	41.59469932	32.68559466	AL_RNA_TCDD_F	TCDD	F	RLTR13E	ERVK	LTR
-0.250684822	3.481231956	0.290761752	0.42853549	MLTR31D_MM:ERVK:LTR	10.78489342	8.851752231	AL_RNA_TCDD_F	TCDD	F	MLTR31D_MM	ERVK	LTR
-0.369626244	2.749153488	0.294909294	0.434017451	Tigger16a:TcMar-Tigger:DNA	5.873762179	4.334928716	AL_RNA_TCDD_F	TCDD	F	Tigger16a	TcMar-Tigger	DNA
-0.436004548	1.047445183	0.296897861	0.43631077	MamRep1527:LTR:LTR	1.660597428	0.988000249	AL_RNA_TCDD_F	TCDD	F	MamRep1527	LTR	LTR
-0.294751676	5.155008137	0.297960976	0.437239406	BGLII_B2:ERVK:LTR	32.29789067	29.36049182	AL_RNA_TCDD_F	TCDD	F	BGLII_B2	ERVK	LTR
-0.21453427	6.1090157	0.298588817	0.437527544	L1MCa:L1:LINE	68.28280946	58.36056849	AL_RNA_TCDD_F	TCDD	F	L1MCa	L1	LINE
-0.445696786	-0.134654883	0.299639884	0.438434116	L1MEg2:L1:LINE	0.594572289	0.554651753	AL_RNA_TCDD_F	TCDD	F	L1MEg2	L1	LINE
-0.333958852	1.090085852	0.304796195	0.443990719	LTR16B1:ERVL:LTR	1.662834446	1.519296801	AL_RNA_TCDD_F	TCDD	F	LTR16B1	ERVL	LTR
-0.258343765	2.062600857	0.304110815	0.443990719	MamGypLTR1d:Gypsy:LTR	3.691384962	3.417194508	AL_RNA_TCDD_F	TCDD	F	MamGypLTR1d	Gypsy	LTR
-0.200860635	6.814175904	0.305279224	0.443990719	MT2C_Mm:ERVL:LTR	110.491417	91.00843603	AL_RNA_TCDD_F	TCDD	F	MT2C_Mm	ERVL	LTR
-0.255837573	3.972493405	0.305415179	0.443990719	RLTR20B2:ERVK:LTR	15.26277341	12.85445485	AL_RNA_TCDD_F	TCDD	F	RLTR20B2	ERVK	LTR
-0.260034021	5.240323352	0.305626748	0.443990719	RMER17D:ERVK:LTR	36.29132162	29.04658887	AL_RNA_TCDD_F	TCDD	F	RMER17D	ERVK	LTR
-0.429161824	1.483519096	0.30654914	0.444693603	SRV_MM-int:ERVK:LTR	2.489276863	1.809502025	AL_RNA_TCDD_F	TCDD	F	SRV_MM-int	ERVK	LTR
-0.337602487	2.364122537	0.307076301	0.444821956	IAPEY5_LTR:ERVK:LTR	4.985153603	3.941417751	AL_RNA_TCDD_F	TCDD	F	IAPEY5_LTR	ERVK	LTR
-0.213964488	6.922121407	0.309398188	0.447546023	RLTR51A_Mm:ERVK?:LTR	119.1993915	87.28475931	AL_RNA_TCDD_F	TCDD	F	RLTR51A_Mm	ERVK?	LTR
-0.29570931	3.322533543	0.310564069	0.448592545	MLT2C1:ERVL:LTR	8.839648113	7.30028094	AL_RNA_TCDD_F	TCDD	F	MLT2C1	ERVL	LTR
0.376910167	-0.109420306	0.314576868	0.453742452	Kanga1d:TcMar-Tc2:DNA	0.689638477	0.963071438	AL_RNA_TCDD_F	TCDD	F	Kanga1d	TcMar-Tc2	DNA
-0.222718388	5.277748405	0.315100317	0.453851877	ERVB7_2B-LTR_MM:ERVK:LTR	38.85457451	33.72337963	AL_RNA_TCDD_F	TCDD	F	ERVB7_2B-LTR_MM	ERVK	LTR
-0.206974559	5.754371406	0.318782317	0.457976845	L4_A_Mam:RTE-X:LINE	50.24780649	44.01858369	AL_RNA_TCDD_F	TCDD	F	L4_A_Mam	RTE-X	LINE
0.325130529	0.119445399	0.318867507	0.457976845	tRNA-His-CAY_:tRNA:tRNA	0.782473684	0.706746949	AL_RNA_TCDD_F	TCDD	F	tRNA-His-CAY_	tRNA	tRNA
-0.199438581	6.783811421	0.322267563	0.462205529	ORR1A1-int:ERVL-MaLR:LTR	108.7296361	83.9616602	AL_RNA_TCDD_F	TCDD	F	ORR1A1-int	ERVL-MaLR	LTR
-0.191185232	8.276722374	0.322727701	0.462211707	L1MC1:L1:LINE	298.9369532	241.5677382	AL_RNA_TCDD_F	TCDD	F	L1MC1	L1	LINE
-0.300983772	5.408530005	0.323432695	0.462568057	RLTR24B_MM:ERV1:LTR	43.46066411	33.01000945	AL_RNA_TCDD_F	TCDD	F	RLTR24B_MM	ERV1	LTR
-0.329339003	3.153838659	0.324535452	0.463491476	MER50:ERV1:LTR	7.876311492	6.732009352	AL_RNA_TCDD_F	TCDD	F	MER50	ERV1	LTR
-0.260535725	3.855310015	0.325250496	0.463559675	RLTR13C2:ERVK:LTR	12.87644758	12.32115346	AL_RNA_TCDD_F	TCDD	F	RLTR13C2	ERVK	LTR
-0.178156568	9.582002287	0.325497524	0.463559675	RLTR14:ERV1:LTR	749.5553509	577.3131457	AL_RNA_TCDD_F	TCDD	F	RLTR14	ERV1	LTR
0.313604753	0.692060229	0.32635021	0.464122177	MER110A:ERV1:LTR	1.32837826	1.558808507	AL_RNA_TCDD_F	TCDD	F	MER110A	ERV1	LTR
-0.250877373	3.798985709	0.327790805	0.465518034	MER102a:hAT-Charlie:DNA	13.7822731	10.81225995	AL_RNA_TCDD_F	TCDD	F	MER102a	hAT-Charlie	DNA
0.256216249	2.26253452	0.328726299	0.465742201	MER47A:TcMar-Tigger:DNA	4.261008771	4.627296727	AL_RNA_TCDD_F	TCDD	F	MER47A	TcMar-Tigger	DNA
-0.220220508	4.609802735	0.328867274	0.465742201	RLTR10D:ERVK:LTR	23.84615706	16.36061539	AL_RNA_TCDD_F	TCDD	F	RLTR10D	ERVK	LTR
-0.217810705	10.02583665	0.329557093	0.466068191	IAPEz-int:ERVK:LTR	997.0281968	827.2869711	AL_RNA_TCDD_F	TCDD	F	IAPEz-int	ERVK	LTR
0.328397184	0.036104627	0.332116884	0.469034151	MLT1A-int:ERVL-MaLR:LTR	0.7343999	0.957308908	AL_RNA_TCDD_F	TCDD	F	MLT1A-int	ERVL-MaLR	LTR
-0.360316563	0.651560705	0.333028247	0.469667096	RMER16B:ERVK:LTR	1.339235351	0.771975414	AL_RNA_TCDD_F	TCDD	F	RMER16B	ERVK	LTR
0.378750346	0.934826832	0.336345739	0.473686916	L1MEa:L1:LINE	1.34451964	2.047200272	AL_RNA_TCDD_F	TCDD	F	L1MEa	L1	LINE
-0.205633534	5.293125863	0.338621815	0.476195532	ERVB4_1C-LTR_Mm:ERVK:LTR	38.01028567	32.03625468	AL_RNA_TCDD_F	TCDD	F	ERVB4_1C-LTR_Mm	ERVK	LTR
-0.175316694	7.116472454	0.33910252	0.476195532	L1MD2:L1:LINE	134.6705882	108.545072	AL_RNA_TCDD_F	TCDD	F	L1MD2	L1	LINE
-0.35138262	0.224168319	0.339535867	0.476195532	LTR86A1:ERVL:LTR	0.885236424	0.679476175	AL_RNA_TCDD_F	TCDD	F	LTR86A1	ERVL	LTR
-0.329372267	2.27717688	0.341947029	0.478472594	MLTR31A_MM:ERVK:LTR	4.700241301	3.553951908	AL_RNA_TCDD_F	TCDD	F	MLTR31A_MM	ERVK	LTR
-0.227435866	4.576448709	0.342103186	0.478472594	MuRRS-int:ERV1:LTR	22.91956822	19.03705173	AL_RNA_TCDD_F	TCDD	F	MuRRS-int	ERV1	LTR
-0.243367882	4.070350942	0.343948847	0.479730579	LTR89:ERVL?:LTR	16.33407728	12.56966062	AL_RNA_TCDD_F	TCDD	F	LTR89	ERVL?	LTR
-0.283859051	2.509849697	0.343536434	0.479730579	RLTR41A2:ERV1:LTR	5.443582112	4.237736402	AL_RNA_TCDD_F	TCDD	F	RLTR41A2	ERV1	LTR
0.289518778	2.093567428	0.34579783	0.480327397	LTR81:Gypsy:LTR	3.895270839	4.777325329	AL_RNA_TCDD_F	TCDD	F	LTR81	Gypsy	LTR
-0.414551497	-0.156744675	0.345690866	0.480327397	RLTR9A4:ERVK:LTR	0.60319013	0.465855998	AL_RNA_TCDD_F	TCDD	F	RLTR9A4	ERVK	LTR
-0.287815477	4.114706279	0.345476911	0.480327397	Tigger12:TcMar-Tigger:DNA	17.17252849	15.59982613	AL_RNA_TCDD_F	TCDD	F	Tigger12	TcMar-Tigger	DNA
-0.183116592	4.984998969	0.34711724	0.481500522	MTEb-int:ERVL-MaLR:LTR	32.24147749	26.70713685	AL_RNA_TCDD_F	TCDD	F	MTEb-int	ERVL-MaLR	LTR
-0.365348435	1.297676979	0.350113199	0.484992874	MER65D:ERV1:LTR	1.880058209	2.006322534	AL_RNA_TCDD_F	TCDD	F	MER65D	ERV1	LTR
-0.197758449	7.612936143	0.351096992	0.485056545	MMERVK9C_I-int:ERVK:LTR	199.1257574	170.822238	AL_RNA_TCDD_F	TCDD	F	MMERVK9C_I-int	ERVK	LTR
-0.188884914	5.035066143	0.351115881	0.485056545	Tigger15a:TcMar-Tigger:DNA	31.41232494	27.22751186	AL_RNA_TCDD_F	TCDD	F	Tigger15a	TcMar-Tigger	DNA
-0.247548912	3.179406122	0.351829555	0.485381181	MER124:DNA?:DNA?	8.967891478	7.303920529	AL_RNA_TCDD_F	TCDD	F	MER124	DNA?	DNA
-0.180929622	5.428328963	0.354351196	0.488195805	L1MEf:L1:LINE	43.24754307	33.94853042	AL_RNA_TCDD_F	TCDD	F	L1MEf	L1	LINE
-0.211721376	5.038178475	0.357465017	0.49181754	ORR1E-int:ERVL-MaLR:LTR	32.91662466	28.60047937	AL_RNA_TCDD_F	TCDD	F	ORR1E-int	ERVL-MaLR	LTR
-0.316924109	1.421058316	0.361390726	0.496544981	L1M:L1:LINE	2.466564988	1.694983993	AL_RNA_TCDD_F	TCDD	F	L1M	L1	LINE
0.255725889	2.101948731	0.362376093	0.497225113	IAPLTR3:ERVK:LTR	3.641859822	4.31714127	AL_RNA_TCDD_F	TCDD	F	IAPLTR3	ERVK	LTR
-0.19698971	7.179057452	0.363854865	0.498579504	RLTR20C1_MM:ERVK:LTR	141.6939834	123.840971	AL_RNA_TCDD_F	TCDD	F	RLTR20C1_MM	ERVK	LTR
-0.192930864	6.947889107	0.366042014	0.500899598	MLT1J:ERVL-MaLR:LTR	115.1234326	93.80415431	AL_RNA_TCDD_F	TCDD	F	MLT1J	ERVL-MaLR	LTR
-0.192520157	13.88266853	0.368344307	0.503370791	MMVL30-int:ERV1:LTR	15121.45827	13286.76075	AL_RNA_TCDD_F	TCDD	F	MMVL30-int	ERV1	LTR
-0.206354109	4.454855277	0.36996766	0.504908758	RLTR10A:ERVK:LTR	21.40202969	15.02981402	AL_RNA_TCDD_F	TCDD	F	RLTR10A	ERVK	LTR
-0.361685037	0.520615225	0.371048214	0.505702808	Arthur1A:hAT-Tip100:DNA	1.072681019	0.904371638	AL_RNA_TCDD_F	TCDD	F	Arthur1A	hAT-Tip100	DNA
-0.254814198	2.911584571	0.373174234	0.507917683	Tigger9a:TcMar-Tigger:DNA	7.302291647	6.653693995	AL_RNA_TCDD_F	TCDD	F	Tigger9a	TcMar-Tigger	DNA
-0.346563417	0.844698387	0.37506456	0.509806252	HERV16-int:ERVL:LTR	1.231971353	1.235844986	AL_RNA_TCDD_F	TCDD	F	HERV16-int	ERVL	LTR
-0.188917017	9.02863237	0.376461749	0.511020366	MMETn-int:ERVK:LTR	478.3871311	408.0912048	AL_RNA_TCDD_F	TCDD	F	MMETn-int	ERVK	LTR
-0.324289722	0.395205709	0.378241774	0.512750213	tRNA-Pro-CCA:tRNA:tRNA	1.00561604	0.778482107	AL_RNA_TCDD_F	TCDD	F	tRNA-Pro-CCA	tRNA	tRNA
-0.358631368	1.38464129	0.379443107	0.513692004	MER5C:hAT-Charlie:DNA	2.04380305	1.719950791	AL_RNA_TCDD_F	TCDD	F	MER5C	hAT-Charlie	DNA
-0.207499932	5.470588938	0.380934735	0.515023762	IAPLTR2a2_Mm:ERVK:LTR	45.07999983	35.00933984	AL_RNA_TCDD_F	TCDD	F	IAPLTR2a2_Mm	ERVK	LTR
-0.224818079	4.350408071	0.382799001	0.516855109	RLTR13D1:ERVK:LTR	20.0881397	12.5253133	AL_RNA_TCDD_F	TCDD	F	RLTR13D1	ERVK	LTR
-0.259232827	2.474098017	0.386749297	0.521494398	LTR37B:ERV1:LTR	5.028422612	3.959783122	AL_RNA_TCDD_F	TCDD	F	LTR37B	ERV1	LTR
-0.289730285	0.422101687	0.391316775	0.5264681	Charlie11:hAT-Charlie:DNA	0.99683134	1.073337468	AL_RNA_TCDD_F	TCDD	F	Charlie11	hAT-Charlie	DNA
-0.296120534	2.338117205	0.391995478	0.5264681	LTR16A1:ERVL:LTR	4.82462511	3.563376249	AL_RNA_TCDD_F	TCDD	F	LTR16A1	ERVL	LTR
-0.15742864	8.916861449	0.391678248	0.5264681	ORR1G:ERVL-MaLR:LTR	461.4584825	378.0951285	AL_RNA_TCDD_F	TCDD	F	ORR1G	ERVL-MaLR	LTR
-0.158263722	12.22752359	0.393939594	0.527681306	L1Md_F2:L1:LINE	4621.209408	4032.175188	AL_RNA_TCDD_F	TCDD	F	L1Md_F2	L1	LINE
-0.19055501	5.35251003	0.393607497	0.527681306	RLTR13D3:ERVK:LTR	41.20013037	30.85214705	AL_RNA_TCDD_F	TCDD	F	RLTR13D3	ERVK	LTR
-0.346851019	1.1319386	0.397121557	0.531241766	L1M2c:L1:LINE	1.826065901	1.614097847	AL_RNA_TCDD_F	TCDD	F	L1M2c	L1	LINE
-0.294981216	2.646449051	0.399750829	0.534054467	MER91A:hAT-Tip100:DNA	6.100701271	4.570720369	AL_RNA_TCDD_F	TCDD	F	MER91A	hAT-Tip100	DNA
0.264356332	1.068441452	0.403379835	0.537486403	MER97b:hAT-Tip100:DNA	1.759370155	1.776098602	AL_RNA_TCDD_F	TCDD	F	MER97b	hAT-Tip100	DNA
-0.166521008	7.601417461	0.403304297	0.537486403	MT2B2:ERVL:LTR	191.4682485	158.6647191	AL_RNA_TCDD_F	TCDD	F	MT2B2	ERVL	LTR
-0.183798347	4.777678206	0.404031249	0.537647883	MER44D:TcMar-Tigger:DNA	27.95796757	24.60916265	AL_RNA_TCDD_F	TCDD	F	MER44D	TcMar-Tigger	DNA
-0.271271206	2.723845309	0.404908521	0.537950954	MLT1E:ERVL-MaLR:LTR	5.820192873	5.596815506	AL_RNA_TCDD_F	TCDD	F	MLT1E	ERVL-MaLR	LTR
-0.164380805	10.23559258	0.405320048	0.537950954	MLTR14:ERV1:LTR	1257.652152	957.3620874	AL_RNA_TCDD_F	TCDD	F	MLTR14	ERV1	LTR
-0.281916852	1.27790572	0.408484732	0.541442507	LTR83:ERVL:LTR	2.231953072	1.764876476	AL_RNA_TCDD_F	TCDD	F	LTR83	ERVL	LTR
-0.297173756	2.172967229	0.411675291	0.544959197	MER52-int:ERV1:LTR	4.326922847	3.081354688	AL_RNA_TCDD_F	TCDD	F	MER52-int	ERV1	LTR
0.252428525	0.579047071	0.413296738	0.54568085	L1M6:L1:LINE	1.148893647	1.34378538	AL_RNA_TCDD_F	TCDD	F	L1M6	L1	LINE
-0.16179717	6.94616067	0.413008267	0.54568085	MLTR18_MM:ERVK:LTR	125.8056475	103.6414883	AL_RNA_TCDD_F	TCDD	F	MLTR18_MM	ERVK	LTR
-0.180039327	7.40793624	0.414820082	0.546979926	L1MEg:L1:LINE	171.8334997	132.8792239	AL_RNA_TCDD_F	TCDD	F	L1MEg	L1	LINE
-0.226931986	3.175892711	0.415900177	0.547626134	LTR16D2:ERVL:LTR	9.030158132	8.023869445	AL_RNA_TCDD_F	TCDD	F	LTR16D2	ERVL	LTR
-0.177582207	6.025467404	0.416390285	0.547626134	RMER17D2:ERVK:LTR	62.39114072	54.19040205	AL_RNA_TCDD_F	TCDD	F	RMER17D2	ERVK	LTR
-0.171518088	10.99884019	0.419948207	0.550395521	L2a:L2:LINE	2059.116337	1698.209567	AL_RNA_TCDD_F	TCDD	F	L2a	L2	LINE
0.221344801	3.052952958	0.419661038	0.550395521	RLTR19B:ERVK:LTR	6.864895097	8.218985093	AL_RNA_TCDD_F	TCDD	F	RLTR19B	ERVK	LTR
-0.317046509	0.008135276	0.420124392	0.550395521	tRNA-Tyr-TAC:tRNA:tRNA	0.764068147	0.656693113	AL_RNA_TCDD_F	TCDD	F	tRNA-Tyr-TAC	tRNA	tRNA
-0.384458844	0.340659692	0.422553409	0.552863429	RLTR50A:ERVK:LTR	0.878077474	0.629641419	AL_RNA_TCDD_F	TCDD	F	RLTR50A	ERVK	LTR
-0.280173621	2.917506724	0.427234735	0.557454208	LTR78:ERV1:LTR	7.101717721	6.477412483	AL_RNA_TCDD_F	TCDD	F	LTR78	ERV1	LTR
-0.158187696	5.683145035	0.428261171	0.557454208	MLT1F:ERVL-MaLR:LTR	51.47297804	44.35446021	AL_RNA_TCDD_F	TCDD	F	MLT1F	ERVL-MaLR	LTR
-0.162621356	6.149979398	0.426911016	0.557454208	RMER3D-int:ERVK:LTR	67.1311046	73.46512225	AL_RNA_TCDD_F	TCDD	F	RMER3D-int	ERVK	LTR
-0.20376242	5.377008452	0.427831562	0.557454208	Tigger19a:TcMar-Tigger:DNA	41.10132446	33.52188145	AL_RNA_TCDD_F	TCDD	F	Tigger19a	TcMar-Tigger	DNA
-0.169906544	6.029329248	0.429298487	0.558088033	LTR41B:ERVL:LTR	63.78011928	54.44632406	AL_RNA_TCDD_F	TCDD	F	LTR41B	ERVL	LTR
-0.198664623	3.296187022	0.430830768	0.559362866	RMER16A2:ERVK:LTR	9.168940955	7.832971276	AL_RNA_TCDD_F	TCDD	F	RMER16A2	ERVK	LTR
-0.20072082	4.028111903	0.432052978	0.560232378	RLTR13A2:ERVK:LTR	15.65656613	12.19644451	AL_RNA_TCDD_F	TCDD	F	RLTR13A2	ERVK	LTR
-0.285257941	2.018859123	0.433220998	0.560313892	MER136:DNA:DNA	3.753738576	2.525485807	AL_RNA_TCDD_F	TCDD	F	MER136	DNA	DNA
-0.192305075	3.153189817	0.433181108	0.560313892	MLTR31FA_MM:ERVK:LTR	8.771984921	7.748968507	AL_RNA_TCDD_F	TCDD	F	MLTR31FA_MM	ERVK	LTR
-0.211272024	2.226765686	0.43386279	0.560429133	IAPA_MM-int:ERVK:LTR	4.21835798	3.484146734	AL_RNA_TCDD_F	TCDD	F	IAPA_MM-int	ERVK	LTR
-0.275896425	1.96644662	0.434623256	0.560697177	RLTR48B:ERV1:LTR	3.80175643	3.074317893	AL_RNA_TCDD_F	TCDD	F	RLTR48B	ERV1	LTR
-0.154112848	8.670537948	0.437073289	0.563141442	RLTR6-int:ERV1:LTR	394.1498602	332.1551635	AL_RNA_TCDD_F	TCDD	F	RLTR6-int	ERV1	LTR
-0.178807155	4.740573669	0.438341688	0.564058974	Charlie15a:hAT-Charlie:DNA	25.24348456	22.30650791	AL_RNA_TCDD_F	TCDD	F	Charlie15a	hAT-Charlie	DNA
0.219717392	0.889395637	0.443941174	0.570540368	RLTR44E:ERVK:LTR	1.622673155	1.553598811	AL_RNA_TCDD_F	TCDD	F	RLTR44E	ERVK	LTR
-0.162651406	4.606211649	0.445440414	0.571742506	RMER13A1:ERVK:LTR	23.33750651	20.02470482	AL_RNA_TCDD_F	TCDD	F	RMER13A1	ERVK	LTR
-0.31417031	0.97692601	0.447689333	0.57317801	IAPEY3C_LTR:ERVK:LTR	1.558909105	1.581012554	AL_RNA_TCDD_F	TCDD	F	IAPEY3C_LTR	ERVK	LTR
-0.178897231	3.652417026	0.447616457	0.57317801	RLTR20B3:ERVK:LTR	11.8473731	9.125600759	AL_RNA_TCDD_F	TCDD	F	RLTR20B3	ERVK	LTR
-0.241173394	2.446225838	0.450257345	0.5757389	X8_LINE:CR1:LINE	4.605851472	4.175676026	AL_RNA_TCDD_F	TCDD	F	X8_LINE	CR1	LINE
-0.170105511	5.948339282	0.452538087	0.577926474	RLTR10:ERVK:LTR	59.82857261	57.14144378	AL_RNA_TCDD_F	TCDD	F	RLTR10	ERVK	LTR
0.194209929	1.928576964	0.455104212	0.580377194	MLT1-int:ERVL-MaLR:LTR	3.334127661	3.324036276	AL_RNA_TCDD_F	TCDD	F	MLT1-int	ERVL-MaLR	LTR
-0.20506721	2.630455256	0.455601821	0.580377194	RLTR30:ERV1:LTR	6.108862374	5.148801999	AL_RNA_TCDD_F	TCDD	F	RLTR30	ERV1	LTR
-0.150841895	6.707158608	0.459728163	0.584165861	MER34B-int:ERV1:LTR	102.6467355	89.39778488	AL_RNA_TCDD_F	TCDD	F	MER34B-int	ERV1	LTR
-0.160417893	11.94321229	0.45954173	0.584165861	RLTR6_Mm:ERV1:LTR	3719.077779	3470.01537	AL_RNA_TCDD_F	TCDD	F	RLTR6_Mm	ERV1	LTR
-0.281817443	1.293847843	0.463383308	0.588073435	Charlie21a:hAT-Charlie:DNA	1.941600234	1.751631211	AL_RNA_TCDD_F	TCDD	F	Charlie21a	hAT-Charlie	DNA
-0.28869402	0.239245414	0.465064085	0.588732812	LTR105_Mam:ERVL:LTR	0.914512675	0.872027115	AL_RNA_TCDD_F	TCDD	F	LTR105_Mam	ERVL	LTR
-0.178897324	3.892928406	0.464621952	0.588732812	LTR108a_Mam:ERVL:LTR	13.93517989	10.46492362	AL_RNA_TCDD_F	TCDD	F	LTR108a_Mam	ERVL	LTR
-0.23005023	3.903394025	0.468396578	0.591474632	MER99:hAT?:DNA	14.88279827	10.91243342	AL_RNA_TCDD_F	TCDD	F	MER99	hAT?	DNA
-0.156224346	9.141036871	0.468031232	0.591474632	RMER17B2:ERVK:LTR	558.1662273	472.3119139	AL_RNA_TCDD_F	TCDD	F	RMER17B2	ERVK	LTR
-0.156128659	6.052208551	0.473974221	0.597773457	4.5SRNA:scRNA:scRNA	63.35042751	49.99608485	AL_RNA_TCDD_F	TCDD	F	4.5SRNA	scRNA	scRNA
-0.252821868	2.050907016	0.475219651	0.59859966	LTR33B:ERVL:LTR	3.550765479	3.243605956	AL_RNA_TCDD_F	TCDD	F	LTR33B	ERVL	LTR
-0.322684408	0.674341507	0.476705574	0.599726368	ERVB4_2-LTR_MM:ERVK:LTR	1.088737462	1.085781464	AL_RNA_TCDD_F	TCDD	F	ERVB4_2-LTR_MM	ERVK	LTR
-0.201543175	5.442772052	0.480201994	0.603369495	Cheshire:hAT-Charlie:DNA	42.28534806	34.03634676	AL_RNA_TCDD_F	TCDD	F	Cheshire	hAT-Charlie	DNA
-0.157665186	6.141122228	0.48138651	0.603369495	LTR37-int:ERV1:LTR	68.9888584	61.67495607	AL_RNA_TCDD_F	TCDD	F	LTR37-int	ERV1	LTR
-0.140542108	6.116155231	0.481139888	0.603369495	MER77:ERVL:LTR	66.55877525	54.64000327	AL_RNA_TCDD_F	TCDD	F	MER77	ERVL	LTR
-0.146529839	7.590422401	0.483067623	0.604729099	MT-int:ERVL-MaLR:LTR	196.0550386	164.2968562	AL_RNA_TCDD_F	TCDD	F	MT-int	ERVL-MaLR	LTR
-0.334932079	0.901636772	0.485816515	0.607420402	Tigger1a_Art:TcMar-Tigger:DNA	1.33667733	1.016420966	AL_RNA_TCDD_F	TCDD	F	Tigger1a_Art	TcMar-Tigger	DNA
-0.185164962	2.410519547	0.489549774	0.611334324	MER31-int:ERV1:LTR	4.937986686	4.06020547	AL_RNA_TCDD_F	TCDD	F	MER31-int	ERV1	LTR
0.291981484	-0.390088489	0.490282546	0.611496311	MER97c:hAT-Tip100:DNA	0.468147339	0.653900238	AL_RNA_TCDD_F	TCDD	F	MER97c	hAT-Tip100	DNA
0.203185362	2.607375741	0.497964027	0.616333814	FAM:Alu:SINE	5.549153497	5.26484766	AL_RNA_TCDD_F	TCDD	F	FAM	Alu	SINE
-0.288072106	0.899179332	0.497395983	0.616333814	MamRep1879:hAT-Tip100?:DNA	1.393435071	1.327131624	AL_RNA_TCDD_F	TCDD	F	MamRep1879	hAT-Tip100?	DNA
-0.238929696	0.194628006	0.497691124	0.616333814	MER88:ERVL:LTR	0.973708285	0.751166005	AL_RNA_TCDD_F	TCDD	F	MER88	ERVL	LTR
0.174358081	2.764945503	0.49582163	0.616333814	MER91B:hAT-Tip100:DNA	6.37992915	7.087473512	AL_RNA_TCDD_F	TCDD	F	MER91B	hAT-Tip100	DNA
-0.138811028	6.242926307	0.497700855	0.616333814	MERV1_I-int:ERV1:LTR	71.74568162	59.87107995	AL_RNA_TCDD_F	TCDD	F	MERV1_I-int	ERV1	LTR
0.217409574	0.954787764	0.499023729	0.616333814	MLT2E:ERVL:LTR	1.437012129	1.720736052	AL_RNA_TCDD_F	TCDD	F	MLT2E	ERVL	LTR
-0.213781864	3.092002963	0.496091813	0.616333814	RLTR16C_MM:ERVK:LTR	7.958324317	7.086941998	AL_RNA_TCDD_F	TCDD	F	RLTR16C_MM	ERVK	LTR
0.135783919	7.17822715	0.498663142	0.616333814	RLTR44B:ERVK:LTR	132.8401557	151.4580921	AL_RNA_TCDD_F	TCDD	F	RLTR44B	ERVK	LTR
-0.159355072	3.659869557	0.502673626	0.619424815	L1Md_Gf:L1:LINE	12.05225729	9.412344739	AL_RNA_TCDD_F	TCDD	F	L1Md_Gf	L1	LINE
-0.191392436	3.684662121	0.502748149	0.619424815	X7B_LINE:CR1:LINE	11.6825103	10.95775482	AL_RNA_TCDD_F	TCDD	F	X7B_LINE	CR1	LINE
-0.132761424	10.9302539	0.506783012	0.623638318	MTE2b:ERVL-MaLR:LTR	1884.210997	1513.248292	AL_RNA_TCDD_F	TCDD	F	MTE2b	ERVL-MaLR	LTR
-0.154949709	7.218731143	0.507471921	0.623729124	RLTR6B_Mm:ERV1:LTR	150.9844265	126.5382319	AL_RNA_TCDD_F	TCDD	F	RLTR6B_Mm	ERV1	LTR
-0.248734471	0.678679572	0.51541158	0.632720753	RLTR46A:ERVK:LTR	1.231731586	1.458555559	AL_RNA_TCDD_F	TCDD	F	RLTR46A	ERVK	LTR
-0.20839359	1.767150719	0.517784539	0.634865203	Charlie14a:hAT-Charlie:DNA	3.051785502	2.665300784	AL_RNA_TCDD_F	TCDD	F	Charlie14a	hAT-Charlie	DNA
-0.180433964	2.940156896	0.519440569	0.636126494	Charlie2a:hAT-Charlie:DNA	7.442228821	5.464275237	AL_RNA_TCDD_F	TCDD	F	Charlie2a	hAT-Charlie	DNA
-0.276358684	0.094968488	0.52044624	0.636589249	MER113B:hAT-Charlie:DNA	0.78033711	0.620469352	AL_RNA_TCDD_F	TCDD	F	MER113B	hAT-Charlie	DNA
-0.291303595	0.105663778	0.523589709	0.639662608	LTR106_Mam:LTR:LTR	0.721703676	0.615677687	AL_RNA_TCDD_F	TCDD	F	LTR106_Mam	LTR	LTR
-0.225735305	4.093884862	0.530434461	0.647244938	X7A_LINE:CR1:LINE	15.39761949	14.01394325	AL_RNA_TCDD_F	TCDD	F	X7A_LINE	CR1	LINE
-0.207220806	2.061535597	0.531257875	0.647470535	MER54A:ERVL:LTR	3.948825597	3.690450964	AL_RNA_TCDD_F	TCDD	F	MER54A	ERVL	LTR
-0.138252709	6.168831297	0.535166717	0.651451442	RMER17C2:ERVK:LTR	69.19224905	61.1358445	AL_RNA_TCDD_F	TCDD	F	RMER17C2	ERVK	LTR
-0.132095672	7.642688109	0.538269298	0.654442528	LTR82A:ERVL:LTR	198.7937893	164.2777368	AL_RNA_TCDD_F	TCDD	F	LTR82A	ERVL	LTR
-0.248730378	1.22107334	0.541008918	0.65698568	ORR1G-int:ERVL-MaLR:LTR	1.892267129	1.653588249	AL_RNA_TCDD_F	TCDD	F	ORR1G-int	ERVL-MaLR	LTR
-0.130463754	6.463586682	0.542918272	0.657728946	ERVB4_1B-LTR_MM:ERVK:LTR	89.9593106	66.25370277	AL_RNA_TCDD_F	TCDD	F	ERVB4_1B-LTR_MM	ERVK	LTR
0.167324975	1.846174409	0.54241474	0.657728946	RLTR44A:ERVK:LTR	3.163411944	3.720709029	AL_RNA_TCDD_F	TCDD	F	RLTR44A	ERVK	LTR
-0.162344679	3.461949268	0.545069169	0.659303515	IAPEY_LTR:ERVK:LTR	10.81831798	8.134815973	AL_RNA_TCDD_F	TCDD	F	IAPEY_LTR	ERVK	LTR
-0.200173587	1.908811132	0.545518392	0.659303515	LTR33A_:ERVL:LTR	2.916684651	2.852966278	AL_RNA_TCDD_F	TCDD	F	LTR33A_	ERVL	LTR
-0.132988505	4.008716422	0.556156552	0.670857329	Charlie7:hAT-Charlie:DNA	15.47410018	15.07852958	AL_RNA_TCDD_F	TCDD	F	Charlie7	hAT-Charlie	DNA
0.123654693	4.258434833	0.556401394	0.670857329	RLTR43C:ERVK:LTR	18.30018139	21.65380862	AL_RNA_TCDD_F	TCDD	F	RLTR43C	ERVK	LTR
-0.211061026	3.165573037	0.557775767	0.67171571	MER34:ERV1:LTR	8.148296386	7.872432599	AL_RNA_TCDD_F	TCDD	F	MER34	ERV1	LTR
0.203239645	0.233419393	0.563766989	0.676646634	MER57E1:ERV1:LTR	0.943220569	1.165065483	AL_RNA_TCDD_F	TCDD	F	MER57E1	ERV1	LTR
-0.15862915	3.489600112	0.562698881	0.676646634	MER63B:hAT-Blackjack:DNA	10.89497537	9.320817017	AL_RNA_TCDD_F	TCDD	F	MER63B	hAT-Blackjack	DNA
-0.127432557	4.302618611	0.563872195	0.676646634	RLTR46A2:ERVK:LTR	19.70210035	14.53318519	AL_RNA_TCDD_F	TCDD	F	RLTR46A2	ERVK	LTR
-0.224063502	0.795418133	0.566557136	0.679064936	U7:snRNA:snRNA	1.476380398	1.055317259	AL_RNA_TCDD_F	TCDD	F	U7	snRNA	snRNA
-0.251805919	0.027905313	0.567259013	0.67910347	MER127:TcMar-Tigger:DNA	0.687958057	0.658294036	AL_RNA_TCDD_F	TCDD	F	MER127	TcMar-Tigger	DNA
-0.159751341	5.740125798	0.568782911	0.680124849	L3b:CR1:LINE	52.73207001	48.34048277	AL_RNA_TCDD_F	TCDD	F	L3b	CR1	LINE
-0.194204382	2.540208442	0.569812969	0.680475611	LTR31:ERV1:LTR	5.643935929	5.294415921	AL_RNA_TCDD_F	TCDD	F	LTR31	ERV1	LTR
0.159409903	2.543331515	0.570418412	0.680475611	MER113A:hAT-Charlie:DNA	5.551232486	6.161146753	AL_RNA_TCDD_F	TCDD	F	MER113A	hAT-Charlie	DNA
-0.201004243	2.170636577	0.575173833	0.685342264	Tigger18a:TcMar-Tigger:DNA	4.0556673	3.698909487	AL_RNA_TCDD_F	TCDD	F	Tigger18a	TcMar-Tigger	DNA
-0.16598958	2.472305657	0.579110275	0.689222792	MER45A:hAT-Tip100:DNA	5.189323978	5.190840544	AL_RNA_TCDD_F	TCDD	F	MER45A	hAT-Tip100	DNA
-0.138946383	4.178865885	0.581130105	0.690391179	LTR16C:ERVL:LTR	16.76667537	15.97335089	AL_RNA_TCDD_F	TCDD	F	LTR16C	ERVL	LTR
-0.208511125	0.950022998	0.581453715	0.690391179	RLTR13F:ERVK:LTR	1.706380426	1.4833107	AL_RNA_TCDD_F	TCDD	F	RLTR13F	ERVK	LTR
-0.209597739	1.505607755	0.583482119	0.690561359	ERVB7_4-LTR_MM:ERVK:LTR	2.391285337	2.059330636	AL_RNA_TCDD_F	TCDD	F	ERVB7_4-LTR_MM	ERVK	LTR
-0.134408005	5.669674304	0.58432115	0.690561359	ORR1D1-int:ERVL-MaLR:LTR	50.09691433	44.70727938	AL_RNA_TCDD_F	TCDD	F	ORR1D1-int	ERVL-MaLR	LTR
-0.150351447	3.792011417	0.583707575	0.690561359	RLTR48C:ERV1:LTR	13.58448854	11.55195285	AL_RNA_TCDD_F	TCDD	F	RLTR48C	ERV1	LTR
-0.17973613	1.844370578	0.583334448	0.690561359	X9_LINE:L1?:LINE	2.672285769	3.407521104	AL_RNA_TCDD_F	TCDD	F	X9_LINE	L1?	LINE
0.166325924	1.271272262	0.588698349	0.694924478	RLTR47:ERVK:LTR	1.794336777	2.013675969	AL_RNA_TCDD_F	TCDD	F	RLTR47	ERVK	LTR
-0.179605496	3.372213015	0.591994876	0.698003261	FordPrefect_a:hAT-Tip100:DNA	9.889878946	9.310714657	AL_RNA_TCDD_F	TCDD	F	FordPrefect_a	hAT-Tip100	DNA
-0.141588343	3.609447087	0.593712453	0.699215363	Tigger17:TcMar-Tigger:DNA	12.19554967	9.26600446	AL_RNA_TCDD_F	TCDD	F	Tigger17	TcMar-Tigger	DNA
-0.199956825	-0.069500897	0.594438766	0.699258594	MER96:hAT-Tip100:DNA	0.70395167	0.571538533	AL_RNA_TCDD_F	TCDD	F	MER96	hAT-Tip100	DNA
-0.154050723	4.243739465	0.603021791	0.708533136	Lx2A:L1:LINE	17.23962673	17.14256563	AL_RNA_TCDD_F	TCDD	F	Lx2A	L1	LINE
-0.114993943	4.805568315	0.604279408	0.709189027	RLTR1C:ERV1:LTR	27.99377026	25.32637404	AL_RNA_TCDD_F	TCDD	F	RLTR1C	ERV1	LTR
0.054227614	18.10751596	0.607636009	0.712303946	LSU-rRNA_Hsa:rRNA:rRNA	282278.4929	309594.6354	AL_RNA_TCDD_F	TCDD	F	LSU-rRNA_Hsa	rRNA	rRNA
0.142619869	2.229370292	0.608430622	0.712411837	Tigger2b:TcMar-Tigger:DNA	3.855117086	4.598522925	AL_RNA_TCDD_F	TCDD	F	Tigger2b	TcMar-Tigger	DNA
-0.122172705	5.848456467	0.612767907	0.715123562	IAPEY4_I-int:ERVK:LTR	56.10320976	54.15470153	AL_RNA_TCDD_F	TCDD	F	IAPEY4_I-int	ERVK	LTR
-0.1090228	5.598264244	0.612862303	0.715123562	MER34A1:ERV1:LTR	48.9009493	40.54313143	AL_RNA_TCDD_F	TCDD	F	MER34A1	ERV1	LTR
0.090976869	6.719163648	0.612139095	0.715123562	RMER20B:ERVK:LTR	101.0291452	106.0916932	AL_RNA_TCDD_F	TCDD	F	RMER20B	ERVK	LTR
-0.202617627	1.690871484	0.615866996	0.717803602	LTR16E1:ERVL:LTR	2.655034214	2.628419341	AL_RNA_TCDD_F	TCDD	F	LTR16E1	ERVL	LTR
-0.195332296	1.322227555	0.617186595	0.718515737	MER106A:hAT-Charlie:DNA	2.113340482	1.544407997	AL_RNA_TCDD_F	TCDD	F	MER106A	hAT-Charlie	DNA
0.1593726	0.762101638	0.618311294	0.718999601	RLTR10D2:ERVK:LTR	1.368025355	1.555926433	AL_RNA_TCDD_F	TCDD	F	RLTR10D2	ERVK	LTR
-0.181479357	2.306884755	0.619283597	0.719305346	Helitron3Na_Mam:Helitron:RC	4.64995093	3.343443687	AL_RNA_TCDD_F	TCDD	F	Helitron3Na_Mam	Helitron	RC
-0.172224054	0.021435034	0.628266224	0.728070802	MER126:DNA:DNA	0.787980531	0.749392018	AL_RNA_TCDD_F	TCDD	F	MER126	DNA	DNA
-0.119344184	3.827767173	0.628228611	0.728070802	Tigger13a:TcMar-Tigger:DNA	12.9737291	10.33059753	AL_RNA_TCDD_F	TCDD	F	Tigger13a	TcMar-Tigger	DNA
-0.106059127	7.148539073	0.629928431	0.729163732	U17:snRNA:snRNA	139.702513	128.2066095	AL_RNA_TCDD_F	TCDD	F	U17	snRNA	snRNA
-0.191032216	-0.164135064	0.633542208	0.732510603	Charlie17a:hAT-Charlie:DNA	0.633506237	0.356498864	AL_RNA_TCDD_F	TCDD	F	Charlie17a	hAT-Charlie	DNA
-0.09787452	6.561326905	0.635925231	0.734428456	RLTR18-int:ERVK:LTR	89.98952595	79.41732057	AL_RNA_TCDD_F	TCDD	F	RLTR18-int	ERVK	LTR
0.126614985	1.757311523	0.637429143	0.734492216	Kanga1b:TcMar-Tc2:DNA	2.956139737	3.582930194	AL_RNA_TCDD_F	TCDD	F	Kanga1b	TcMar-Tc2	DNA
-0.092803392	6.567822597	0.636801564	0.734492216	MLTR18B_MM:ERVK:LTR	93.56414389	84.00706087	AL_RNA_TCDD_F	TCDD	F	MLTR18B_MM	ERVK	LTR
0.114043049	3.126251599	0.639896739	0.735663598	IAP-d-int:ERVK:LTR	8.148944189	9.232523554	AL_RNA_TCDD_F	TCDD	F	IAP-d-int	ERVK	LTR
-0.091347479	5.534377072	0.639375357	0.735663598	tRNA-Ala-GCA:tRNA:tRNA	45.14417501	37.71495376	AL_RNA_TCDD_F	TCDD	F	tRNA-Ala-GCA	tRNA	tRNA
-0.093701378	7.425681564	0.641718649	0.736922661	RLTRETN_Mm:ERVK:LTR	168.0252825	139.0971369	AL_RNA_TCDD_F	TCDD	F	RLTRETN_Mm	ERVK	LTR
-0.15528518	1.764234606	0.646987438	0.740457407	L1MEi:L1:LINE	2.976109827	3.037449447	AL_RNA_TCDD_F	TCDD	F	L1MEi	L1	LINE
-0.163957983	2.052986463	0.646575808	0.740457407	LTR33C:ERVL:LTR	3.861400465	3.745154843	AL_RNA_TCDD_F	TCDD	F	LTR33C	ERVL	LTR
-0.131571725	3.742783383	0.64633167	0.740457407	MLT1J2:ERVL-MaLR:LTR	12.48441902	12.11794352	AL_RNA_TCDD_F	TCDD	F	MLT1J2	ERVL-MaLR	LTR
-0.092129329	7.329216515	0.649003943	0.741927845	RLTR45:ERVK:LTR	152.5975604	124.5375887	AL_RNA_TCDD_F	TCDD	F	RLTR45	ERVK	LTR
0.138865886	1.992821011	0.654579879	0.746559943	Charlie22a:hAT-Charlie:DNA	3.384099301	4.179479106	AL_RNA_TCDD_F	TCDD	F	Charlie22a	hAT-Charlie	DNA
-0.102986994	6.208238129	0.655264644	0.746559943	LFSINE_Vert:tRNA:SINE	71.32028257	66.2704351	AL_RNA_TCDD_F	TCDD	F	LFSINE_Vert	tRNA	SINE
0.099585571	2.029069259	0.654692154	0.746559943	Ricksha:MuDR:DNA	3.646147519	4.009763995	AL_RNA_TCDD_F	TCDD	F	Ricksha	MuDR	DNA
-0.126931128	2.024359832	0.661727067	0.753076595	X5B_LINE:CR1:LINE	3.780662949	3.371205171	AL_RNA_TCDD_F	TCDD	F	X5B_LINE	CR1	LINE
0.127561138	2.52055662	0.662937942	0.753371432	MLTR13:ERVK:LTR	5.482584597	5.678009805	AL_RNA_TCDD_F	TCDD	F	MLTR13	ERVK	LTR
0.198472426	-0.20280967	0.66347208	0.753371432	tRNA-Cys-TGY:tRNA:tRNA	0.562660577	0.621333617	AL_RNA_TCDD_F	TCDD	F	tRNA-Cys-TGY	tRNA	tRNA
0.126229331	2.024859308	0.667501191	0.756615039	MER94:hAT-Blackjack:DNA	3.545797841	4.480055222	AL_RNA_TCDD_F	TCDD	F	MER94	hAT-Blackjack	DNA
-0.165141774	0.48587822	0.667820967	0.756615039	MLTR32C_MM:ERVK:LTR	1.149632612	0.879184229	AL_RNA_TCDD_F	TCDD	F	MLTR32C_MM	ERVK	LTR
0.12904089	2.691571524	0.674477903	0.760892224	L4_C_Mam:RTE-X:LINE	5.478394915	6.652922112	AL_RNA_TCDD_F	TCDD	F	L4_C_Mam	RTE-X	LINE
-0.090845661	5.776119395	0.67329198	0.760892224	MER31A:ERV1:LTR	53.46630657	44.7698545	AL_RNA_TCDD_F	TCDD	F	MER31A	ERV1	LTR
-0.162255352	0.730349719	0.674597741	0.760892224	MER68-int:ERVL:LTR	1.280056109	1.375437995	AL_RNA_TCDD_F	TCDD	F	MER68-int	ERVL	LTR
-0.099929075	6.080855137	0.672422308	0.760892224	Tigger5b:TcMar-Tigger:DNA	65.82510015	62.69618729	AL_RNA_TCDD_F	TCDD	F	Tigger5b	TcMar-Tigger	DNA
0.133432807	2.02414398	0.678692348	0.764660045	LTR104_Mam:Gypsy:LTR	3.948223265	4.162475728	AL_RNA_TCDD_F	TCDD	F	LTR104_Mam	Gypsy	LTR
0.065890217	8.0028279	0.681560113	0.767038795	FordPrefect:hAT-Tip100:DNA	251.3450184	221.8408658	AL_RNA_TCDD_F	TCDD	F	FordPrefect	hAT-Tip100	DNA
-0.150675374	1.394858996	0.683113324	0.767084064	Kanga11a:TcMar-Tc2:DNA	2.678233519	2.531332317	AL_RNA_TCDD_F	TCDD	F	Kanga11a	TcMar-Tc2	DNA
-0.112460178	6.011591532	0.682792977	0.767084064	RLTR44-int:ERVK:LTR	55.48286805	57.32313948	AL_RNA_TCDD_F	TCDD	F	RLTR44-int	ERVK	LTR
0.128470715	2.170659265	0.688056937	0.77178068	L1MEj:L1:LINE	3.795467557	4.823669587	AL_RNA_TCDD_F	TCDD	F	L1MEj	L1	LINE
-0.100019161	6.765257043	0.696332366	0.780200021	L1_Mm:L1:LINE	111.8770864	92.5791827	AL_RNA_TCDD_F	TCDD	F	L1_Mm	L1	LINE
-0.169332135	0.690823889	0.699883008	0.78331277	HERVL74-int:ERVL:LTR	1.133918155	1.170009621	AL_RNA_TCDD_F	TCDD	F	HERVL74-int	ERVL	LTR
-0.169068454	1.622157798	0.703475351	0.786465276	hAT-N1_Mam:hAT?:DNA	2.616913827	2.255112764	AL_RNA_TCDD_F	TCDD	F	hAT-N1_Mam	hAT?	DNA
0.084011383	4.96976384	0.706881074	0.789402433	ORR1B2-int:ERVL-MaLR:LTR	30.82208201	31.23017932	AL_RNA_TCDD_F	TCDD	F	ORR1B2-int	ERVL-MaLR	LTR
-0.164671299	1.458043149	0.709271628	0.791200694	U5:snRNA:snRNA	2.335505913	1.952535878	AL_RNA_TCDD_F	TCDD	F	U5	snRNA	snRNA
-0.074128642	6.18731837	0.711745728	0.793088097	MLT1A:ERVL-MaLR:LTR	69.88979671	62.73366904	AL_RNA_TCDD_F	TCDD	F	MLT1A	ERVL-MaLR	LTR
-0.103738218	7.9687531	0.713235055	0.793875242	RLTR6C_Mm:ERV1:LTR	233.3208059	229.2650778	AL_RNA_TCDD_F	TCDD	F	RLTR6C_Mm	ERV1	LTR
-0.096624263	3.598682415	0.715343698	0.795349243	MamRep38:hAT:DNA	12.09085762	11.72586726	AL_RNA_TCDD_F	TCDD	F	MamRep38	hAT	DNA
-0.080106078	5.595774382	0.716576983	0.795847821	L1ME3G:L1:LINE	48.71899607	43.14568848	AL_RNA_TCDD_F	TCDD	F	L1ME3G	L1	LINE
0.131846058	0.072076775	0.717704944	0.79622846	MER95:ERV1:LTR	0.787886271	0.621702903	AL_RNA_TCDD_F	TCDD	F	MER95	ERV1	LTR
-0.083620583	4.21337281	0.725736028	0.804258286	MLT2B1:ERVL:LTR	18.44209575	16.81309678	AL_RNA_TCDD_F	TCDD	F	MLT2B1	ERVL	LTR
-0.091084609	3.301276383	0.741846698	0.821214576	L1M2a:L1:LINE	9.706941671	8.306498576	AL_RNA_TCDD_F	TCDD	F	L1M2a	L1	LINE
-0.121125633	-0.098728748	0.744969386	0.823772036	MER4B-int:ERV1:LTR	0.761463421	0.764791631	AL_RNA_TCDD_F	TCDD	F	MER4B-int	ERV1	LTR
0.104178901	1.44925571	0.754365298	0.833253172	MamTip1:hAT-Tip100:DNA	2.239885567	2.456541845	AL_RNA_TCDD_F	TCDD	F	MamTip1	hAT-Tip100	DNA
0.123711537	0.419263874	0.760373651	0.838064003	LTR28:ERV1:LTR	0.811981715	1.19902114	AL_RNA_TCDD_F	TCDD	F	LTR28	ERV1	LTR
-0.083617805	4.092003564	0.75974222	0.838064003	MER45C:hAT-Tip100:DNA	16.53699683	13.99271086	AL_RNA_TCDD_F	TCDD	F	MER45C	hAT-Tip100	DNA
-0.128172213	-0.206650169	0.770399115	0.84819186	tRNA-Gly-GGY:tRNA:tRNA	0.595064385	0.43610501	AL_RNA_TCDD_F	TCDD	F	tRNA-Gly-GGY	tRNA	tRNA
-0.062001716	4.118659929	0.773185511	0.850336343	HERVL40-int:ERVL:LTR	17.75450718	14.45697827	AL_RNA_TCDD_F	TCDD	F	HERVL40-int	ERVL	LTR
-0.110445163	0.060323048	0.774955898	0.851360001	LTR69:ERVL:LTR	0.721589622	0.655722345	AL_RNA_TCDD_F	TCDD	F	LTR69	ERVL	LTR
-0.109255143	3.465164192	0.781356851	0.852848059	AmnSINE2:Deu:SINE	10.3730903	10.8108911	AL_RNA_TCDD_F	TCDD	F	AmnSINE2	Deu	SINE
-0.104444766	1.14352393	0.781095026	0.852848059	MER110-int:ERV1:LTR	1.727416116	1.636031954	AL_RNA_TCDD_F	TCDD	F	MER110-int	ERV1	LTR
0.056434146	6.333621634	0.77780741	0.852848059	MER112:hAT-Charlie:DNA	75.39339178	76.95605206	AL_RNA_TCDD_F	TCDD	F	MER112	hAT-Charlie	DNA
0.044212934	9.601767436	0.77907493	0.852848059	MTB:ERVL-MaLR:LTR	753.3273652	734.5745353	AL_RNA_TCDD_F	TCDD	F	MTB	ERVL-MaLR	LTR
-0.081956062	3.284080303	0.778960365	0.852848059	RLTR12H:ERVK:LTR	9.440676795	8.802287642	AL_RNA_TCDD_F	TCDD	F	RLTR12H	ERVK	LTR
-0.14084525	0.119172987	0.780047799	0.852848059	tRNA-Lys-AAG:tRNA:tRNA	0.721701488	0.623131956	AL_RNA_TCDD_F	TCDD	F	tRNA-Lys-AAG	tRNA	tRNA
-0.056577681	16.38612814	0.783022424	0.853513441	7SLRNA:srpRNA:srpRNA	86199.58556	85106.38586	AL_RNA_TCDD_F	TCDD	F	7SLRNA	srpRNA	srpRNA
0.07129156	2.407732501	0.783649915	0.853513441	LTRIS4:ERV1:LTR	4.70160386	5.31699827	AL_RNA_TCDD_F	TCDD	F	LTRIS4	ERV1	LTR
-0.053848843	7.520673997	0.790094388	0.855815581	Charlie1:hAT-Charlie:DNA	181.9517538	151.7364189	AL_RNA_TCDD_F	TCDD	F	Charlie1	hAT-Charlie	DNA
-0.102685275	1.095137578	0.789430107	0.855815581	Charlie23a:hAT-Charlie:DNA	2.066600298	1.839611399	AL_RNA_TCDD_F	TCDD	F	Charlie23a	hAT-Charlie	DNA
0.089162079	0.333888821	0.790187109	0.855815581	Eulor2A:DNA?:DNA?	0.868010908	0.911710544	AL_RNA_TCDD_F	TCDD	F	Eulor2A	DNA?	DNA
0.088131649	0.840899855	0.790238421	0.855815581	Eulor5A:DNA?:DNA?	1.367854705	1.694640972	AL_RNA_TCDD_F	TCDD	F	Eulor5A	DNA?	DNA
-0.13218986	1.065868902	0.790827613	0.855815581	LTR53B:ERVL:LTR	1.545997042	1.690032773	AL_RNA_TCDD_F	TCDD	F	LTR53B	ERVL	LTR
0.061622744	4.910579934	0.787264342	0.855815581	MER73:ERVL:LTR	27.4344355	19.85032797	AL_RNA_TCDD_F	TCDD	F	MER73	ERVL	LTR
0.076609214	1.205667192	0.793659358	0.857964381	Charlie15b:hAT-Charlie:DNA	1.841081638	2.429473093	AL_RNA_TCDD_F	TCDD	F	Charlie15b	hAT-Charlie	DNA
-0.120269961	1.396364627	0.799086852	0.862911681	L1ME3C:L1:LINE	1.972855673	1.947173075	AL_RNA_TCDD_F	TCDD	F	L1ME3C	L1	LINE
0.044356518	7.950074003	0.80244559	0.864129207	L1MA9:L1:LINE	235.9625568	241.2918492	AL_RNA_TCDD_F	TCDD	F	L1MA9	L1	LINE
-0.060471849	7.959870626	0.802770921	0.864129207	L1MC5:L1:LINE	231.1272529	230.581003	AL_RNA_TCDD_F	TCDD	F	L1MC5	L1	LINE
-0.069515433	4.401349552	0.802757197	0.864129207	MamRep4096:hAT?:DNA	20.22497812	21.24832483	AL_RNA_TCDD_F	TCDD	F	MamRep4096	hAT?	DNA
-0.096777262	2.669081418	0.806365929	0.866160013	BGLII_C:ERVK:LTR	5.513883571	5.763235477	AL_RNA_TCDD_F	TCDD	F	BGLII_C	ERVK	LTR
-0.11995751	0.409420876	0.805761043	0.866160013	tRNA-Pro-CCY:tRNA:tRNA	0.943083857	0.937939489	AL_RNA_TCDD_F	TCDD	F	tRNA-Pro-CCY	tRNA	tRNA
-0.071012915	2.740902528	0.808868864	0.86792913	ERVL-int:ERVL:LTR	6.290104966	6.710824773	AL_RNA_TCDD_F	TCDD	F	ERVL-int	ERVL	LTR
-0.051971249	5.028868266	0.814549411	0.873100532	Lx2A1:L1:LINE	31.9864587	26.80801083	AL_RNA_TCDD_F	TCDD	F	Lx2A1	L1	LINE
0.047005216	3.575516033	0.824818698	0.883174404	RLTR13A1:ERVK:LTR	10.9331669	9.233589669	AL_RNA_TCDD_F	TCDD	F	RLTR13A1	ERVK	LTR
-0.057711427	9.961619162	0.833823919	0.891874951	MLT2F:ERVL:LTR	948.5948447	824.9075872	AL_RNA_TCDD_F	TCDD	F	MLT2F	ERVL	LTR
-0.063642703	3.500530834	0.835462313	0.892685759	ERVB7_3-LTR_MM:ERVK:LTR	10.0962473	8.912797262	AL_RNA_TCDD_F	TCDD	F	ERVB7_3-LTR_MM	ERVK	LTR
-0.057392235	2.823464516	0.838238901	0.894709732	MER57D:ERV1:LTR	6.605041011	6.692687287	AL_RNA_TCDD_F	TCDD	F	MER57D	ERV1	LTR
0.036771822	4.904973822	0.842922908	0.898763227	RMER20C_Mm:ERVK:LTR	29.19228014	28.71694177	AL_RNA_TCDD_F	TCDD	F	RMER20C_Mm	ERVK	LTR
-0.088793923	1.021328578	0.843894573	0.898854093	L1M6B:L1:LINE	1.635006138	1.426236915	AL_RNA_TCDD_F	TCDD	F	L1M6B	L1	LINE
0.066149049	-0.130325982	0.844862069	0.898940334	Ricksha:MULE-MuDR:DNA	0.596269538	0.852666945	AL_RNA_TCDD_F	TCDD	F	Ricksha	MULE-MuDR	DNA
-0.072703091	1.347439289	0.848215017	0.901247646	LTR52:ERVL:LTR	2.369030285	1.970465116	AL_RNA_TCDD_F	TCDD	F	LTR52	ERVL	LTR
0.088676429	0.034633219	0.849696992	0.901247646	LTRIS4B:ERV1:LTR	0.718564835	0.871842856	AL_RNA_TCDD_F	TCDD	F	LTRIS4B	ERV1	LTR
-0.118123162	0.144202334	0.849637887	0.901247646	RLTR1F_Mm:ERVK:LTR	0.718730895	0.877169637	AL_RNA_TCDD_F	TCDD	F	RLTR1F_Mm	ERVK	LTR
-0.048998699	4.076419166	0.855400659	0.906349288	Arthur1:hAT-Tip100:DNA	16.34613684	13.36093654	AL_RNA_TCDD_F	TCDD	F	Arthur1	hAT-Tip100	DNA
-0.059652991	3.154661184	0.858123153	0.907337723	L1M4a1:L1:LINE	8.645294602	8.425990446	AL_RNA_TCDD_F	TCDD	F	L1M4a1	L1	LINE
0.04688233	1.570605965	0.857757066	0.907337723	MamGypLTR1c:Gypsy:LTR	2.579638373	2.922385397	AL_RNA_TCDD_F	TCDD	F	MamGypLTR1c	Gypsy	LTR
-0.044279709	9.547597656	0.862189636	0.910687803	MLT1D:ERVL-MaLR:LTR	746.9785028	658.0900891	AL_RNA_TCDD_F	TCDD	F	MLT1D	ERVL-MaLR	LTR
-0.099214007	0.281966461	0.86556056	0.911917248	ERVB3_1-LTR_MM:ERVK:LTR	0.860492279	1.002597166	AL_RNA_TCDD_F	TCDD	F	ERVB3_1-LTR_MM	ERVK	LTR
-0.088830335	2.276467619	0.866649192	0.911917248	Ricksha_c:MULE-MuDR:DNA	4.636767823	4.090081798	AL_RNA_TCDD_F	TCDD	F	Ricksha_c	MULE-MuDR	DNA
-0.061079544	3.265557803	0.864701365	0.911917248	RLTR20D:ERVK:LTR	9.150940149	8.980344123	AL_RNA_TCDD_F	TCDD	F	RLTR20D	ERVK	LTR
-0.041009242	5.843888314	0.866950914	0.911917248	RLTR9C:ERVK:LTR	55.9132398	59.3132937	AL_RNA_TCDD_F	TCDD	F	RLTR9C	ERVK	LTR
-0.071060779	1.732206471	0.873602674	0.917011503	MER92B:ERV1:LTR	3.035071227	2.713220578	AL_RNA_TCDD_F	TCDD	F	MER92B	ERV1	LTR
-0.080693851	0.928759128	0.872909789	0.917011503	tRNA-Gly-GGA:tRNA:tRNA	1.502245859	1.466313686	AL_RNA_TCDD_F	TCDD	F	tRNA-Gly-GGA	tRNA	tRNA
-0.046998589	3.208192156	0.879420918	0.92216423	LTRIS4A:ERV1:LTR	8.199678951	8.242361394	AL_RNA_TCDD_F	TCDD	F	LTRIS4A	ERV1	LTR
-0.044255892	3.841135596	0.887136341	0.929293647	MLT2B2:ERVL:LTR	12.27691715	12.07044566	AL_RNA_TCDD_F	TCDD	F	MLT2B2	ERVL	LTR
0.032074431	2.519031001	0.889123336	0.930413893	RLTR42:ERVK:LTR	5.083627849	5.181906507	AL_RNA_TCDD_F	TCDD	F	RLTR42	ERVK	LTR
0.032065234	2.717542747	0.89180249	0.932255387	LTR48:ERV1:LTR	5.924750093	7.149713998	AL_RNA_TCDD_F	TCDD	F	LTR48	ERV1	LTR
-0.064129355	2.355346219	0.893905648	0.933491583	MLT1J-int:ERVL-MaLR:LTR	4.869766611	5.067489652	AL_RNA_TCDD_F	TCDD	F	MLT1J-int	ERVL-MaLR	LTR
-0.042092953	1.28538749	0.89738038	0.935193942	L1M3c:L1:LINE	2.16787372	2.077492209	AL_RNA_TCDD_F	TCDD	F	L1M3c	L1	LINE
-0.0700281	2.249978671	0.897057505	0.935193942	MER135:DNA:DNA	4.254880314	4.384590273	AL_RNA_TCDD_F	TCDD	F	MER135	DNA	DNA
0.024844101	3.39989758	0.90076199	0.937754269	MLTR25C:ERVK:LTR	9.942456542	10.28211142	AL_RNA_TCDD_F	TCDD	F	MLTR25C	ERVK	LTR
-0.085131751	0.004665265	0.906447638	0.942332319	LTR85b:Gypsy?:LTR	0.688140846	0.616202875	AL_RNA_TCDD_F	TCDD	F	LTR85b	Gypsy?	LTR
-0.045274389	3.704166298	0.90701809	0.942332319	MamRep605:LTR?:LTR?	11.84790634	12.51412653	AL_RNA_TCDD_F	TCDD	F	MamRep605	LTR?	LTR
-0.067225789	0.225274331	0.908659646	0.943071526	RLTR19A2:ERVK:LTR	0.914520158	0.868642779	AL_RNA_TCDD_F	TCDD	F	RLTR19A2	ERVK	LTR
0.020177717	3.940616892	0.910347852	0.943857589	ERVB2_1-I_MM-int:ERVK:LTR	13.78197827	13.75697117	AL_RNA_TCDD_F	TCDD	F	ERVB2_1-I_MM-int	ERVK	LTR
0.017742493	4.068536521	0.916429296	0.949192345	HAL1_SS:L1:LINE	16.83639952	16.51992747	AL_RNA_TCDD_F	TCDD	F	HAL1_SS	L1	LINE
0.014868877	4.847238657	0.922416097	0.952698522	RLTR34B_MM:ERVK:LTR	27.08620977	24.93024472	AL_RNA_TCDD_F	TCDD	F	RLTR34B_MM	ERVK	LTR
-0.075546905	0.485049928	0.920885655	0.952698522	X3_LINE:RTE-BovB:LINE	0.941336997	1.119257355	AL_RNA_TCDD_F	TCDD	F	X3_LINE	RTE-BovB	LINE
0.019750877	2.8232698	0.922633085	0.952698522	X6B_LINE:CR1:LINE	6.936953113	6.205215194	AL_RNA_TCDD_F	TCDD	F	X6B_LINE	CR1	LINE
0.017495765	2.71150589	0.92685731	0.956086788	MER50B:ERV1:LTR	6.362171324	7.393499602	AL_RNA_TCDD_F	TCDD	F	MER50B	ERV1	LTR
0.027295715	1.099603192	0.930233421	0.958470636	IAPEY5_I-int:ERVK:LTR	1.72408885	1.841998667	AL_RNA_TCDD_F	TCDD	F	IAPEY5_I-int	ERVK	LTR
0.044187827	-0.00424842	0.931058754	0.958470636	L1M3d:L1:LINE	0.616104444	0.703223548	AL_RNA_TCDD_F	TCDD	F	L1M3d	L1	LINE
0.010232865	6.803953907	0.93385105	0.960370147	LTR10_RN:ERVK:LTR	102.8057063	100.754255	AL_RNA_TCDD_F	TCDD	F	LTR10_RN	ERVK	LTR
-0.02268259	5.228713742	0.935412381	0.96100117	RLTR9A3:ERVK:LTR	36.0255362	34.86982891	AL_RNA_TCDD_F	TCDD	F	RLTR9A3	ERVK	LTR
-0.046179622	0.693401291	0.93921683	0.963933063	MLT1H2-int:ERVL-MaLR:LTR	1.368347553	1.273074153	AL_RNA_TCDD_F	TCDD	F	MLT1H2-int	ERVL-MaLR	LTR
0.035864426	-0.189568064	0.941038165	0.964825783	tRNA-Trp-TGG:tRNA:tRNA	0.572474528	0.668734298	AL_RNA_TCDD_F	TCDD	F	tRNA-Trp-TGG	tRNA	tRNA
-0.030552611	4.612461758	0.942958668	0.965818272	UCON29:PiggyBac?:DNA	24.65338331	24.39864193	AL_RNA_TCDD_F	TCDD	F	UCON29	PiggyBac?	DNA
-0.038862423	1.022159181	0.945230724	0.96716847	Charlie25:hAT-Charlie:DNA	1.538174324	2.006524689	AL_RNA_TCDD_F	TCDD	F	Charlie25	hAT-Charlie	DNA
0.013107587	2.683482495	0.946187263	0.967171255	RLTR9B:ERVK:LTR	6.365331542	5.701372364	AL_RNA_TCDD_F	TCDD	F	RLTR9B	ERVK	LTR
-0.028606098	3.372111202	0.94792832	0.967975142	RLTR13C3:ERVK:LTR	10.06575214	9.240247215	AL_RNA_TCDD_F	TCDD	F	RLTR13C3	ERVK	LTR
0.00685224	2.55405278	0.954290438	0.973491453	MMTV-int:ERVK:LTR	5.176696837	5.513709302	AL_RNA_TCDD_F	TCDD	F	MMTV-int	ERVK	LTR
-0.013381902	12.77656939	0.956235818	0.973517188	L1Md_T:L1:LINE	7063.46498	7049.06601	AL_RNA_TCDD_F	TCDD	F	L1Md_T	L1	LINE
0.030908444	0.05121015	0.955551988	0.973517188	LTR16D:ERVL:LTR	0.53835249	0.926842919	AL_RNA_TCDD_F	TCDD	F	LTR16D	ERVL	LTR
-0.017849996	3.106852257	0.960090434	0.976461084	LTR101_Mam:ERVL:LTR	8.07215288	8.707342979	AL_RNA_TCDD_F	TCDD	F	LTR101_Mam	ERVL	LTR
-0.036114089	2.102819326	0.963578165	0.979026311	U13:snRNA:snRNA	3.855181087	3.860730981	AL_RNA_TCDD_F	TCDD	F	U13	snRNA	snRNA
0.003617764	4.731925938	0.96504498	0.979535145	MLTR12:ERV1:LTR	25.29342789	26.1489816	AL_RNA_TCDD_F	TCDD	F	MLTR12	ERV1	LTR
-0.018398489	4.671443537	0.966301806	0.979830032	LTR16A:ERVL:LTR	26.54171589	23.29047359	AL_RNA_TCDD_F	TCDD	F	LTR16A	ERVL	LTR
0.005791436	0.661686228	0.970790851	0.983398524	Ricksha_0:MULE-MuDR:DNA	1.266163678	1.451471718	AL_RNA_TCDD_F	TCDD	F	Ricksha_0	MULE-MuDR	DNA
-0.015623871	3.018688282	0.976392567	0.988085891	LTR48B:ERV1:LTR	7.51072351	6.953331418	AL_RNA_TCDD_F	TCDD	F	LTR48B	ERV1	LTR
-0.011688914	5.380919718	0.980985843	0.991744411	IAPEY3_LTR:ERVK:LTR	42.09127264	34.31597626	AL_RNA_TCDD_F	TCDD	F	IAPEY3_LTR	ERVK	LTR
-0.028679536	2.311066236	0.988224046	0.998066915	RLTR3_Mm:ERVK:LTR	4.150500652	4.28575855	AL_RNA_TCDD_F	TCDD	F	RLTR3_Mm	ERVK	LTR
-0.015657669	4.606866533	0.989591253	0.998453264	Eulor6B:DNA?:DNA?	24.36660639	25.45019381	AL_RNA_TCDD_F	TCDD	F	Eulor6B	DNA?	DNA
-0.005951973	4.530137935	0.991403609	0.999287534	L1M1:L1:LINE	20.87516775	20.29968175	AL_RNA_TCDD_F	TCDD	F	L1M1	L1	LINE
0.000445661	0.983596031	1	1	ERVB4_3-I_MM-int:ERVK:LTR	1.545925434	1.528478719	AL_RNA_TCDD_F	TCDD	F	ERVB4_3-I_MM-int	ERVK	LTR
-0.015158395	2.210932711	1	1	LTR16B:ERVL:LTR	4.007764826	3.956882227	AL_RNA_TCDD_F	TCDD	F	LTR16B	ERVL	LTR
-0.005920275	1.709610385	1	1	LTR75:ERVL:LTR	2.946851039	2.150918072	AL_RNA_TCDD_F	TCDD	F	LTR75	ERVL	LTR
-0.017435799	0.98137145	1	1	LTR81A:Gypsy:LTR	1.353939326	1.661662336	AL_RNA_TCDD_F	TCDD	F	LTR81A	Gypsy	LTR
-0.014961948	0.824123856	1	1	LTR84a:ERVL:LTR	1.336828365	1.363996552	AL_RNA_TCDD_F	TCDD	F	LTR84a	ERVL	LTR
-0.041446568	0.015412702	0.997194592	1	LTR90A:LTR:LTR	0.681033046	0.674261584	AL_RNA_TCDD_F	TCDD	F	LTR90A	LTR	LTR
5.08E-05	2.593572686	1	1	RLTR10B:ERVK:LTR	5.203783653	5.767424415	AL_RNA_TCDD_F	TCDD	F	RLTR10B	ERVK	LTR
0.005597278	-0.136623231	1	1	tRNA-Asp-GAY:tRNA:tRNA	0.709945798	0.673843269	AL_RNA_TCDD_F	TCDD	F	tRNA-Asp-GAY	tRNA	tRNA
-1.417786368	4.463511743	6.85E-09	7.02E-06	Charlie7:hAT-Charlie:DNA	24.66287526	9.433235303	AL_RNA_TCDD_M	TCDD	M	Charlie7	hAT-Charlie	DNA
-1.567599063	5.074259234	1.35E-07	3.47E-05	L1Md_Gf:L1:LINE	34.3797175	12.50382168	AL_RNA_TCDD_M	TCDD	M	L1Md_Gf	L1	LINE
-1.336563023	9.141532887	1.69E-07	3.47E-05	L1VL4:L1:LINE	600.3434765	234.4511933	AL_RNA_TCDD_M	TCDD	M	L1VL4	L1	LINE
-1.481080982	5.375349736	1.59E-07	3.47E-05	MuRRS-int:ERV1:LTR	41.76314238	16.02581837	AL_RNA_TCDD_M	TCDD	M	MuRRS-int	ERV1	LTR
-1.623606491	5.136826333	8.19E-08	3.47E-05	ORR1B2-int:ERVL-MaLR:LTR	36.99347163	12.9340341	AL_RNA_TCDD_M	TCDD	M	ORR1B2-int	ERVL-MaLR	LTR
-1.309303442	7.353938938	5.68E-07	9.69E-05	L1_Mm:L1:LINE	180.4992851	76.41371968	AL_RNA_TCDD_M	TCDD	M	L1_Mm	L1	LINE
-1.327430432	4.073715362	7.63E-07	0.000111602	RLTR19A:ERVK:LTR	17.34725464	7.422045885	AL_RNA_TCDD_M	TCDD	M	RLTR19A	ERVK	LTR
-1.252680401	6.940435117	1.44E-06	0.000163911	MER76:ERVL:LTR	124.5061582	59.49212869	AL_RNA_TCDD_M	TCDD	M	MER76	ERVL	LTR
-1.155217029	7.474757418	1.35E-06	0.000163911	RLTR10-int:ERVK:LTR	182.9809236	90.53734082	AL_RNA_TCDD_M	TCDD	M	RLTR10-int	ERVK	LTR
-1.129946147	7.805879807	1.95E-06	0.000184994	L1MA9:L1:LINE	221.0685561	110.1580726	AL_RNA_TCDD_M	TCDD	M	L1MA9	L1	LINE
-1.851992442	2.665437255	1.99E-06	0.000184994	Zaphod3:hAT-Tip100:DNA	5.908137833	1.714850411	AL_RNA_TCDD_M	TCDD	M	Zaphod3	hAT-Tip100	DNA
-1.105633291	6.313149961	2.24E-06	0.000191146	RLTR10:ERVK:LTR	81.45490123	43.11318408	AL_RNA_TCDD_M	TCDD	M	RLTR10	ERVK	LTR
-1.064823236	7.330020735	3.08E-06	0.000225084	ORR1C2-int:ERVL-MaLR:LTR	176.7419235	87.37856537	AL_RNA_TCDD_M	TCDD	M	ORR1C2-int	ERVL-MaLR	LTR
-1.101184009	7.121739187	3.03E-06	0.000225084	RMER17A2:ERVK:LTR	151.0160241	75.42712292	AL_RNA_TCDD_M	TCDD	M	RMER17A2	ERVK	LTR
-1.410809257	5.989971813	5.62E-06	0.00029825	Cheshire:hAT-Charlie:DNA	66.09332238	26.35029116	AL_RNA_TCDD_M	TCDD	M	Cheshire	hAT-Charlie	DNA
-1.206217884	10.36233902	5.90E-06	0.00029825	L1MA8:L1:LINE	1347.97253	625.2892807	AL_RNA_TCDD_M	TCDD	M	L1MA8	L1	LINE
-1.822038037	1.317180102	6.28E-06	0.00029825	L1ME3C:L1:LINE	2.231519216	0.790391981	AL_RNA_TCDD_M	TCDD	M	L1ME3C	L1	LINE
-1.104163165	6.671341186	5.37E-06	0.00029825	MurERV4_19-int:ERVK:LTR	112.1796213	53.35582465	AL_RNA_TCDD_M	TCDD	M	MurERV4_19-int	ERVK	LTR
-1.165302791	7.641518353	5.83E-06	0.00029825	ORR1A0-int:ERVL-MaLR:LTR	220.445501	98.50144094	AL_RNA_TCDD_M	TCDD	M	ORR1A0-int	ERVL-MaLR	LTR
-1.170209343	3.985981112	5.61E-06	0.00029825	RLTR12G:ERVK:LTR	18.0041056	7.550680052	AL_RNA_TCDD_M	TCDD	M	RLTR12G	ERVK	LTR
-1.062633649	4.757195394	6.41E-06	0.00029825	RLTR34B_MM:ERVK:LTR	28.07243361	12.837622	AL_RNA_TCDD_M	TCDD	M	RLTR34B_MM	ERVK	LTR
-1.099830327	5.432685035	4.39E-06	0.00029825	RMER17D:ERVK:LTR	44.87289773	20.69259553	AL_RNA_TCDD_M	TCDD	M	RMER17D	ERVK	LTR
-1.217383057	5.817875756	8.25E-06	0.000367214	RLTR19:ERVK:LTR	55.96016851	25.453555	AL_RNA_TCDD_M	TCDD	M	RLTR19	ERVK	LTR
-0.994474484	7.445702977	9.40E-06	0.000401054	RLTR42-int:ERVK:LTR	192.3066174	94.95663103	AL_RNA_TCDD_M	TCDD	M	RLTR42-int	ERVK	LTR
-1.506959738	1.277240585	1.01E-05	0.000413182	MER65D:ERV1:LTR	2.100866882	0.882785562	AL_RNA_TCDD_M	TCDD	M	MER65D	ERV1	LTR
-1.214019756	4.791568551	1.12E-05	0.000428187	Charlie10:hAT-Charlie:DNA	30.21828545	12.16471323	AL_RNA_TCDD_M	TCDD	M	Charlie10	hAT-Charlie	DNA
-1.260794918	3.812533926	1.13E-05	0.000428187	L1ME3E:L1:LINE	14.0433737	6.112457672	AL_RNA_TCDD_M	TCDD	M	L1ME3E	L1	LINE
-1.034770433	6.585910043	1.36E-05	0.000497005	IAPLTR1a_Mm:ERVK:LTR	101.8430455	51.76792269	AL_RNA_TCDD_M	TCDD	M	IAPLTR1a_Mm	ERVK	LTR
-1.060196625	5.747878136	1.43E-05	0.000506548	RLTR24B_MM:ERV1:LTR	55.24686208	27.14086645	AL_RNA_TCDD_M	TCDD	M	RLTR24B_MM	ERV1	LTR
-0.981297819	6.268321122	1.63E-05	0.000555771	MMERVK10C-int:ERVK:LTR	85.50200022	42.11214382	AL_RNA_TCDD_M	TCDD	M	MMERVK10C-int	ERVK	LTR
-1.080484022	4.270149889	1.70E-05	0.000560331	RLTR31C_MM:ERVK:LTR	19.56782339	9.083546898	AL_RNA_TCDD_M	TCDD	M	RLTR31C_MM	ERVK	LTR
-1.367308128	2.476386933	1.83E-05	0.000566354	IAPLTR3:ERVK:LTR	5.448884608	1.913877133	AL_RNA_TCDD_M	TCDD	M	IAPLTR3	ERVK	LTR
-1.189808013	4.225379355	1.78E-05	0.000566354	RLTR20B2:ERVK:LTR	19.45419888	8.753997429	AL_RNA_TCDD_M	TCDD	M	RLTR20B2	ERVK	LTR
-0.956993991	5.821906062	1.98E-05	0.000597669	MLTR11B:ERVK:LTR	61.74846827	32.4917167	AL_RNA_TCDD_M	TCDD	M	MLTR11B	ERVK	LTR
-1.129881422	4.13408242	2.05E-05	0.000599226	LTR16E2:ERVL:LTR	18.58119274	8.543996876	AL_RNA_TCDD_M	TCDD	M	LTR16E2	ERVL	LTR
-0.996797499	6.468882042	2.14E-05	0.000608034	RMER17C2:ERVK:LTR	96.17342919	53.96137929	AL_RNA_TCDD_M	TCDD	M	RMER17C2	ERVK	LTR
-1.060047526	4.556375002	2.35E-05	0.000645562	MLTR31F_MM:ERVK:LTR	25.76686835	11.07483062	AL_RNA_TCDD_M	TCDD	M	MLTR31F_MM	ERVK	LTR
-0.97999869	6.464205095	2.40E-05	0.000645562	RLTR17:ERVK:LTR	93.01880491	49.86905865	AL_RNA_TCDD_M	TCDD	M	RLTR17	ERVK	LTR
-1.108102306	3.689535735	2.49E-05	0.0006547	IAPEY_LTR:ERVK:LTR	13.10753372	6.040830266	AL_RNA_TCDD_M	TCDD	M	IAPEY_LTR	ERVK	LTR
-1.59559117	1.495541892	2.63E-05	0.00067358	MER104:TcMar-Tc2:DNA	2.574084056	0.986075494	AL_RNA_TCDD_M	TCDD	M	MER104	TcMar-Tc2	DNA
-1.762947698	2.074149966	3.23E-05	0.000806917	LTR104_Mam:Gypsy:LTR	4.074562565	1.205583811	AL_RNA_TCDD_M	TCDD	M	LTR104_Mam	Gypsy	LTR
-0.938229886	5.69734529	3.39E-05	0.000825759	MLT1F:ERVL-MaLR:LTR	53.72667536	26.70751293	AL_RNA_TCDD_M	TCDD	M	MLT1F	ERVL-MaLR	LTR
-1.063317308	5.34721039	3.67E-05	0.000873625	IAP1-MM_LTR:ERVK:LTR	40.44678668	22.27743917	AL_RNA_TCDD_M	TCDD	M	IAP1-MM_LTR	ERVK	LTR
-1.210596761	4.356422514	3.91E-05	0.000910214	HERVL40-int:ERVL:LTR	21.19344166	9.941417691	AL_RNA_TCDD_M	TCDD	M	HERVL40-int	ERVL	LTR
-1.067326131	3.729164225	4.02E-05	0.000915016	X7B_LINE:CR1:LINE	14.28451523	6.803247184	AL_RNA_TCDD_M	TCDD	M	X7B_LINE	CR1	LINE
-0.835347328	5.726484418	4.22E-05	0.000938823	RLTR9C:ERVK:LTR	54.77891889	31.06149106	AL_RNA_TCDD_M	TCDD	M	RLTR9C	ERVK	LTR
-0.995758465	5.220815636	4.44E-05	0.000947106	MTB_Mm-int:ERVL-MaLR:LTR	39.52625459	20.70835598	AL_RNA_TCDD_M	TCDD	M	MTB_Mm-int	ERVL-MaLR	LTR
-0.896628134	7.083799371	4.37E-05	0.000947106	RMER10B:ERVL:LTR	143.8736489	74.95714746	AL_RNA_TCDD_M	TCDD	M	RMER10B	ERVL	LTR
-0.888361806	5.363428779	4.83E-05	0.001009487	RLTR11C_MM:ERVK:LTR	43.9885205	22.86102728	AL_RNA_TCDD_M	TCDD	M	RLTR11C_MM	ERVK	LTR
-1.300203925	2.138621505	4.94E-05	0.001011899	MLTR31A_MM:ERVK:LTR	4.226256654	1.801884088	AL_RNA_TCDD_M	TCDD	M	MLTR31A_MM	ERVK	LTR
-1.120099362	3.827478676	5.74E-05	0.001152032	ORR1D-int:ERVL-MaLR:LTR	16.13315083	7.346267412	AL_RNA_TCDD_M	TCDD	M	ORR1D-int	ERVL-MaLR	LTR
-0.912774343	6.212626546	6.81E-05	0.001318541	L1MA4A:L1:LINE	76.67273603	43.00832799	AL_RNA_TCDD_M	TCDD	M	L1MA4A	L1	LINE
-0.886440137	7.49377019	6.82E-05	0.001318541	MTC-int:ERVL-MaLR:LTR	191.28287	105.0176176	AL_RNA_TCDD_M	TCDD	M	MTC-int	ERVL-MaLR	LTR
-0.826784013	7.877417306	7.04E-05	0.001334976	LTR82A:ERVL:LTR	239.4699827	141.3825296	AL_RNA_TCDD_M	TCDD	M	LTR82A	ERVL	LTR
-1.105412613	3.440518082	7.31E-05	0.001361629	Tigger9b:TcMar-Tigger:DNA	10.36460324	5.538543689	AL_RNA_TCDD_M	TCDD	M	Tigger9b	TcMar-Tigger	DNA
-0.870265712	7.313823102	8.07E-05	0.001475012	L1MB5:L1:LINE	170.8373518	95.39761552	AL_RNA_TCDD_M	TCDD	M	L1MB5	L1	LINE
-0.922476752	5.992632941	8.61E-05	0.001494228	ETnERV3-int:ERVK:LTR	69.77033285	36.85344098	AL_RNA_TCDD_M	TCDD	M	ETnERV3-int	ERVK	LTR
-1.093417838	5.034729934	8.51E-05	0.001494228	RLTR10D:ERVK:LTR	33.76224516	16.31695857	AL_RNA_TCDD_M	TCDD	M	RLTR10D	ERVK	LTR
-0.920716777	4.669259927	8.50E-05	0.001494228	RLTR1A2_MM:ERV1:LTR	27.16856656	15.43972859	AL_RNA_TCDD_M	TCDD	M	RLTR1A2_MM	ERV1	LTR
-0.780609648	7.876355118	9.09E-05	0.001550634	MER20:hAT-Charlie:DNA	248.4293951	153.3537167	AL_RNA_TCDD_M	TCDD	M	MER20	hAT-Charlie	DNA
-1.014864696	7.391989601	9.30E-05	0.001561122	RLTR44B:ERVK:LTR	172.1471637	82.57395282	AL_RNA_TCDD_M	TCDD	M	RLTR44B	ERVK	LTR
-0.944075097	8.158700052	9.55E-05	0.0015755	L1MC5:L1:LINE	298.6312565	165.0367181	AL_RNA_TCDD_M	TCDD	M	L1MC5	L1	LINE
-0.916788859	5.692594558	9.69E-05	0.0015755	RMER17A-int:ERVK:LTR	55.59049913	30.1780531	AL_RNA_TCDD_M	TCDD	M	RMER17A-int	ERVK	LTR
-0.920950524	6.532857498	0.000101656	0.001599437	MLT1F2:ERVL-MaLR:LTR	95.61629039	56.79464718	AL_RNA_TCDD_M	TCDD	M	MLT1F2	ERVL-MaLR	LTR
-0.851799215	7.454874075	0.000100041	0.001599437	MMERVK9C_I-int:ERVK:LTR	175.8475719	107.9924589	AL_RNA_TCDD_M	TCDD	M	MMERVK9C_I-int	ERVK	LTR
-1.156075346	4.158433233	0.000103089	0.001599437	RLTR13C3:ERVK:LTR	18.16421331	7.535569465	AL_RNA_TCDD_M	TCDD	M	RLTR13C3	ERVK	LTR
-0.829988264	7.132864054	0.000106738	0.001607342	RLTR11A2:ERVK:LTR	153.2394554	89.07774415	AL_RNA_TCDD_M	TCDD	M	RLTR11A2	ERVK	LTR
-1.338299531	3.160277796	0.000106474	0.001607342	X6B_LINE:CR1:LINE	9.522298242	3.89816148	AL_RNA_TCDD_M	TCDD	M	X6B_LINE	CR1	LINE
-1.286738258	2.663613791	0.000116568	0.001729934	L1P5:L1:LINE	6.111311776	2.505536987	AL_RNA_TCDD_M	TCDD	M	L1P5	L1	LINE
-0.956129546	6.618734647	0.000126601	0.001851997	L1ME3:L1:LINE	106.7636086	56.25288829	AL_RNA_TCDD_M	TCDD	M	L1ME3	L1	LINE
-0.914951235	4.839160257	0.000132898	0.001916729	Charlie1b:hAT-Charlie:DNA	30.30696049	16.22587331	AL_RNA_TCDD_M	TCDD	M	Charlie1b	hAT-Charlie	DNA
-1.124481541	4.783462072	0.000137467	0.00192831	MER45C:hAT-Tip100:DNA	26.50589971	15.71655095	AL_RNA_TCDD_M	TCDD	M	MER45C	hAT-Tip100	DNA
-0.933192763	6.718166077	0.000135913	0.00192831	RLTR10C:ERVK:LTR	111.195983	60.07722719	AL_RNA_TCDD_M	TCDD	M	RLTR10C	ERVK	LTR
-0.911107023	9.401696811	0.000142695	0.001974586	RLTR22_Mur:ERVK:LTR	687.5921583	424.3835258	AL_RNA_TCDD_M	TCDD	M	RLTR22_Mur	ERVK	LTR
-0.823488038	7.057013927	0.000146562	0.002001054	MuRRS4-int:ERV1:LTR	141.9100483	82.91319205	AL_RNA_TCDD_M	TCDD	M	MuRRS4-int	ERV1	LTR
-0.868282305	6.266615615	0.000148758	0.002004323	MER77:ERVL:LTR	84.05713851	47.90354688	AL_RNA_TCDD_M	TCDD	M	MER77	ERVL	LTR
-0.83842018	10.49671889	0.00016138	0.002146147	MTA_Mm-int:ERVL-MaLR:LTR	1555.995096	901.8913891	AL_RNA_TCDD_M	TCDD	M	MTA_Mm-int	ERVL-MaLR	LTR
-0.845794162	8.49674955	0.000165497	0.00217268	ORR1A0:ERVL-MaLR:LTR	386.3817071	217.6202499	AL_RNA_TCDD_M	TCDD	M	ORR1A0	ERVL-MaLR	LTR
-0.942902434	7.019550626	0.000174188	0.002213864	IAP1-MM_I-int:ERVK:LTR	133.9539129	74.25979972	AL_RNA_TCDD_M	TCDD	M	IAP1-MM_I-int	ERVK	LTR
-0.834678872	9.598748127	0.000175764	0.002213864	L1_Mur3:L1:LINE	817.0763592	469.0517379	AL_RNA_TCDD_M	TCDD	M	L1_Mur3	L1	LINE
-0.89306558	8.439471807	0.000176401	0.002213864	L1Md_F:L1:LINE	353.7947646	202.730447	AL_RNA_TCDD_M	TCDD	M	L1Md_F	L1	LINE
-0.892335075	5.027698705	0.000179444	0.002213864	MTEb-int:ERVL-MaLR:LTR	32.99008459	19.4705879	AL_RNA_TCDD_M	TCDD	M	MTEb-int	ERVL-MaLR	LTR
-1.032053897	6.428886839	0.000177714	0.002213864	RLTR20B4_MM:ERVK:LTR	90.88680645	46.06144933	AL_RNA_TCDD_M	TCDD	M	RLTR20B4_MM	ERVK	LTR
-1.123491267	2.284040906	0.000183652	0.002238805	ERVB3_1-I_MM-int:ERVK:LTR	5.137319064	2.109157241	AL_RNA_TCDD_M	TCDD	M	ERVB3_1-I_MM-int	ERVK	LTR
-0.911813944	7.659299653	0.000186819	0.002250616	MER89:ERV1:LTR	204.0635148	104.4477115	AL_RNA_TCDD_M	TCDD	M	MER89	ERV1	LTR
-1.077413311	3.82322794	0.000191933	0.002285348	RLTR19C:ERVK:LTR	14.733232	7.06076487	AL_RNA_TCDD_M	TCDD	M	RLTR19C	ERVK	LTR
-0.881283778	4.656430574	0.000204985	0.002290858	5S:rRNA:rRNA	25.82535794	15.03252143	AL_RNA_TCDD_M	TCDD	M	5S	rRNA	rRNA
-0.778473666	6.028730715	0.000207203	0.002290858	ERVL-B4-int:ERVL:LTR	68.24688158	44.46612732	AL_RNA_TCDD_M	TCDD	M	ERVL-B4-int	ERVL	LTR
-0.808315345	8.327690137	0.000210294	0.002290858	L1MC1:L1:LINE	364.1184606	203.2844603	AL_RNA_TCDD_M	TCDD	M	L1MC1	L1	LINE
-0.788251615	10.16669995	0.000195544	0.002290858	Lx7:L1:LINE	1179.303317	739.6699348	AL_RNA_TCDD_M	TCDD	M	Lx7	L1	LINE
-0.847778194	6.54112293	0.000207887	0.002290858	MLTR18_MM:ERVK:LTR	98.99718414	55.9060484	AL_RNA_TCDD_M	TCDD	M	MLTR18_MM	ERVK	LTR
-0.84008403	7.997349535	0.000208477	0.002290858	ORR1B1-int:ERVL-MaLR:LTR	261.6084626	156.8195085	AL_RNA_TCDD_M	TCDD	M	ORR1B1-int	ERVL-MaLR	LTR
-1.065950721	2.684593527	0.000200885	0.002290858	RLTR13D1:ERVK:LTR	6.321954365	3.17444458	AL_RNA_TCDD_M	TCDD	M	RLTR13D1	ERVK	LTR
-0.915331417	6.019182868	0.000207847	0.002290858	RLTR34C_MM:ERVK:LTR	72.39101855	38.84558665	AL_RNA_TCDD_M	TCDD	M	RLTR34C_MM	ERVK	LTR
-0.895799019	6.845539771	0.000221206	0.002350123	L1MB4:L1:LINE	124.7718971	67.83264593	AL_RNA_TCDD_M	TCDD	M	L1MB4	L1	LINE
-1.288237205	2.548598024	0.000222619	0.002350123	L1MEj:L1:LINE	5.202027291	2.603882072	AL_RNA_TCDD_M	TCDD	M	L1MEj	L1	LINE
-1.047818449	3.953019003	0.000218174	0.002350123	MER102a:hAT-Charlie:DNA	15.77721181	8.110901545	AL_RNA_TCDD_M	TCDD	M	MER102a	hAT-Charlie	DNA
-1.06544713	3.25452167	0.000233373	0.002438515	RLTR20A2:ERVK:LTR	10.08291037	4.738344672	AL_RNA_TCDD_M	TCDD	M	RLTR20A2	ERVK	LTR
-0.775300807	9.347628157	0.000239337	0.002475569	L2c:L2:LINE	704.8284517	425.7475041	AL_RNA_TCDD_M	TCDD	M	L2c	L2	LINE
-0.773381336	8.286861455	0.000245821	0.002517202	RMER6C:ERVK:LTR	330.093546	204.4647869	AL_RNA_TCDD_M	TCDD	M	RMER6C	ERVK	LTR
-0.929411086	4.909444613	0.000249318	0.002527739	RLTR9A3:ERVK:LTR	31.25352688	17.56368944	AL_RNA_TCDD_M	TCDD	M	RLTR9A3	ERVK	LTR
-1.381126171	1.132920886	0.00026244	0.002634696	IAPEY3C_LTR:ERVK:LTR	1.876671413	0.803587543	AL_RNA_TCDD_M	TCDD	M	IAPEY3C_LTR	ERVK	LTR
-0.832700651	5.832481467	0.000272836	0.002635696	IAPEY4_I-int:ERVK:LTR	60.59637259	36.30294802	AL_RNA_TCDD_M	TCDD	M	IAPEY4_I-int	ERVK	LTR
-0.863845241	9.333176317	0.00027245	0.002635696	MLT1A0:ERVL-MaLR:LTR	692.0992729	393.6844907	AL_RNA_TCDD_M	TCDD	M	MLT1A0	ERVL-MaLR	LTR
-0.810454739	9.024843772	0.000268912	0.002635696	ORR1G:ERVL-MaLR:LTR	580.6214541	330.0137016	AL_RNA_TCDD_M	TCDD	M	ORR1G	ERVL-MaLR	LTR
-0.814326779	5.945668765	0.000268158	0.002635696	RMER6B:ERVK:LTR	65.95894544	36.60053009	AL_RNA_TCDD_M	TCDD	M	RMER6B	ERVK	LTR
-0.803236849	9.539318383	0.000280657	0.002685912	L1MB7:L1:LINE	814.7083515	473.2857967	AL_RNA_TCDD_M	TCDD	M	L1MB7	L1	LINE
-0.914880939	3.445868947	0.000286971	0.002699964	BGLII_Mur:ERVK:LTR	12.24148944	5.960784322	AL_RNA_TCDD_M	TCDD	M	BGLII_Mur	ERVK	LTR
-1.577228184	4.279886798	0.000290035	0.002699964	MER81:hAT-Blackjack:DNA	20.47443844	7.11445037	AL_RNA_TCDD_M	TCDD	M	MER81	hAT-Blackjack	DNA
-0.757048814	7.710256735	0.000289415	0.002699964	RLTR28:ERVL:LTR	232.1017742	132.4580547	AL_RNA_TCDD_M	TCDD	M	RLTR28	ERVL	LTR
-0.836899688	3.561262658	0.000304142	0.00280578	RLTR26B_MM:ERVK:LTR	11.76382971	6.667360094	AL_RNA_TCDD_M	TCDD	M	RLTR26B_MM	ERVK	LTR
-0.875293106	9.118787031	0.000309869	0.002808015	RLTR6-int:ERV1:LTR	623.7253856	339.1591199	AL_RNA_TCDD_M	TCDD	M	RLTR6-int	ERV1	LTR
-1.000398599	5.101530421	0.000307952	0.002808015	UCON29:PiggyBac?:DNA	34.89619903	15.10062367	AL_RNA_TCDD_M	TCDD	M	UCON29	PiggyBac?	DNA
-0.81853401	7.37845039	0.000313874	0.002819361	RLTR45:ERVK:LTR	181.6849925	106.0450533	AL_RNA_TCDD_M	TCDD	M	RLTR45	ERVK	LTR
-0.755432081	8.70802809	0.000323712	0.002882443	RLTR13D3A1:ERVK:LTR	463.7530805	272.4030984	AL_RNA_TCDD_M	TCDD	M	RLTR13D3A1	ERVK	LTR
-0.765119832	4.924158435	0.000326829	0.002885111	MER96B:hAT-Tip100:DNA	32.10830419	18.9828766	AL_RNA_TCDD_M	TCDD	M	MER96B	hAT-Tip100	DNA
-0.742227464	9.441275284	0.00033372	0.002920332	MTB-int:ERVL-MaLR:LTR	675.690175	451.4851132	AL_RNA_TCDD_M	TCDD	M	MTB-int	ERVL-MaLR	LTR
-1.279661585	2.261590619	0.000336523	0.002920332	Tigger17b:TcMar-Tigger:DNA	4.653413568	2.194332354	AL_RNA_TCDD_M	TCDD	M	Tigger17b	TcMar-Tigger	DNA
-0.799721416	7.117383094	0.000345026	0.002927817	Lx10:L1:LINE	148.9580382	87.38232419	AL_RNA_TCDD_M	TCDD	M	Lx10	L1	LINE
-0.888364989	6.86721148	0.000341544	0.002927817	MER34B-int:ERV1:LTR	124.0469706	67.67225954	AL_RNA_TCDD_M	TCDD	M	MER34B-int	ERV1	LTR
-0.74793036	10.10400198	0.000345963	0.002927817	MT2B:ERVL:LTR	1150.265159	739.9286033	AL_RNA_TCDD_M	TCDD	M	MT2B	ERVL	LTR
-0.791209461	11.71017002	0.000376238	0.003157935	L1_Mus1:L1:LINE	3603.686995	2128.868446	AL_RNA_TCDD_M	TCDD	M	L1_Mus1	L1	LINE
-0.764572724	4.78704892	0.000392035	0.00326377	Charlie12:hAT-Charlie:DNA	27.64398513	15.9556955	AL_RNA_TCDD_M	TCDD	M	Charlie12	hAT-Charlie	DNA
-0.832339901	5.863599236	0.000407279	0.00335793	4.5SRNA:scRNA:scRNA	61.5477641	34.75993884	AL_RNA_TCDD_M	TCDD	M	4.5SRNA	scRNA	scRNA
-0.732104206	9.483018903	0.000409904	0.00335793	L2:L2:LINE	764.5379939	480.3640704	AL_RNA_TCDD_M	TCDD	M	L2	L2	LINE
-0.851477192	5.226760449	0.000417679	0.003394467	IAPLTR3-int:ERVK:LTR	38.02361378	22.99065883	AL_RNA_TCDD_M	TCDD	M	IAPLTR3-int	ERVK	LTR
-0.850848027	5.579254853	0.000424378	0.003421755	RMER2:ERV1:LTR	50.05929078	29.79817662	AL_RNA_TCDD_M	TCDD	M	RMER2	ERV1	LTR
-0.809933701	7.499605528	0.000451452	0.003567623	L1MC:L1:LINE	197.1850527	120.0294524	AL_RNA_TCDD_M	TCDD	M	L1MC	L1	LINE
-1.182365362	2.757611419	0.000459889	0.003567623	LTR103b_Mam:ERV1?:LTR	6.5801264	2.952192455	AL_RNA_TCDD_M	TCDD	M	LTR103b_Mam	ERV1?	LTR
-0.796926441	7.531594443	0.000454659	0.003567623	Lx2B2:L1:LINE	202.1880015	119.3762559	AL_RNA_TCDD_M	TCDD	M	Lx2B2	L1	LINE
-0.971978945	3.401917979	0.000455392	0.003567623	RLTR41A2:ERV1:LTR	11.3368865	5.449838476	AL_RNA_TCDD_M	TCDD	M	RLTR41A2	ERV1	LTR
-0.759692605	6.111274847	0.000458963	0.003567623	RMER13A2:ERVK:LTR	73.95162273	44.51989792	AL_RNA_TCDD_M	TCDD	M	RMER13A2	ERVK	LTR
-0.924197192	6.163592616	0.000478867	0.003632704	L1M3a:L1:LINE	76.66505751	38.0568638	AL_RNA_TCDD_M	TCDD	M	L1M3a	L1	LINE
-0.699851628	6.419982634	0.000478921	0.003632704	RLTR20C2_MM:ERVK:LTR	89.52647445	57.58188358	AL_RNA_TCDD_M	TCDD	M	RLTR20C2_MM	ERVK	LTR
-0.834171164	9.063642923	0.000473105	0.003632704	U2:snRNA:snRNA	548.9033709	317.9241163	AL_RNA_TCDD_M	TCDD	M	U2	snRNA	snRNA
-1.38538667	1.229276604	0.000483708	0.003642033	Kanga11a:TcMar-Tc2:DNA	1.938549287	0.830852336	AL_RNA_TCDD_M	TCDD	M	Kanga11a	TcMar-Tc2	DNA
-0.759567826	5.411968334	0.000516666	0.003861797	MamSINE1:tRNA:SINE	44.5668134	26.90132241	AL_RNA_TCDD_M	TCDD	M	MamSINE1	tRNA	SINE
-0.913941325	3.397397559	0.000523057	0.003866618	L1MCc:L1:LINE	11.4364942	5.888700291	AL_RNA_TCDD_M	TCDD	M	L1MCc	L1	LINE
-0.792933768	9.290753129	0.000524863	0.003866618	ORR1A2-int:ERVL-MaLR:LTR	661.2997633	429.4152935	AL_RNA_TCDD_M	TCDD	M	ORR1A2-int	ERVL-MaLR	LTR
-0.85095731	7.566793652	0.00053784	0.003931614	ERVB4_1B-I_MM-int:ERVK:LTR	210.7448002	114.0464118	AL_RNA_TCDD_M	TCDD	M	ERVB4_1B-I_MM-int	ERVK	LTR
-1.156267894	2.522425467	0.000541365	0.003931614	Tigger9a:TcMar-Tigger:DNA	5.468198085	2.578893679	AL_RNA_TCDD_M	TCDD	M	Tigger9a	TcMar-Tigger	DNA
-0.809249259	6.035864887	0.00056035	0.003985606	L1MCa:L1:LINE	65.36127679	41.67970916	AL_RNA_TCDD_M	TCDD	M	L1MCa	L1	LINE
-0.871575723	6.361735051	0.000564368	0.003985606	L1MD3:L1:LINE	85.87301192	50.07513626	AL_RNA_TCDD_M	TCDD	M	L1MD3	L1	LINE
-1.404829292	2.671031865	0.000563857	0.003985606	MER113A:hAT-Charlie:DNA	6.348110344	2.618719565	AL_RNA_TCDD_M	TCDD	M	MER113A	hAT-Charlie	DNA
-0.782069426	10.96883075	0.000557624	0.003985606	MTE2b:ERVL-MaLR:LTR	2030.81487	1322.276332	AL_RNA_TCDD_M	TCDD	M	MTE2b	ERVL-MaLR	LTR
-0.916672774	5.065256935	0.000579344	0.004047008	MLT1N2:ERVL-MaLR:LTR	33.71158345	20.52169285	AL_RNA_TCDD_M	TCDD	M	MLT1N2	ERVL-MaLR	LTR
-0.730375455	8.364411931	0.000580967	0.004047008	MTEb:ERVL-MaLR:LTR	365.2995952	223.7942241	AL_RNA_TCDD_M	TCDD	M	MTEb	ERVL-MaLR	LTR
-0.764534698	9.350476698	0.000602038	0.004082697	Lx2:L1:LINE	671.8147405	433.2308367	AL_RNA_TCDD_M	TCDD	M	Lx2	L1	LINE
-0.827686545	7.706069543	0.00060197	0.004082697	MYSERV6-int:ERVK:LTR	210.2021626	129.4690874	AL_RNA_TCDD_M	TCDD	M	MYSERV6-int	ERVK	LTR
-0.756267406	10.22095637	0.000599844	0.004082697	ORR1D2:ERVL-MaLR:LTR	1292.62193	799.850104	AL_RNA_TCDD_M	TCDD	M	ORR1D2	ERVL-MaLR	LTR
-0.843190177	5.965784045	0.000595471	0.004082697	RLTR28B:ERVL:LTR	65.40214695	36.4849768	AL_RNA_TCDD_M	TCDD	M	RLTR28B	ERVL	LTR
-0.736165668	8.29892967	0.000609662	0.004107195	MER58A:hAT-Charlie:DNA	337.8121006	219.3891339	AL_RNA_TCDD_M	TCDD	M	MER58A	hAT-Charlie	DNA
-0.710710267	10.95558222	0.000622877	0.004145859	B1_Mm:Alu:SINE	2137.849864	1354.317916	AL_RNA_TCDD_M	TCDD	M	B1_Mm	Alu	SINE
-0.872281545	9.241346985	0.000623498	0.004145859	RMER12C:ERVK:LTR	640.6730457	332.0958226	AL_RNA_TCDD_M	TCDD	M	RMER12C	ERVK	LTR
-0.771564155	7.497216583	0.000646261	0.004269492	L1ME4a:L1:LINE	204.74233	108.9816183	AL_RNA_TCDD_M	TCDD	M	L1ME4a	L1	LINE
-0.761411864	8.4687345	0.000685732	0.004370799	L1MA4:L1:LINE	360.7914685	229.4741784	AL_RNA_TCDD_M	TCDD	M	L1MA4	L1	LINE
-0.715157978	9.418580078	0.000684925	0.004370799	Lx3A:L1:LINE	687.1037214	445.7352637	AL_RNA_TCDD_M	TCDD	M	Lx3A	L1	LINE
-0.788496182	6.91874571	0.000687206	0.004370799	RLTR51A_Mm:ERVK?:LTR	129.123648	75.9387444	AL_RNA_TCDD_M	TCDD	M	RLTR51A_Mm	ERVK?	LTR
-1.418455265	2.747020305	0.000671146	0.004370799	Tigger16a:TcMar-Tigger:DNA	5.783205219	1.892785538	AL_RNA_TCDD_M	TCDD	M	Tigger16a	TcMar-Tigger	DNA
-0.880399854	5.363135691	0.00066701	0.004370799	Tigger17a:TcMar-Tigger:DNA	43.84190908	24.23356688	AL_RNA_TCDD_M	TCDD	M	Tigger17a	TcMar-Tigger	DNA
-0.80679499	8.329973212	0.000680913	0.004370799	Tigger7:TcMar-Tigger:DNA	349.2844668	185.3758764	AL_RNA_TCDD_M	TCDD	M	Tigger7	TcMar-Tigger	DNA
-0.88430484	3.543293594	0.000701983	0.004410006	HAL1b:L1:LINE	11.53953846	6.671482095	AL_RNA_TCDD_M	TCDD	M	HAL1b	L1	LINE
-0.758770046	10.02477577	0.000701905	0.004410006	URR1A:hAT-Charlie:DNA	1152.844853	676.3062324	AL_RNA_TCDD_M	TCDD	M	URR1A	hAT-Charlie	DNA
-1.218515628	1.59287752	0.000714714	0.00443556	MER54B:ERVL:LTR	2.893103797	1.331063297	AL_RNA_TCDD_M	TCDD	M	MER54B	ERVL	LTR
-0.796571951	10.3417479	0.000713294	0.00443556	MERVL_2A-int:ERVL:LTR	1353.911241	845.752704	AL_RNA_TCDD_M	TCDD	M	MERVL_2A-int	ERVL	LTR
-0.776738251	5.50243401	0.000736681	0.00450457	L1MC2:L1:LINE	48.22596531	28.90562642	AL_RNA_TCDD_M	TCDD	M	L1MC2	L1	LINE
-0.982914629	5.170194783	0.000739031	0.00450457	Lx2A1:L1:LINE	32.92657708	18.28375624	AL_RNA_TCDD_M	TCDD	M	Lx2A1	L1	LINE
-0.827982135	4.879179464	0.000730536	0.00450457	RLTR53_Mm:ERVK:LTR	31.12653255	16.61970608	AL_RNA_TCDD_M	TCDD	M	RLTR53_Mm	ERVK	LTR
-0.783772537	11.16988082	0.000749535	0.004541559	L1_Mus3:L1:LINE	2361.655036	1444.25493	AL_RNA_TCDD_M	TCDD	M	L1_Mus3	L1	LINE
-0.717730643	8.016415457	0.000760303	0.00455273	L1VL2:L1:LINE	279.0424677	172.5130753	AL_RNA_TCDD_M	TCDD	M	L1VL2	L1	LINE
-0.771820376	5.689728221	0.000764716	0.00455273	MRLTR33:ERVK:LTR	53.26375132	31.8033899	AL_RNA_TCDD_M	TCDD	M	MRLTR33	ERVK	LTR
-0.845342389	5.206777398	0.000763038	0.00455273	Tigger15a:TcMar-Tigger:DNA	37.43552055	21.76769628	AL_RNA_TCDD_M	TCDD	M	Tigger15a	TcMar-Tigger	DNA
-0.895268485	7.619771495	0.000776936	0.004595707	L1M2b:L1:LINE	197.0425176	113.7120116	AL_RNA_TCDD_M	TCDD	M	L1M2b	L1	LINE
-0.786842297	4.766666272	0.000780911	0.004595707	MLT-int:ERVL-MaLR:LTR	28.9405152	16.74818424	AL_RNA_TCDD_M	TCDD	M	MLT-int	ERVL-MaLR	LTR
-0.70599704	11.42970349	0.000787815	0.00460984	B2_Mm1t:B2:SINE	2984.672871	1885.752244	AL_RNA_TCDD_M	TCDD	M	B2_Mm1t	B2	SINE
-0.925354374	5.261235732	0.000805839	0.004662029	MLT1J1:ERVL-MaLR:LTR	40.88844705	21.88082636	AL_RNA_TCDD_M	TCDD	M	MLT1J1	ERVL-MaLR	LTR
-0.731110843	10.26164569	0.000801545	0.004662029	PB1D11:Alu:SINE	1283.096268	822.3319207	AL_RNA_TCDD_M	TCDD	M	PB1D11	Alu	SINE
-0.757467822	5.354557872	0.000812425	0.004673723	IAPEY3_LTR:ERVK:LTR	41.02282413	21.78085962	AL_RNA_TCDD_M	TCDD	M	IAPEY3_LTR	ERVK	LTR
-1.675094334	0.545250905	0.000820947	0.004696365	Charlie10a:hAT-Charlie:DNA	1.412851247	0.470866269	AL_RNA_TCDD_M	TCDD	M	Charlie10a	hAT-Charlie	DNA
-0.712180426	7.583215578	0.000849561	0.004744107	Charlie8:hAT-Charlie:DNA	204.692028	133.4981687	AL_RNA_TCDD_M	TCDD	M	Charlie8	hAT-Charlie	DNA
-0.780227529	6.730397232	0.000845554	0.004744107	ORR1A1-int:ERVL-MaLR:LTR	111.1418255	65.45395826	AL_RNA_TCDD_M	TCDD	M	ORR1A1-int	ERVL-MaLR	LTR
-1.047790617	2.599708727	0.000861722	0.004744107	RLTR30:ERV1:LTR	6.425890812	2.95863652	AL_RNA_TCDD_M	TCDD	M	RLTR30	ERV1	LTR
-0.758935166	4.385703616	0.000847979	0.004744107	RLTR30D2_MM:ERV1:LTR	21.09033859	12.81546817	AL_RNA_TCDD_M	TCDD	M	RLTR30D2_MM	ERV1	LTR
-0.85760226	4.126771014	0.000840966	0.004744107	RMER16:ERVK:LTR	17.58044463	9.546923944	AL_RNA_TCDD_M	TCDD	M	RMER16	ERVK	LTR
-0.749682833	7.326262282	0.0008582	0.004744107	RMER17C:ERVK:LTR	159.6886906	101.2029417	AL_RNA_TCDD_M	TCDD	M	RMER17C	ERVK	LTR
-1.385530539	0.599070948	0.000855514	0.004744107	tRNA-Pro-CCY:tRNA:tRNA	1.270193418	0.498970138	AL_RNA_TCDD_M	TCDD	M	tRNA-Pro-CCY	tRNA	tRNA
-0.701915999	10.1012291	0.0008822	0.004752968	B1F2:Alu:SINE	1197.216281	766.4736751	AL_RNA_TCDD_M	TCDD	M	B1F2	Alu	SINE
-1.207060816	1.850084913	0.000880636	0.004752968	Charlie22a:hAT-Charlie:DNA	3.609643939	1.577947655	AL_RNA_TCDD_M	TCDD	M	Charlie22a	hAT-Charlie	DNA
-1.249498195	2.853033608	0.00088654	0.004752968	LTR33C:ERVL:LTR	6.196478103	3.200904519	AL_RNA_TCDD_M	TCDD	M	LTR33C	ERVL	LTR
-0.691299611	5.191249274	0.000871104	0.004752968	RLTR1B:ERV1:LTR	41.40415337	26.6415531	AL_RNA_TCDD_M	TCDD	M	RLTR1B	ERV1	LTR
-1.212091438	1.122247863	0.000874103	0.004752968	RLTR47:ERVK:LTR	2.139245826	0.883722644	AL_RNA_TCDD_M	TCDD	M	RLTR47	ERVK	LTR
-0.697292063	9.946280936	0.000902103	0.004801706	ORR1F:ERVL-MaLR:LTR	1080.283888	691.6001938	AL_RNA_TCDD_M	TCDD	M	ORR1F	ERVL-MaLR	LTR
-0.728804261	7.7942728	0.000905009	0.004801706	RLTR11A:ERVK:LTR	235.03285	144.5838842	AL_RNA_TCDD_M	TCDD	M	RLTR11A	ERVK	LTR
-0.840556771	7.931340631	0.000913798	0.004823346	RLTR6B_Mm:ERV1:LTR	257.1642449	157.5467223	AL_RNA_TCDD_M	TCDD	M	RLTR6B_Mm	ERV1	LTR
-0.88911933	6.207108123	0.000944023	0.00493204	Kanga1:TcMar-Tc2:DNA	79.50616944	44.62529742	AL_RNA_TCDD_M	TCDD	M	Kanga1	TcMar-Tc2	DNA
-0.703387756	7.457665419	0.000941339	0.00493204	RMER4A:ERVK:LTR	190.5878436	116.287405	AL_RNA_TCDD_M	TCDD	M	RMER4A	ERVK	LTR
-0.821040358	5.228727958	0.000957038	0.004974653	U6:snRNA:snRNA	38.19132878	22.18725602	AL_RNA_TCDD_M	TCDD	M	U6	snRNA	snRNA
-0.699629326	9.908352666	0.000973876	0.005036613	PB1:Alu:SINE	1061.752866	662.0668195	AL_RNA_TCDD_M	TCDD	M	PB1	Alu	SINE
-0.823587232	5.681663952	0.000989831	0.005093403	RLTR49:ERVK:LTR	54.59025603	31.51064051	AL_RNA_TCDD_M	TCDD	M	RLTR49	ERVK	LTR
-0.775653265	5.848091921	0.001002382	0.005132196	RLTR18-int:ERVK:LTR	59.99816717	36.94037189	AL_RNA_TCDD_M	TCDD	M	RLTR18-int	ERVK	LTR
-0.774722104	8.747027367	0.001025653	0.005202814	RCHARR1:hAT-Charlie:DNA	463.1262865	275.8413886	AL_RNA_TCDD_M	TCDD	M	RCHARR1	hAT-Charlie	DNA
-0.711640154	6.662630341	0.001026336	0.005202814	RMER12:ERVK:LTR	104.7675657	66.47573894	AL_RNA_TCDD_M	TCDD	M	RMER12	ERVK	LTR
-0.84710253	6.982438851	0.001070277	0.005278457	ERVB7_1-LTR_MM:ERVK:LTR	137.5561774	68.57217242	AL_RNA_TCDD_M	TCDD	M	ERVB7_1-LTR_MM	ERVK	LTR
-0.694670467	10.61380916	0.00107077	0.005278457	ID4_:ID:SINE	1737.370556	1085.445898	AL_RNA_TCDD_M	TCDD	M	ID4_	ID	SINE
-0.732987918	8.035824358	0.001075443	0.005278457	Lx3_Mus:L1:LINE	269.6697873	175.9233192	AL_RNA_TCDD_M	TCDD	M	Lx3_Mus	L1	LINE
-0.764214495	9.811875081	0.001059288	0.005278457	MMETn-int:ERVK:LTR	1004.62114	589.8753109	AL_RNA_TCDD_M	TCDD	M	MMETn-int	ERVK	LTR
-0.726492394	7.288933664	0.001063415	0.005278457	ORR1A3-int:ERVL-MaLR:LTR	161.2999815	100.7760475	AL_RNA_TCDD_M	TCDD	M	ORR1A3-int	ERVL-MaLR	LTR
-0.687574794	11.34761499	0.001077757	0.005278457	PB1D9:Alu:SINE	2766.699329	1815.219538	AL_RNA_TCDD_M	TCDD	M	PB1D9	Alu	SINE
-0.688475358	7.219599474	0.001082496	0.005278457	RLTR18:ERVK:LTR	157.1028187	104.1932705	AL_RNA_TCDD_M	TCDD	M	RLTR18	ERVK	LTR
-0.739957135	7.434887516	0.001058278	0.005278457	RLTR33:ERVK:LTR	182.0086956	116.5425318	AL_RNA_TCDD_M	TCDD	M	RLTR33	ERVK	LTR
-0.726371191	6.116336343	0.001089757	0.005288677	RLTR14-int:ERV1:LTR	71.57920133	47.29347105	AL_RNA_TCDD_M	TCDD	M	RLTR14-int	ERV1	LTR
-0.689158645	12.40213692	0.001101584	0.005310942	B4A:B4:SINE	5913.534312	3819.699889	AL_RNA_TCDD_M	TCDD	M	B4A	B4	SINE
-0.985123357	2.653942272	0.001114189	0.005310942	LTR31:ERV1:LTR	6.426532987	3.444047525	AL_RNA_TCDD_M	TCDD	M	LTR31	ERV1	LTR
-0.687641442	10.90617827	0.00111509	0.005310942	PB1D7:Alu:SINE	2094.540359	1338.457442	AL_RNA_TCDD_M	TCDD	M	PB1D7	Alu	SINE
-0.806578815	3.618364245	0.001106884	0.005310942	RLTR10B2:ERVK:LTR	12.1508965	6.928152278	AL_RNA_TCDD_M	TCDD	M	RLTR10B2	ERVK	LTR
-0.754893855	4.741125414	0.001152515	0.005333225	Charlie15a:hAT-Charlie:DNA	29.64711493	17.55782902	AL_RNA_TCDD_M	TCDD	M	Charlie15a	hAT-Charlie	DNA
-0.723118671	9.834622996	0.001142368	0.005333225	L1_Mur1:L1:LINE	964.6388432	607.2445534	AL_RNA_TCDD_M	TCDD	M	L1_Mur1	L1	LINE
-1.274421386	2.849091765	0.00114875	0.005333225	LTR67B:ERVL:LTR	7.020127434	3.150278313	AL_RNA_TCDD_M	TCDD	M	LTR67B	ERVL	LTR
-0.979597705	3.74924611	0.00114657	0.005333225	MER34A:ERV1:LTR	13.85386577	6.932491577	AL_RNA_TCDD_M	TCDD	M	MER34A	ERV1	LTR
-0.712948956	8.430897153	0.001156226	0.005333225	ORR1A4-int:ERVL-MaLR:LTR	365.5099955	237.2994323	AL_RNA_TCDD_M	TCDD	M	ORR1A4-int	ERVL-MaLR	LTR
-0.688366007	9.861942436	0.001153414	0.005333225	ORR1E:ERVL-MaLR:LTR	1001.225102	657.7346378	AL_RNA_TCDD_M	TCDD	M	ORR1E	ERVL-MaLR	LTR
-0.805287619	4.90215073	0.001151562	0.005333225	RLTR13D2:ERVK:LTR	31.05412591	19.82647605	AL_RNA_TCDD_M	TCDD	M	RLTR13D2	ERVK	LTR
-0.708702508	8.076638074	0.001177073	0.005405037	IAPLTR2b:ERVK:LTR	294.2654621	187.775444	AL_RNA_TCDD_M	TCDD	M	IAPLTR2b	ERVK	LTR
-1.140293043	1.676387046	0.001202199	0.005495768	U14:snRNA:snRNA	3.096235427	1.025547821	AL_RNA_TCDD_M	TCDD	M	U14	snRNA	snRNA
-1.223837615	1.03149176	0.001226997	0.005584199	MamRep1527:LTR:LTR	1.945888696	0.665387455	AL_RNA_TCDD_M	TCDD	M	MamRep1527	LTR	LTR
-0.807700396	4.705076707	0.001250287	0.005665019	LTR16A2:ERVL:LTR	26.76683394	15.29763061	AL_RNA_TCDD_M	TCDD	M	LTR16A2	ERVL	LTR
-0.706264136	10.33394519	0.001265742	0.005709778	RMER1B:Other:Other	1357.592118	865.3364564	AL_RNA_TCDD_M	TCDD	M	RMER1B	Other	Other
-0.679276221	11.6328178	0.001273323	0.005718782	B1F:Alu:SINE	3405.312915	2226.287946	AL_RNA_TCDD_M	TCDD	M	B1F	Alu	SINE
-0.760468706	6.216447228	0.001298643	0.005807034	MER20B:hAT-Charlie:DNA	77.23913037	47.13081526	AL_RNA_TCDD_M	TCDD	M	MER20B	hAT-Charlie	DNA
-0.902129589	4.799435127	0.001316318	0.005809954	L1ME2z:L1:LINE	30.83994677	17.10719999	AL_RNA_TCDD_M	TCDD	M	L1ME2z	L1	LINE
-0.669337167	10.70975691	0.001305804	0.005809954	MIR:MIR:SINE	1820.800966	1182.183146	AL_RNA_TCDD_M	TCDD	M	MIR	MIR	SINE
-0.775730725	6.417708096	0.001314348	0.005809954	MURVY-LTR:ERV1:LTR	89.52652592	54.58844788	AL_RNA_TCDD_M	TCDD	M	MURVY-LTR	ERV1	LTR
-0.876794021	3.826141525	0.001362397	0.00598753	MLT1J2:ERVL-MaLR:LTR	14.05552896	8.382041511	AL_RNA_TCDD_M	TCDD	M	MLT1J2	ERVL-MaLR	LTR
-0.703507699	10.46025343	0.001381352	0.006019166	ID4:ID:SINE	1535.227334	966.8897244	AL_RNA_TCDD_M	TCDD	M	ID4	ID	SINE
-1.472541443	0.19615217	0.001375927	0.006019166	MER126:DNA:DNA	0.888585552	0.395744809	AL_RNA_TCDD_M	TCDD	M	MER126	DNA	DNA
-0.663188994	13.18851854	0.001401069	0.006079214	ID_B1:B4:SINE	9981.806023	6664.4215	AL_RNA_TCDD_M	TCDD	M	ID_B1	B4	SINE
-0.691694571	7.622697517	0.001417673	0.006099569	RLTR20A4:ERVK:LTR	208.7851835	135.4054506	AL_RNA_TCDD_M	TCDD	M	RLTR20A4	ERVK	LTR
-0.683869134	12.63757917	0.001416098	0.006099569	RSINE1:B4:SINE	6728.660636	4519.545271	AL_RNA_TCDD_M	TCDD	M	RSINE1	B4	SINE
-0.663034766	10.4238709	0.001445652	0.006193923	L1Md_A:L1:LINE	1418.206983	984.2722586	AL_RNA_TCDD_M	TCDD	M	L1Md_A	L1	LINE
-0.681783744	11.25304766	0.001468524	0.006254962	B1_Mur3:Alu:SINE	2638.242855	1715.30936	AL_RNA_TCDD_M	TCDD	M	B1_Mur3	Alu	SINE
-0.692459126	7.502695017	0.001472392	0.006254962	MLT1E2:ERVL-MaLR:LTR	190.1181484	127.4676814	AL_RNA_TCDD_M	TCDD	M	MLT1E2	ERVL-MaLR	LTR
-0.685701899	10.73692958	0.001478223	0.006254962	MTA_Mm:ERVL-MaLR:LTR	1899.7808	1180.264859	AL_RNA_TCDD_M	TCDD	M	MTA_Mm	ERVL-MaLR	LTR
-0.674761903	10.50190839	0.001508226	0.006355651	Lx:L1:LINE	1537.095325	1020.388715	AL_RNA_TCDD_M	TCDD	M	Lx	L1	LINE
-0.816969236	4.592975489	0.001531371	0.006426736	Kanga2_a:TcMar-Tc2:DNA	25.55757793	15.46177379	AL_RNA_TCDD_M	TCDD	M	Kanga2_a	TcMar-Tc2	DNA
-0.762757128	6.803682233	0.001538529	0.006430424	MER21B:ERVL:LTR	123.0737031	75.83394151	AL_RNA_TCDD_M	TCDD	M	MER21B	ERVL	LTR
-0.659619888	11.68289978	0.00156785	0.006482593	B1_Mur4:Alu:SINE	3449.292523	2356.131433	AL_RNA_TCDD_M	TCDD	M	B1_Mur4	Alu	SINE
-0.656635244	6.15441606	0.001576019	0.006482593	MLT1A:ERVL-MaLR:LTR	75.82435122	51.55438856	AL_RNA_TCDD_M	TCDD	M	MLT1A	ERVL-MaLR	LTR
-0.714762272	11.80379653	0.001588995	0.006482593	MTD:ERVL-MaLR:LTR	3949.983615	2386.270996	AL_RNA_TCDD_M	TCDD	M	MTD	ERVL-MaLR	LTR
-0.813086822	8.986621555	0.001586377	0.006482593	MusHAL1:L1:LINE	514.4544803	321.7279809	AL_RNA_TCDD_M	TCDD	M	MusHAL1	L1	LINE
-0.667978812	6.820578585	0.001584492	0.006482593	RLTR15:ERVK:LTR	121.9933293	78.33962753	AL_RNA_TCDD_M	TCDD	M	RLTR15	ERVK	LTR
-1.158108476	1.02685687	0.001570699	0.006482593	UCON23:hAT?:DNA	1.795717723	0.828699975	AL_RNA_TCDD_M	TCDD	M	UCON23	hAT?	DNA
-1.203555418	2.314380743	0.001604966	0.006521768	MLTR31E_MM:ERVK:LTR	4.783942254	2.011877019	AL_RNA_TCDD_M	TCDD	M	MLTR31E_MM	ERVK	LTR
-1.081154349	3.722303209	0.001612144	0.00652504	MamRep434:TcMar-Tigger:DNA	13.20442802	5.994392945	AL_RNA_TCDD_M	TCDD	M	MamRep434	TcMar-Tigger	DNA
-0.660842735	12.29525523	0.001622856	0.006542537	B1_Mus2:Alu:SINE	5455.402245	3606.346909	AL_RNA_TCDD_M	TCDD	M	B1_Mus2	Alu	SINE
-1.043955777	1.953219978	0.001636254	0.00656991	LTR81:Gypsy:LTR	3.778334259	1.935770508	AL_RNA_TCDD_M	TCDD	M	LTR81	Gypsy	LTR
-0.745435613	4.746384122	0.001642477	0.00656991	RMER20C_Mm:ERVK:LTR	27.76333164	14.57486359	AL_RNA_TCDD_M	TCDD	M	RMER20C_Mm	ERVK	LTR
-1.542017107	0.247889831	0.001652908	0.006585905	L1M3d:L1:LINE	0.898610036	0.397808035	AL_RNA_TCDD_M	TCDD	M	L1M3d	L1	LINE
-0.648963731	7.082773989	0.00166516	0.006587249	L1MD2:L1:LINE	148.6714042	92.17668311	AL_RNA_TCDD_M	TCDD	M	L1MD2	L1	LINE
-0.735775404	4.622044866	0.001666111	0.006587249	RLTR23:ERV1:LTR	27.44074807	15.76160265	AL_RNA_TCDD_M	TCDD	M	RLTR23	ERV1	LTR
-1.277193841	1.876691994	0.001688711	0.006650923	ERV3-16A3_LTR:ERVL:LTR	3.77876299	1.538004151	AL_RNA_TCDD_M	TCDD	M	ERV3-16A3_LTR	ERVL	LTR
-0.838048428	5.418792691	0.001716247	0.006707774	RLTR12A:ERVK:LTR	44.46591127	24.60234605	AL_RNA_TCDD_M	TCDD	M	RLTR12A	ERVK	LTR
-1.141360687	6.038001426	0.001710986	0.006707774	U4:snRNA:snRNA	69.88509843	34.07878222	AL_RNA_TCDD_M	TCDD	M	U4	snRNA	snRNA
-0.680135819	12.41087373	0.001723974	0.006712355	PB1D10:Alu:SINE	5774.452861	3882.700493	AL_RNA_TCDD_M	TCDD	M	PB1D10	Alu	SINE
-0.793569592	4.979106082	0.001756782	0.006721559	Charlie4a:hAT-Charlie:DNA	31.51456976	18.46291741	AL_RNA_TCDD_M	TCDD	M	Charlie4a	hAT-Charlie	DNA
-0.824602079	4.732732908	0.001759158	0.006721559	MER44C:TcMar-Tigger:DNA	25.19126413	16.70325784	AL_RNA_TCDD_M	TCDD	M	MER44C	TcMar-Tigger	DNA
-0.698754614	8.050617649	0.001750236	0.006721559	MER5A:hAT-Charlie:DNA	279.772239	182.8276847	AL_RNA_TCDD_M	TCDD	M	MER5A	hAT-Charlie	DNA
-0.746050275	8.125552056	0.001739852	0.006721559	MLT2D:ERVL:LTR	297.9417571	186.670342	AL_RNA_TCDD_M	TCDD	M	MLT2D	ERVL	LTR
-0.695495043	7.782261552	0.001739693	0.006721559	MTE-int:ERVL-MaLR:LTR	232.419222	154.6840094	AL_RNA_TCDD_M	TCDD	M	MTE-int	ERVL-MaLR	LTR
-0.665832119	6.533763811	0.001811187	0.006820958	L1M4b:L1:LINE	103.7210771	64.54961135	AL_RNA_TCDD_M	TCDD	M	L1M4b	L1	LINE
-0.913972089	3.853995153	0.001809127	0.006820958	L1MEb:L1:LINE	15.54291157	7.964219978	AL_RNA_TCDD_M	TCDD	M	L1MEb	L1	LINE
-0.780361746	9.074534404	0.001799639	0.006820958	MLT1D:ERVL-MaLR:LTR	526.4228539	362.0895929	AL_RNA_TCDD_M	TCDD	M	MLT1D	ERVL-MaLR	LTR
-0.705577336	7.168476765	0.001811817	0.006820958	MMERVK9E_I-int:ERVK:LTR	157.9779141	93.80815163	AL_RNA_TCDD_M	TCDD	M	MMERVK9E_I-int	ERVK	LTR
-1.189313471	0.590056049	0.001822197	0.006834909	L1M6:L1:LINE	1.198535379	0.512548034	AL_RNA_TCDD_M	TCDD	M	L1M6	L1	LINE
-0.668708112	8.71775095	0.001850565	0.00691598	IAPLTR2_Mm:ERVK:LTR	447.6421876	296.9796061	AL_RNA_TCDD_M	TCDD	M	IAPLTR2_Mm	ERVK	LTR
-0.989949788	3.023289713	0.001876696	0.006988132	MamGypLTR1d:Gypsy:LTR	8.253528199	4.177996641	AL_RNA_TCDD_M	TCDD	M	MamGypLTR1d	Gypsy	LTR
-0.732982496	9.252001601	0.001890226	0.007013013	RLTR25A:ERVK:LTR	643.9486811	400.8685616	AL_RNA_TCDD_M	TCDD	M	RLTR25A	ERVK	LTR
-0.661191803	6.734089589	0.001904533	0.007040586	MTE2b-int:ERVL-MaLR:LTR	108.1450626	72.60742768	AL_RNA_TCDD_M	TCDD	M	MTE2b-int	ERVL-MaLR	LTR
-0.642318788	6.290717861	0.001946914	0.007145663	LTR37-int:ERV1:LTR	77.56181574	53.96777546	AL_RNA_TCDD_M	TCDD	M	LTR37-int	ERV1	LTR
-0.749710873	4.917740463	0.001940144	0.007145663	RLTR24:ERV1:LTR	30.94754795	19.38348665	AL_RNA_TCDD_M	TCDD	M	RLTR24	ERV1	LTR
-0.74985621	4.136027945	0.001962433	0.007176899	ERVL-E-int:ERVL:LTR	18.60371711	10.98752209	AL_RNA_TCDD_M	TCDD	M	ERVL-E-int	ERVL	LTR
-0.66745396	8.260982956	0.001975906	0.007200456	BC1_Mm:scRNA:scRNA	340.1271684	215.1279702	AL_RNA_TCDD_M	TCDD	M	BC1_Mm	scRNA	scRNA
-1.2165766	1.467515719	0.001993456	0.007238648	Kanga1b:TcMar-Tc2:DNA	2.659331642	0.975297026	AL_RNA_TCDD_M	TCDD	M	Kanga1b	TcMar-Tc2	DNA
-0.656047995	12.69800743	0.002016119	0.00726996	B2_Mm2:B2:SINE	7030.759264	4723.479878	AL_RNA_TCDD_M	TCDD	M	B2_Mm2	B2	SINE
-0.665666477	8.020556837	0.002016278	0.00726996	RLTR19-int:ERVK:LTR	268.1074782	181.5873941	AL_RNA_TCDD_M	TCDD	M	RLTR19-int	ERVK	LTR
-0.970082388	5.061896165	0.002068622	0.007420548	ERV3-16A3_I-int:ERVL:LTR	32.66245911	18.6508683	AL_RNA_TCDD_M	TCDD	M	ERV3-16A3_I-int	ERVL	LTR
-1.654364713	-0.26674324	0.002072536	0.007420548	Helitron1Nb_Mam:Helitron:RC	0.566982608	0.221916654	AL_RNA_TCDD_M	TCDD	M	Helitron1Nb_Mam	Helitron	RC
-0.76603026	5.559494214	0.002095735	0.007477466	MER31B:ERV1:LTR	48.91687687	31.45406628	AL_RNA_TCDD_M	TCDD	M	MER31B	ERV1	LTR
-0.650170331	12.40276172	0.002109319	0.007499801	B3A:B2:SINE	5775.08642	3904.491755	AL_RNA_TCDD_M	TCDD	M	B3A	B2	SINE
-0.897460323	3.887498968	0.002119397	0.00750956	RLTR13A2:ERVK:LTR	15.29956382	8.063650306	AL_RNA_TCDD_M	TCDD	M	RLTR13A2	ERVK	LTR
-0.747105634	5.858383349	0.002148139	0.007585152	MER63A:hAT-Blackjack:DNA	58.62053648	40.12812322	AL_RNA_TCDD_M	TCDD	M	MER63A	hAT-Blackjack	DNA
-0.634109116	12.73568214	0.002159051	0.007597485	B1_Mus1:Alu:SINE	7283.876679	4945.218426	AL_RNA_TCDD_M	TCDD	M	B1_Mus1	Alu	SINE
-0.638459426	9.566898009	0.002171028	0.007613467	L2b:L2:LINE	801.5567301	535.8201791	AL_RNA_TCDD_M	TCDD	M	L2b	L2	LINE
-0.834826394	4.380326365	0.002183564	0.007630898	MamGypLTR1b:Gypsy:LTR	20.2543285	12.27494547	AL_RNA_TCDD_M	TCDD	M	MamGypLTR1b	Gypsy	LTR
-0.714404392	6.032783917	0.002190902	0.007630898	MER44A:TcMar-Tigger:DNA	71.26312886	41.99656987	AL_RNA_TCDD_M	TCDD	M	MER44A	TcMar-Tigger	DNA
-0.712007286	6.918363373	0.00220828	0.007639454	L1ME2:L1:LINE	128.2080915	81.32827743	AL_RNA_TCDD_M	TCDD	M	L1ME2	L1	LINE
-0.726324109	5.488402655	0.002202205	0.007639454	RMER20A:ERVK:LTR	49.42520688	30.09366145	AL_RNA_TCDD_M	TCDD	M	RMER20A	ERVK	LTR
-0.649768099	11.50200399	0.002221144	0.007658085	B1_Mur2:Alu:SINE	3115.464535	2072.610024	AL_RNA_TCDD_M	TCDD	M	B1_Mur2	Alu	SINE
-0.78111093	3.866526632	0.002244817	0.007713733	RLTR31A_Mm:ERVK:LTR	14.45282415	8.822604925	AL_RNA_TCDD_M	TCDD	M	RLTR31A_Mm	ERVK	LTR
-1.015951554	2.752643263	0.002267664	0.007766182	RLTR35B_MM:ERVL:LTR	6.827261235	3.528329053	AL_RNA_TCDD_M	TCDD	M	RLTR35B_MM	ERVL	LTR
-0.654947856	13.64612189	0.002328158	0.007926431	B3:B2:SINE	14007.4983	9218.729105	AL_RNA_TCDD_M	TCDD	M	B3	B2	SINE
-0.740919063	8.523096617	0.002329937	0.007926431	RMER1A:Other:Other	381.1722074	240.8186946	AL_RNA_TCDD_M	TCDD	M	RMER1A	Other	Other
-0.671085797	8.23777215	0.00236931	0.008033687	Charlie5:hAT-Charlie:DNA	312.9179826	190.0542809	AL_RNA_TCDD_M	TCDD	M	Charlie5	hAT-Charlie	DNA
-0.652860048	5.731539329	0.002433047	0.008197113	ERVB4_1C-LTR_Mm:ERVK:LTR	57.60239223	35.83799484	AL_RNA_TCDD_M	TCDD	M	ERVB4_1C-LTR_Mm	ERVK	LTR
-0.720209437	9.5986076	0.002433518	0.008197113	L1MB8:L1:LINE	857.3227874	518.4813396	AL_RNA_TCDD_M	TCDD	M	L1MB8	L1	LINE
-1.169448726	0.827974102	0.002487057	0.008349989	X7C_LINE:CR1:LINE	1.413850449	0.645422098	AL_RNA_TCDD_M	TCDD	M	X7C_LINE	CR1	LINE
-0.72982298	6.08744579	0.002503013	0.008376096	RLTR12C:ERVK:LTR	73.61952838	45.73785451	AL_RNA_TCDD_M	TCDD	M	RLTR12C	ERVK	LTR
-0.667632041	10.85881928	0.002538273	0.008415859	L1_Mus2:L1:LINE	1940.270804	1290.287772	AL_RNA_TCDD_M	TCDD	M	L1_Mus2	L1	LINE
-0.647908608	11.57923754	0.002535915	0.008415859	Lx5:L1:LINE	3293.576193	2154.051371	AL_RNA_TCDD_M	TCDD	M	Lx5	L1	LINE
-0.699141531	7.153517917	0.00254777	0.008415859	MER47B:TcMar-Tigger:DNA	142.069438	95.61851756	AL_RNA_TCDD_M	TCDD	M	MER47B	TcMar-Tigger	DNA
-0.660691898	7.327259314	0.002542327	0.008415859	RLTR20C1_MM:ERVK:LTR	166.0990037	112.4270311	AL_RNA_TCDD_M	TCDD	M	RLTR20C1_MM	ERVK	LTR
-0.619708451	9.308612946	0.00255686	0.00841873	ORR1A4:ERVL-MaLR:LTR	659.7912313	455.0100556	AL_RNA_TCDD_M	TCDD	M	ORR1A4	ERVL-MaLR	LTR
-0.844595995	4.627167956	0.002576952	0.00845769	Charlie4z:hAT-Charlie:DNA	26.68022518	14.8312102	AL_RNA_TCDD_M	TCDD	M	Charlie4z	hAT-Charlie	DNA
-1.068236802	1.457051466	0.002599595	0.008504744	MamGypLTR1c:Gypsy:LTR	2.598820983	1.050194561	AL_RNA_TCDD_M	TCDD	M	MamGypLTR1c	Gypsy	LTR
-0.618358168	16.79729957	0.00266389	0.008511089	7SLRNA:srpRNA:srpRNA	111451.3902	79165.363	AL_RNA_TCDD_M	TCDD	M	7SLRNA	srpRNA	srpRNA
-1.233040011	1.004005622	0.002659814	0.008511089	Charlie23a:hAT-Charlie:DNA	1.731491682	0.891713733	AL_RNA_TCDD_M	TCDD	M	Charlie23a	hAT-Charlie	DNA
-0.685580181	7.322787228	0.002616804	0.008511089	L1MA5:L1:LINE	171.0148824	113.4231471	AL_RNA_TCDD_M	TCDD	M	L1MA5	L1	LINE
-0.644034033	10.49276241	0.002657119	0.008511089	L1Md_F3:L1:LINE	1522.059161	983.2636219	AL_RNA_TCDD_M	TCDD	M	L1Md_F3	L1	LINE
-0.701683645	6.758551554	0.002656128	0.008511089	MLT1H:ERVL-MaLR:LTR	115.2319065	75.75966249	AL_RNA_TCDD_M	TCDD	M	MLT1H	ERVL-MaLR	LTR
-0.592172348	9.322850731	0.002632271	0.008511089	MTB:ERVL-MaLR:LTR	628.4507233	460.0821449	AL_RNA_TCDD_M	TCDD	M	MTB	ERVL-MaLR	LTR
-0.837533973	3.469283279	0.002621654	0.008511089	RMER16A2:ERVK:LTR	11.45918813	6.363002	AL_RNA_TCDD_M	TCDD	M	RMER16A2	ERVK	LTR
-0.640156445	9.983449894	0.002668027	0.008511089	URR1B:hAT-Charlie:DNA	1082.502086	726.7783705	AL_RNA_TCDD_M	TCDD	M	URR1B	hAT-Charlie	DNA
-0.731206676	4.207469825	0.002798352	0.008591903	Charlie18a:hAT-Charlie:DNA	19.87004457	10.68113032	AL_RNA_TCDD_M	TCDD	M	Charlie18a	hAT-Charlie	DNA
-0.638622312	7.816249287	0.002802437	0.008591903	L1_Rod:L1:LINE	228.8043791	165.0457164	AL_RNA_TCDD_M	TCDD	M	L1_Rod	L1	LINE
-0.64226209	8.544643153	0.002792359	0.008591903	L1MB2:L1:LINE	394.0629656	262.9319929	AL_RNA_TCDD_M	TCDD	M	L1MB2	L1	LINE
-0.634692358	8.502581869	0.002788411	0.008591903	Lx6:L1:LINE	382.7181194	261.9981411	AL_RNA_TCDD_M	TCDD	M	Lx6	L1	LINE
-0.671271969	7.327406435	0.002729104	0.008591903	MERV1_I-int:ERV1:LTR	176.5040287	104.448428	AL_RNA_TCDD_M	TCDD	M	MERV1_I-int	ERV1	LTR
-1.191555199	0.39005774	0.002794117	0.008591903	MLT1F1-int:ERVL-MaLR:LTR	1.193086827	0.462685902	AL_RNA_TCDD_M	TCDD	M	MLT1F1-int	ERVL-MaLR	LTR
-0.653112151	8.611572189	0.002732294	0.008591903	MLT1L:ERVL-MaLR:LTR	419.6390736	284.6934673	AL_RNA_TCDD_M	TCDD	M	MLT1L	ERVL-MaLR	LTR
-0.780656974	5.196244862	0.002750155	0.008591903	MLT1O:ERVL-MaLR:LTR	39.76825948	20.95212242	AL_RNA_TCDD_M	TCDD	M	MLT1O	ERVL-MaLR	LTR
-0.894079589	3.338544324	0.00277284	0.008591903	MLT2C1:ERVL:LTR	11.23788052	6.461548812	AL_RNA_TCDD_M	TCDD	M	MLT2C1	ERVL	LTR
-0.664903039	7.930202204	0.00270282	0.008591903	MTEa-int:ERVL-MaLR:LTR	259.7241105	165.9800357	AL_RNA_TCDD_M	TCDD	M	MTEa-int	ERVL-MaLR	LTR
-0.806585986	10.71907961	0.00278044	0.008591903	MuLV-int:ERV1:LTR	1692.872201	1072.76228	AL_RNA_TCDD_M	TCDD	M	MuLV-int	ERV1	LTR
-0.706055021	5.876707831	0.002794938	0.008591903	MYSERV-int:ERVK:LTR	62.65604784	37.26005769	AL_RNA_TCDD_M	TCDD	M	MYSERV-int	ERVK	LTR
-0.740392375	4.009932568	0.002745519	0.008591903	RLTR50B:ERVK:LTR	17.0742801	10.40975204	AL_RNA_TCDD_M	TCDD	M	RLTR50B	ERVK	LTR
-0.620322839	10.49362926	0.002836908	0.008645816	MTC:ERVL-MaLR:LTR	1590.840684	1066.061594	AL_RNA_TCDD_M	TCDD	M	MTC	ERVL-MaLR	LTR
-0.729691273	4.691630404	0.002831198	0.008645816	RMER13A1:ERVK:LTR	26.35901097	17.06074833	AL_RNA_TCDD_M	TCDD	M	RMER13A1	ERVK	LTR
-0.629961131	7.234915073	0.002883399	0.00876011	MT2_Mm:ERVL:LTR	164.4194301	109.6577766	AL_RNA_TCDD_M	TCDD	M	MT2_Mm	ERVL	LTR
-0.649134874	8.112040337	0.002891521	0.00876011	RLTRETN_Mm:ERVK:LTR	288.894307	195.9948672	AL_RNA_TCDD_M	TCDD	M	RLTRETN_Mm	ERVK	LTR
-1.038756505	1.563300102	0.002907819	0.0087835	hAT-N1_Mam:hAT?:DNA	2.7019562	1.22389539	AL_RNA_TCDD_M	TCDD	M	hAT-N1_Mam	hAT?	DNA
-0.857827551	2.796707448	0.002928984	0.008821411	LTR40b:ERVL:LTR	7.005612551	3.718637721	AL_RNA_TCDD_M	TCDD	M	LTR40b	ERVL	LTR
-0.653794369	7.8996547	0.002948941	0.008855471	Lx4A:L1:LINE	238.0528097	169.0926691	AL_RNA_TCDD_M	TCDD	M	Lx4A	L1	LINE
-0.636104772	11.72913688	0.002984653	0.008873394	B4:B4:SINE	3684.15746	2473.231814	AL_RNA_TCDD_M	TCDD	M	B4	B4	SINE
-0.826304016	9.293824562	0.002989571	0.008873394	ERVB4_1B-LTR_MM:ERVK:LTR	654.313192	355.2306762	AL_RNA_TCDD_M	TCDD	M	ERVB4_1B-LTR_MM	ERVK	LTR
-0.656964728	9.226702943	0.002981165	0.008873394	L1M4:L1:LINE	651.9919766	417.3351356	AL_RNA_TCDD_M	TCDD	M	L1M4	L1	LINE
-0.700629864	5.206053349	0.002969155	0.008873394	MLT1G1:ERVL-MaLR:LTR	38.22891098	26.7939152	AL_RNA_TCDD_M	TCDD	M	MLT1G1	ERVL-MaLR	LTR
-0.736554136	5.480607837	0.003001384	0.008882708	L1MC5a:L1:LINE	45.09091577	31.78298525	AL_RNA_TCDD_M	TCDD	M	L1MC5a	L1	LINE
-0.679119991	7.791251602	0.003029451	0.008939935	MLT1K:ERVL-MaLR:LTR	244.0251718	157.6789935	AL_RNA_TCDD_M	TCDD	M	MLT1K	ERVL-MaLR	LTR
-0.732365739	4.09615387	0.003048396	0.008969992	RLTR31_Mur:ERVK:LTR	17.9947272	10.84275658	AL_RNA_TCDD_M	TCDD	M	RLTR31_Mur	ERVK	LTR
-0.656371699	5.715300512	0.003076843	0.009027757	RMER21A:ERV1:LTR	56.19878622	35.51654983	AL_RNA_TCDD_M	TCDD	M	RMER21A	ERV1	LTR
-0.682759854	7.748830111	0.003102855	0.009060847	MLT1A1:ERVL-MaLR:LTR	212.9141838	147.7028145	AL_RNA_TCDD_M	TCDD	M	MLT1A1	ERVL-MaLR	LTR
-0.658893234	6.706003293	0.003114675	0.009060847	MTD-int:ERVL-MaLR:LTR	114.5116762	71.27556509	AL_RNA_TCDD_M	TCDD	M	MTD-int	ERVL-MaLR	LTR
-0.653564219	5.258174349	0.003109633	0.009060847	RLTR12B:ERVK:LTR	39.97129633	23.67881775	AL_RNA_TCDD_M	TCDD	M	RLTR12B	ERVK	LTR
-0.852639322	4.243892617	0.003123515	0.009060847	RLTR13A3:ERVK:LTR	20.24501227	11.20640737	AL_RNA_TCDD_M	TCDD	M	RLTR13A3	ERVK	LTR
-0.647953033	5.93021343	0.003147076	0.009103407	MER31A:ERV1:LTR	67.51415617	45.34486005	AL_RNA_TCDD_M	TCDD	M	MER31A	ERV1	LTR
-0.66734431	8.420129801	0.003167527	0.009136755	MLT1C:ERVL-MaLR:LTR	369.9848155	234.3981972	AL_RNA_TCDD_M	TCDD	M	MLT1C	ERVL-MaLR	LTR
-0.652990495	9.525605892	0.003196249	0.009193704	RMER6A:ERVK:LTR	803.9901829	512.4572042	AL_RNA_TCDD_M	TCDD	M	RMER6A	ERVK	LTR
-0.636885655	11.61719046	0.003233546	0.009267458	B1_Mur1:Alu:SINE	3339.91795	2282.03299	AL_RNA_TCDD_M	TCDD	M	B1_Mur1	Alu	SINE
-0.720487106	6.809285171	0.00323999	0.009267458	MLTR18B_MM:ERVK:LTR	111.2798086	77.7019485	AL_RNA_TCDD_M	TCDD	M	MLTR18B_MM	ERVK	LTR
-0.62025361	10.15471481	0.003264924	0.009312763	RMER15:ERVL:LTR	1266.866953	817.4239697	AL_RNA_TCDD_M	TCDD	M	RMER15	ERVL	LTR
-0.666671946	8.230939808	0.003402751	0.009678937	MER3:hAT-Charlie:DNA	289.7081011	205.7855599	AL_RNA_TCDD_M	TCDD	M	MER3	hAT-Charlie	DNA
-1.313683558	-0.259675723	0.003431707	0.009708036	MER91C:hAT-Tip100:DNA	0.591581287	0.285281524	AL_RNA_TCDD_M	TCDD	M	MER91C	hAT-Tip100	DNA
-0.664019986	8.712511523	0.003431942	0.009708036	RMER1C:Other:Other	430.8019965	275.7828908	AL_RNA_TCDD_M	TCDD	M	RMER1C	Other	Other
-0.808199639	5.008408482	0.003456571	0.00972398	MER53:hAT:DNA	31.12659628	19.76584353	AL_RNA_TCDD_M	TCDD	M	MER53	hAT	DNA
-0.910730433	2.958242088	0.00345615	0.00972398	RLTR46B:ERVK:LTR	7.85321619	4.543473891	AL_RNA_TCDD_M	TCDD	M	RLTR46B	ERVK	LTR
-0.631851181	9.227883195	0.00351396	0.009858341	RMER4B:ERVK:LTR	655.1140457	443.8047724	AL_RNA_TCDD_M	TCDD	M	RMER4B	ERVK	LTR
-0.648687874	8.693460338	0.003538687	0.009900589	L1M5:L1:LINE	450.3520483	300.5256532	AL_RNA_TCDD_M	TCDD	M	L1M5	L1	LINE
-0.949161677	4.039951959	0.003588394	0.009985096	RLTR13B2:ERVK:LTR	16.91060235	9.164482556	AL_RNA_TCDD_M	TCDD	M	RLTR13B2	ERVK	LTR
-0.633749964	4.788408806	0.003583532	0.009985096	RLTR20B5_MM:ERVK:LTR	28.86218123	18.57115672	AL_RNA_TCDD_M	TCDD	M	RLTR20B5_MM	ERVK	LTR
-0.659779604	8.428871038	0.003630632	0.010039385	ID:ID:SINE	350.2462579	240.3573381	AL_RNA_TCDD_M	TCDD	M	ID	ID	SINE
-0.895714468	2.520106219	0.003620993	0.010039385	RLTR12H:ERVK:LTR	5.927488024	2.662519975	AL_RNA_TCDD_M	TCDD	M	RLTR12H	ERVK	LTR
-1.141824328	1.288969277	0.00364712	0.010039385	RLTR44E:ERVK:LTR	2.291700972	1.037410104	AL_RNA_TCDD_M	TCDD	M	RLTR44E	ERVK	LTR
-0.664550515	6.859006939	0.003647069	0.010039385	RMER19A:ERVK:LTR	122.6091908	81.0236306	AL_RNA_TCDD_M	TCDD	M	RMER19A	ERVK	LTR
-0.790656705	3.772705355	0.003662126	0.010053666	RLTR13B4:ERVK:LTR	13.81340187	8.273163395	AL_RNA_TCDD_M	TCDD	M	RLTR13B4	ERVK	LTR
-0.756318456	3.937434465	0.003746	0.010256428	MLT2B2:ERVL:LTR	15.47415391	8.414399342	AL_RNA_TCDD_M	TCDD	M	MLT2B2	ERVL	LTR
-1.055766787	3.06760925	0.003807117	0.010331816	MER106B:hAT-Charlie:DNA	7.838642251	4.359300577	AL_RNA_TCDD_M	TCDD	M	MER106B	hAT-Charlie	DNA
-0.596420341	9.921611945	0.003813893	0.010331816	MIR3:MIR:SINE	1057.442439	704.2928694	AL_RNA_TCDD_M	TCDD	M	MIR3	MIR	SINE
-0.62670692	9.482528161	0.003798596	0.010331816	MTEa:ERVL-MaLR:LTR	786.2035068	516.5051949	AL_RNA_TCDD_M	TCDD	M	MTEa	ERVL-MaLR	LTR
-0.602283078	6.330899203	0.003792696	0.010331816	RMER20B:ERVK:LTR	81.24970059	57.54948877	AL_RNA_TCDD_M	TCDD	M	RMER20B	ERVK	LTR
-0.660610748	12.30864855	0.003846429	0.010392462	Lx8b:L1:LINE	5440.778167	3550.851488	AL_RNA_TCDD_M	TCDD	M	Lx8b	L1	LINE
-0.697802008	3.285726157	0.003890575	0.010484077	LTR101_Mam:ERVL:LTR	9.848658878	6.398546342	AL_RNA_TCDD_M	TCDD	M	LTR101_Mam	ERVL	LTR
-1.249858062	-0.036536035	0.003927277	0.010555201	tRNA-Arg-AGG:tRNA:tRNA	0.74798833	0.300435709	AL_RNA_TCDD_M	TCDD	M	tRNA-Arg-AGG	tRNA	tRNA
-0.637726842	5.261998603	0.003967062	0.010619176	MLTR25A:ERVK:LTR	39.87594668	23.67245231	AL_RNA_TCDD_M	TCDD	M	MLTR25A	ERVK	LTR
-0.770939199	7.557967001	0.003971821	0.010619176	MMERGLN-int:ERV1:LTR	194.8440605	117.2617546	AL_RNA_TCDD_M	TCDD	M	MMERGLN-int	ERV1	LTR
-0.656931638	6.354600062	0.003996067	0.010656178	ORR1D2-int:ERVL-MaLR:LTR	84.67964407	55.57465783	AL_RNA_TCDD_M	TCDD	M	ORR1D2-int	ERVL-MaLR	LTR
-0.680088058	6.931382147	0.004035028	0.010732126	RLTR12E:ERVK:LTR	130.903978	82.24727376	AL_RNA_TCDD_M	TCDD	M	RLTR12E	ERVK	LTR
-0.667326039	8.551158848	0.00413456	0.010799215	FordPrefect:hAT-Tip100:DNA	394.2518022	269.3302167	AL_RNA_TCDD_M	TCDD	M	FordPrefect	hAT-Tip100	DNA
-0.886129452	3.748262924	0.004125612	0.010799215	LTR41:ERVL:LTR	14.41447613	8.383570901	AL_RNA_TCDD_M	TCDD	M	LTR41	ERVL	LTR
-0.621541019	11.20662297	0.004107587	0.010799215	MIRc:MIR:SINE	2389.004141	1742.119269	AL_RNA_TCDD_M	TCDD	M	MIRc	MIR	SINE
-0.726946585	4.464707532	0.004144621	0.010799215	MLTR18D_MM:ERVK:LTR	23.63398176	13.71683536	AL_RNA_TCDD_M	TCDD	M	MLTR18D_MM	ERVK	LTR
-0.86937441	4.763713969	0.00408599	0.010799215	MMERGLN_LTR:ERV1:LTR	27.04859197	16.08407215	AL_RNA_TCDD_M	TCDD	M	MMERGLN_LTR	ERV1	LTR
-0.643483629	8.686555223	0.004130232	0.010799215	RLTR17B_Mm:ERVK:LTR	440.0963445	284.9285073	AL_RNA_TCDD_M	TCDD	M	RLTR17B_Mm	ERVK	LTR
-1.307406919	0.967823514	0.004106259	0.010799215	RLTR1F_Mm:ERVK:LTR	1.663600793	0.807514956	AL_RNA_TCDD_M	TCDD	M	RLTR1F_Mm	ERVK	LTR
-0.686654834	6.507652774	0.004138938	0.010799215	Tigger5b:TcMar-Tigger:DNA	94.82771313	64.15674038	AL_RNA_TCDD_M	TCDD	M	Tigger5b	TcMar-Tigger	DNA
-0.836290415	3.460541738	0.004228169	0.010961126	Charlie26a:hAT-Charlie:DNA	10.85329503	6.642662353	AL_RNA_TCDD_M	TCDD	M	Charlie26a	hAT-Charlie	DNA
-0.690884176	10.17045393	0.004222407	0.010961126	IAPEz-int:ERVK:LTR	1246.682559	799.5516494	AL_RNA_TCDD_M	TCDD	M	IAPEz-int	ERVK	LTR
-1.220396454	0.315052772	0.004292386	0.011099503	LTR53:ERVL:LTR	0.88718837	0.398861416	AL_RNA_TCDD_M	TCDD	M	LTR53	ERVL	LTR
-1.202154646	1.110892477	0.004322452	0.011101082	LTR53B:ERVL:LTR	1.688714864	0.778191093	AL_RNA_TCDD_M	TCDD	M	LTR53B	ERVL	LTR
-0.636039606	9.846746859	0.004313277	0.011101082	ORR1C2:ERVL-MaLR:LTR	969.4637275	663.579968	AL_RNA_TCDD_M	TCDD	M	ORR1C2	ERVL-MaLR	LTR
-0.751205092	5.298654061	0.004325519	0.011101082	RLTR13A:ERVK:LTR	39.67846786	24.22963827	AL_RNA_TCDD_M	TCDD	M	RLTR13A	ERVK	LTR
-0.682078675	4.90022669	0.004367342	0.011180396	IAPEY3-int:ERVK:LTR	31.14942855	21.21645645	AL_RNA_TCDD_M	TCDD	M	IAPEY3-int	ERVK	LTR
-0.961972921	1.524985424	0.004409418	0.011231949	LTR75:ERVL:LTR	2.798827282	1.56286085	AL_RNA_TCDD_M	TCDD	M	LTR75	ERVL	LTR
-0.637825521	8.577270786	0.004407626	0.011231949	RLTR25B:ERVK:LTR	402.9759505	274.7532517	AL_RNA_TCDD_M	TCDD	M	RLTR25B	ERVK	LTR
-0.684447231	6.347425766	0.004502961	0.011441767	L1M4c:L1:LINE	86.12053766	53.08839794	AL_RNA_TCDD_M	TCDD	M	L1M4c	L1	LINE
-0.718981898	5.755180974	0.004550835	0.011534791	L1ME3G:L1:LINE	55.52246397	37.72260594	AL_RNA_TCDD_M	TCDD	M	L1ME3G	L1	LINE
-0.588602078	11.33347261	0.00456835	0.011550595	MTE2a:ERVL-MaLR:LTR	2741.231042	1929.386431	AL_RNA_TCDD_M	TCDD	M	MTE2a	ERVL-MaLR	LTR
-0.600411851	11.19551581	0.004605474	0.011615777	ORR1B1:ERVL-MaLR:LTR	2597.666185	1694.184829	AL_RNA_TCDD_M	TCDD	M	ORR1B1	ERVL-MaLR	LTR
-0.627796641	9.084868806	0.004617066	0.011616403	MT2A:ERVL:LTR	567.7602655	399.251531	AL_RNA_TCDD_M	TCDD	M	MT2A	ERVL	LTR
-0.57439018	12.25550562	0.004635362	0.011633851	L1Md_F2:L1:LINE	5147.194831	3696.264524	AL_RNA_TCDD_M	TCDD	M	L1Md_F2	L1	LINE
-0.619823348	4.736502011	0.004758174	0.011912884	L1M4a2:L1:LINE	27.38603264	17.35403253	AL_RNA_TCDD_M	TCDD	M	L1M4a2	L1	LINE
-0.604284247	7.126724519	0.004860091	0.012138373	RLTR11B:ERVK:LTR	148.8655575	101.5623845	AL_RNA_TCDD_M	TCDD	M	RLTR11B	ERVK	LTR
-0.726998795	5.098081428	0.00491057	0.012234607	LTR28B:ERV1:LTR	31.93349825	19.81803877	AL_RNA_TCDD_M	TCDD	M	LTR28B	ERV1	LTR
-0.63539494	8.249412652	0.004937599	0.012272091	L1_Mus4:L1:LINE	329.0878619	214.708139	AL_RNA_TCDD_M	TCDD	M	L1_Mus4	L1	LINE
-0.588817375	11.26692403	0.0049658	0.012312297	MIRb:MIR:SINE	2607.820571	1852.951117	AL_RNA_TCDD_M	TCDD	M	MIRb	MIR	SINE
-0.604782346	6.362866057	0.004997055	0.012359866	MLT1H-int:ERVL-MaLR:LTR	83.97363164	54.12640116	AL_RNA_TCDD_M	TCDD	M	MLT1H-int	ERVL-MaLR	LTR
-1.161666285	0.401764334	0.005023923	0.01237363	Charlie4:hAT-Charlie:DNA	0.986799879	0.562166063	AL_RNA_TCDD_M	TCDD	M	Charlie4	hAT-Charlie	DNA
-0.64043701	7.73790108	0.005026787	0.01237363	L1MA6:L1:LINE	230.4514979	149.7011955	AL_RNA_TCDD_M	TCDD	M	L1MA6	L1	LINE
-0.621702624	6.362098064	0.00504401	0.012386251	RLTR9D:ERVK:LTR	85.01244171	57.63123958	AL_RNA_TCDD_M	TCDD	M	RLTR9D	ERVK	LTR
-0.696171451	5.533779456	0.005152809	0.01262315	MLTR18C_MM:ERVK:LTR	48.31060217	29.48944018	AL_RNA_TCDD_M	TCDD	M	MLTR18C_MM	ERVK	LTR
-0.649791522	5.776576724	0.005210586	0.012734223	MER34A1:ERV1:LTR	56.62431674	35.09078073	AL_RNA_TCDD_M	TCDD	M	MER34A1	ERV1	LTR
-1.213811068	1.491911041	0.00529149	0.012870513	RLTR53B_Mm:ERVK:LTR	2.701809177	1.240058078	AL_RNA_TCDD_M	TCDD	M	RLTR53B_Mm	ERVK	LTR
-0.784344808	3.113195957	0.005289076	0.012870513	RLTR9F:ERVK:LTR	8.854937288	5.305561874	AL_RNA_TCDD_M	TCDD	M	RLTR9F	ERVK	LTR
-0.650359496	6.240056989	0.005348095	0.012977367	RLTR40:ERVK:LTR	79.69541579	54.64605574	AL_RNA_TCDD_M	TCDD	M	RLTR40	ERVK	LTR
-0.559791275	5.296679321	0.005383072	0.013031362	LTR72_RN:ERV1:LTR	40.09603958	29.27298906	AL_RNA_TCDD_M	TCDD	M	LTR72_RN	ERV1	LTR
-0.688409841	5.419449766	0.005403606	0.013050218	L1ME3D:L1:LINE	43.67505964	28.87749296	AL_RNA_TCDD_M	TCDD	M	L1ME3D	L1	LINE
-0.815178702	3.836804939	0.005438316	0.013103142	LTR108a_Mam:ERVL:LTR	14.62031859	8.673736587	AL_RNA_TCDD_M	TCDD	M	LTR108a_Mam	ERVL	LTR
-0.571861835	10.58048766	0.005460543	0.013125812	B1F1:Alu:SINE	1599.532074	1151.536927	AL_RNA_TCDD_M	TCDD	M	B1F1	Alu	SINE
-0.59850574	5.968257482	0.005511372	0.013216968	RLTR16:ERVK:LTR	70.04663382	42.03514107	AL_RNA_TCDD_M	TCDD	M	RLTR16	ERVK	LTR
-0.681279666	6.69430866	0.00556623	0.01322464	AmnSINE1:Deu:SINE	98.450802	65.14679448	AL_RNA_TCDD_M	TCDD	M	AmnSINE1	Deu	SINE
-0.686398783	4.67387481	0.005555688	0.01322464	MER44D:TcMar-Tigger:DNA	25.38288892	17.09335831	AL_RNA_TCDD_M	TCDD	M	MER44D	TcMar-Tigger	DNA
-0.760996922	4.021827971	0.005564574	0.01322464	MMAR1:TcMar-Mariner:DNA	17.41003053	9.308823874	AL_RNA_TCDD_M	TCDD	M	MMAR1	TcMar-Mariner	DNA
-0.859095519	1.534110879	0.005543777	0.01322464	X5B_LINE:CR1:LINE	2.628527472	1.549032883	AL_RNA_TCDD_M	TCDD	M	X5B_LINE	CR1	LINE
-0.620559624	6.313859159	0.005605265	0.013286553	HAL1:L1:LINE	85.212477	53.81084285	AL_RNA_TCDD_M	TCDD	M	HAL1	L1	LINE
-0.731467739	3.552235178	0.005675049	0.013420901	MamRep38:hAT:DNA	12.01017573	6.953324522	AL_RNA_TCDD_M	TCDD	M	MamRep38	hAT	DNA
-0.637977229	6.438377287	0.005708965	0.01347	RLTR13G:ERVK:LTR	94.5331555	61.37748227	AL_RNA_TCDD_M	TCDD	M	RLTR13G	ERVK	LTR
-0.588559125	7.673989365	0.005741204	0.013514926	RMER19B2:ERVK:LTR	219.5651598	147.9443657	AL_RNA_TCDD_M	TCDD	M	RMER19B2	ERVK	LTR
-0.858549911	1.678198512	0.005760143	0.01352841	MLT1A1-int:ERVL-MaLR:LTR	3.076262488	1.591391796	AL_RNA_TCDD_M	TCDD	M	MLT1A1-int	ERVL-MaLR	LTR
-0.679364504	5.050524427	0.005886242	0.013792933	RMER17A:ERVK:LTR	33.0018155	21.77514216	AL_RNA_TCDD_M	TCDD	M	RMER17A	ERVK	LTR
-0.604649525	10.66201018	0.006033988	0.014082547	ORR1A2:ERVL-MaLR:LTR	1728.124893	1217.012531	AL_RNA_TCDD_M	TCDD	M	ORR1A2	ERVL-MaLR	LTR
-0.702052005	3.826590575	0.006037342	0.014082547	Tigger13a:TcMar-Tigger:DNA	14.25735296	8.051993338	AL_RNA_TCDD_M	TCDD	M	Tigger13a	TcMar-Tigger	DNA
-0.61340837	6.548046413	0.006077243	0.014143401	Tigger1:TcMar-Tigger:DNA	92.15114625	66.13021279	AL_RNA_TCDD_M	TCDD	M	Tigger1	TcMar-Tigger	DNA
-0.559782058	5.818471272	0.006112347	0.014192841	MER68:ERVL:LTR	60.30136416	40.641063	AL_RNA_TCDD_M	TCDD	M	MER68	ERVL	LTR
-0.614497233	7.224354582	0.006206788	0.014379527	L1MD:L1:LINE	158.6832673	105.8929937	AL_RNA_TCDD_M	TCDD	M	L1MD	L1	LINE
-0.82933432	3.977745537	0.006228009	0.014396121	Charlie2b:hAT-Charlie:DNA	16.72215793	9.242277349	AL_RNA_TCDD_M	TCDD	M	Charlie2b	hAT-Charlie	DNA
-0.851942603	4.001393334	0.006264621	0.014448134	RLTR8:ERVK:LTR	14.66911408	8.367746515	AL_RNA_TCDD_M	TCDD	M	RLTR8	ERVK	LTR
-0.6312192	6.106382096	0.006314032	0.014529369	MYSERV16_I-int:ERVK:LTR	72.29520532	46.24865681	AL_RNA_TCDD_M	TCDD	M	MYSERV16_I-int	ERVK	LTR
-0.607989472	9.172173693	0.006451927	0.014813394	L1M2:L1:LINE	636.0471615	412.7165439	AL_RNA_TCDD_M	TCDD	M	L1M2	L1	LINE
-1.064331705	2.005012095	0.006493065	0.014874494	RLTR9A3B:ERVK:LTR	3.943642495	1.924653095	AL_RNA_TCDD_M	TCDD	M	RLTR9A3B	ERVK	LTR
-0.608542603	5.341025053	0.006513591	0.014888208	L1VL1:L1:LINE	43.75244303	28.05846924	AL_RNA_TCDD_M	TCDD	M	L1VL1	L1	LINE
-0.729691605	4.14223575	0.006687128	0.015250823	MLTR73:ERV1:LTR	19.15786015	11.59971282	AL_RNA_TCDD_M	TCDD	M	MLTR73	ERV1	LTR
-0.584626692	7.86364887	0.006801241	0.015476601	RLTR31D_MM:ERVK:LTR	242.8444918	172.253676	AL_RNA_TCDD_M	TCDD	M	RLTR31D_MM	ERVK	LTR
-0.656748134	6.614592505	0.006854192	0.015493803	MER5A1:hAT-Charlie:DNA	103.471825	68.51978877	AL_RNA_TCDD_M	TCDD	M	MER5A1	hAT-Charlie	DNA
-0.639128217	7.593844629	0.006846955	0.015493803	MER5B:hAT-Charlie:DNA	198.3301555	132.6854279	AL_RNA_TCDD_M	TCDD	M	MER5B	hAT-Charlie	DNA
-0.742109412	2.181228224	0.006837802	0.015493803	X9_LINE:L1?:LINE	4.811750967	2.91493727	AL_RNA_TCDD_M	TCDD	M	X9_LINE	L1?	LINE
-1.279212751	-0.015790836	0.006897771	0.015557967	tRNA-Cys-TGY:tRNA:tRNA	0.677724265	0.297611731	AL_RNA_TCDD_M	TCDD	M	tRNA-Cys-TGY	tRNA	tRNA
-1.163432286	0.363860222	0.006968239	0.015682368	tRNA-Trp-TGG:tRNA:tRNA	1.054067127	0.45694816	AL_RNA_TCDD_M	TCDD	M	tRNA-Trp-TGG	tRNA	tRNA
-1.04832827	0.44906235	0.006998466	0.015699594	LTR88a:Gypsy?:LTR	1.280634888	0.444673862	AL_RNA_TCDD_M	TCDD	M	LTR88a	Gypsy?	LTR
-0.639092517	5.648045696	0.007006557	0.015699594	ORR1D1-int:ERVL-MaLR:LTR	50.31666569	35.37322098	AL_RNA_TCDD_M	TCDD	M	ORR1D1-int	ERVL-MaLR	LTR
-1.019674268	0.934008157	0.007046575	0.015754787	Charlie21a:hAT-Charlie:DNA	1.65174553	0.839094339	AL_RNA_TCDD_M	TCDD	M	Charlie21a	hAT-Charlie	DNA
-0.674945194	4.701200815	0.007117096	0.015877792	LTR65:ERV1:LTR	24.83449135	19.0107077	AL_RNA_TCDD_M	TCDD	M	LTR65	ERV1	LTR
-0.601563035	7.255370382	0.007141057	0.015896613	Lx3C:L1:LINE	156.8839523	115.9490497	AL_RNA_TCDD_M	TCDD	M	Lx3C	L1	LINE
-0.757866752	6.49584972	0.007198463	0.015989643	L1MCb:L1:LINE	88.59983404	57.47486572	AL_RNA_TCDD_M	TCDD	M	L1MCb	L1	LINE
-0.770900397	3.23725048	0.007346777	0.016275598	LTR79:ERVL:LTR	8.956487323	5.539703459	AL_RNA_TCDD_M	TCDD	M	LTR79	ERVL	LTR
-0.646514804	8.164047065	0.007358986	0.016275598	RMER16-int:ERVK:LTR	313.7363379	193.5191304	AL_RNA_TCDD_M	TCDD	M	RMER16-int	ERVK	LTR
-0.56265291	6.657620744	0.007453134	0.016448296	ETnERV-int:ERVK:LTR	104.3669475	73.56513177	AL_RNA_TCDD_M	TCDD	M	ETnERV-int	ERVK	LTR
-0.671336591	5.409934017	0.007529563	0.016581231	MTE2a-int:ERVL-MaLR:LTR	44.94629307	28.56617681	AL_RNA_TCDD_M	TCDD	M	MTE2a-int	ERVL-MaLR	LTR
-0.700477708	4.077333816	0.007586273	0.01661205	RLTR13A1:ERVK:LTR	16.69549086	11.09494647	AL_RNA_TCDD_M	TCDD	M	RLTR13A1	ERVK	LTR
-0.599818726	6.492003424	0.007559793	0.01661205	RLTR18B:ERVK:LTR	91.3851365	62.63315801	AL_RNA_TCDD_M	TCDD	M	RLTR18B	ERVK	LTR
-0.844004968	2.492910916	0.007592226	0.01661205	Tigger6b:TcMar-Tigger:DNA	5.904272625	3.370480553	AL_RNA_TCDD_M	TCDD	M	Tigger6b	TcMar-Tigger	DNA
-0.916306887	2.154782042	0.00761654	0.016629717	MER31-int:ERV1:LTR	4.320758099	2.4966917	AL_RNA_TCDD_M	TCDD	M	MER31-int	ERV1	LTR
-0.617018916	6.102472122	0.007649901	0.016667017	RLTR22_Mus:ERVK:LTR	72.67196693	48.117415	AL_RNA_TCDD_M	TCDD	M	RLTR22_Mus	ERVK	LTR
-0.688636411	7.779812802	0.007699536	0.016719148	L1MD1:L1:LINE	221.3248576	142.2163915	AL_RNA_TCDD_M	TCDD	M	L1MD1	L1	LINE
-0.781842458	3.111330271	0.00772281	0.016719148	RLTR20A1:ERVK:LTR	9.177348297	5.212994935	AL_RNA_TCDD_M	TCDD	M	RLTR20A1	ERVK	LTR
-0.621906901	4.833416794	0.007707357	0.016719148	RLTR31_Mm:ERVK:LTR	31.03979171	20.19537363	AL_RNA_TCDD_M	TCDD	M	RLTR31_Mm	ERVK	LTR
-0.726433951	3.812815684	0.007874243	0.017011022	MER2B:TcMar-Tigger:DNA	13.5317362	10.09724558	AL_RNA_TCDD_M	TCDD	M	MER2B	TcMar-Tigger	DNA
-1.099695389	1.217898014	0.007929476	0.017094282	MER106A:hAT-Charlie:DNA	2.187212776	0.976404655	AL_RNA_TCDD_M	TCDD	M	MER106A	hAT-Charlie	DNA
-0.559326167	10.2475606	0.007970232	0.017146046	Lx3B:L1:LINE	1283.777778	881.1345067	AL_RNA_TCDD_M	TCDD	M	Lx3B	L1	LINE
-0.604818227	7.541955541	0.008035976	0.017251236	RMER19C:ERVK:LTR	204.1634149	131.9654425	AL_RNA_TCDD_M	TCDD	M	RMER19C	ERVK	LTR
-0.767299742	2.910324672	0.008058437	0.017263263	BLACKJACK:hAT-Blackjack:DNA	7.258711548	4.568425617	AL_RNA_TCDD_M	TCDD	M	BLACKJACK	hAT-Blackjack	DNA
-0.558466964	7.402185687	0.008200156	0.017494832	ORR1A1:ERVL-MaLR:LTR	179.206664	130.7076604	AL_RNA_TCDD_M	TCDD	M	ORR1A1	ERVL-MaLR	LTR
-0.56458083	9.330058105	0.008200702	0.017494832	ORR1A3:ERVL-MaLR:LTR	689.8604287	479.0552106	AL_RNA_TCDD_M	TCDD	M	ORR1A3	ERVL-MaLR	LTR
-0.625494985	9.453174683	0.008379369	0.017838823	Lx5b:L1:LINE	714.9207783	514.2621371	AL_RNA_TCDD_M	TCDD	M	Lx5b	L1	LINE
-0.581122665	8.116113574	0.008448189	0.017948019	L1MC4:L1:LINE	306.5877777	203.7978824	AL_RNA_TCDD_M	TCDD	M	L1MC4	L1	LINE
-0.627443423	7.853123101	0.008503508	0.017972832	Charlie1:hAT-Charlie:DNA	248.0403955	166.0432723	AL_RNA_TCDD_M	TCDD	M	Charlie1	hAT-Charlie	DNA
-0.575151822	10.15220102	0.008512523	0.017972832	ORR1D1:ERVL-MaLR:LTR	1208.354173	839.3888068	AL_RNA_TCDD_M	TCDD	M	ORR1D1	ERVL-MaLR	LTR
-0.639512496	4.553396361	0.008486483	0.017972832	Tigger16b:TcMar-Tigger:DNA	24.77273963	16.3149326	AL_RNA_TCDD_M	TCDD	M	Tigger16b	TcMar-Tigger	DNA
-0.583068641	6.230572532	0.008582225	0.018082713	RLTR41C:ERV1:LTR	81.08282745	54.18880342	AL_RNA_TCDD_M	TCDD	M	RLTR41C	ERV1	LTR
-0.56285986	7.992135931	0.008606372	0.018096356	ID2:ID:SINE	269.1224826	190.0210498	AL_RNA_TCDD_M	TCDD	M	ID2	ID	SINE
-0.590143908	9.58556164	0.008681248	0.01821639	RLTR14:ERV1:LTR	810.4396515	567.0651985	AL_RNA_TCDD_M	TCDD	M	RLTR14	ERV1	LTR
-0.665722761	14.47659831	0.008856034	0.018545151	MMVL30-int:ERV1:LTR	23909.29038	16856.82012	AL_RNA_TCDD_M	TCDD	M	MMVL30-int	ERV1	LTR
-0.567970543	7.178220026	0.008996568	0.018800992	L1MC4a:L1:LINE	152.5407777	102.7831759	AL_RNA_TCDD_M	TCDD	M	L1MC4a	L1	LINE
-0.554991801	10.96437966	0.009125172	0.019030909	ORR1B2:ERVL-MaLR:LTR	2183.750337	1503.144934	AL_RNA_TCDD_M	TCDD	M	ORR1B2	ERVL-MaLR	LTR
-0.71065708	8.246522389	0.009168169	0.019081718	RMER12B:ERVK:LTR	306.2363927	206.618319	AL_RNA_TCDD_M	TCDD	M	RMER12B	ERVK	LTR
-0.61422718	4.419251531	0.009325215	0.019369208	RLTR9A:ERVK:LTR	21.95591834	15.14587733	AL_RNA_TCDD_M	TCDD	M	RLTR9A	ERVK	LTR
-0.557707825	7.529501009	0.00940146	0.019375731	L1MB3:L1:LINE	202.1407099	136.5165968	AL_RNA_TCDD_M	TCDD	M	L1MB3	L1	LINE
-0.613052954	9.857309411	0.009352748	0.019375731	L3:CR1:LINE	969.662022	664.1020126	AL_RNA_TCDD_M	TCDD	M	L3	CR1	LINE
-0.674009311	5.919228796	0.009404041	0.019375731	LTR45:ERV1:LTR	57.43710292	38.95858713	AL_RNA_TCDD_M	TCDD	M	LTR45	ERV1	LTR
-0.70102213	3.698036269	0.009369362	0.019375731	RLTR30B_MM:ERV1:LTR	12.96172739	7.218954701	AL_RNA_TCDD_M	TCDD	M	RLTR30B_MM	ERV1	LTR
-1.129305353	0.418229683	0.009430859	0.019391967	U13_:snRNA:snRNA	1.007438225	0.401222896	AL_RNA_TCDD_M	TCDD	M	U13_	snRNA	snRNA
-0.702354797	4.337571066	0.009451317	0.019395088	MER113:hAT-Charlie:DNA	20.61576042	12.41596587	AL_RNA_TCDD_M	TCDD	M	MER113	hAT-Charlie	DNA
-0.70736762	4.820839735	0.009473167	0.019401046	RMER16C:ERVK:LTR	28.33289485	16.92209191	AL_RNA_TCDD_M	TCDD	M	RMER16C	ERVK	LTR
-0.603112091	9.235415818	0.009530263	0.019479021	L1_Mur2:L1:LINE	608.0533871	429.6847108	AL_RNA_TCDD_M	TCDD	M	L1_Mur2	L1	LINE
-1.051406285	1.934969775	0.009573914	0.019529259	MLT1-int:ERVL-MaLR:LTR	3.407146009	1.655284388	AL_RNA_TCDD_M	TCDD	M	MLT1-int	ERVL-MaLR	LTR
-1.060038998	1.231875568	0.009701695	0.019712724	LTR16D1:ERVL:LTR	2.100994211	0.780379281	AL_RNA_TCDD_M	TCDD	M	LTR16D1	ERVL	LTR
-0.558292067	8.272305796	0.009738259	0.019712724	MTB_Mm:ERVL-MaLR:LTR	339.9146541	235.0422576	AL_RNA_TCDD_M	TCDD	M	MTB_Mm	ERVL-MaLR	LTR
-0.639430586	3.216146722	0.009707417	0.019712724	RLTR20A2B_MM:ERVK:LTR	9.021055214	5.924292556	AL_RNA_TCDD_M	TCDD	M	RLTR20A2B_MM	ERVK	LTR
-0.634589847	4.847267951	0.009740858	0.019712724	RMER6BA:ERVK:LTR	31.84354124	19.29023693	AL_RNA_TCDD_M	TCDD	M	RMER6BA	ERVK	LTR
-0.587252858	6.976576342	0.010055025	0.020308373	Charlie1a:hAT-Charlie:DNA	132.5100855	87.55552796	AL_RNA_TCDD_M	TCDD	M	Charlie1a	hAT-Charlie	DNA
-0.833308106	3.553240949	0.010262124	0.020645215	MER99:hAT?:DNA	10.3626864	6.762876456	AL_RNA_TCDD_M	TCDD	M	MER99	hAT?	DNA
-0.583054399	7.037222438	0.010242585	0.020645215	RLTR45-int:ERVK:LTR	135.9822381	97.09131182	AL_RNA_TCDD_M	TCDD	M	RLTR45-int	ERVK	LTR
-0.7743629	4.335535008	0.01057072	0.021224348	Tigger12:TcMar-Tigger:DNA	18.29970992	13.06424262	AL_RNA_TCDD_M	TCDD	M	Tigger12	TcMar-Tigger	DNA
-0.578620313	5.22661726	0.010826158	0.021633189	BGLII_B2:ERVK:LTR	39.5353428	25.9748008	AL_RNA_TCDD_M	TCDD	M	BGLII_B2	ERVK	LTR
-0.596185193	6.471479569	0.010838515	0.021633189	L1MA7:L1:LINE	98.49134383	62.54042591	AL_RNA_TCDD_M	TCDD	M	L1MA7	L1	LINE
-0.555307311	8.570158	0.010832766	0.021633189	MT2B1:ERVL:LTR	401.0641206	293.9047034	AL_RNA_TCDD_M	TCDD	M	MT2B1	ERVL	LTR
-0.571888916	7.864317833	0.010858847	0.021633189	MT2B2:ERVL:LTR	236.707249	173.66987	AL_RNA_TCDD_M	TCDD	M	MT2B2	ERVL	LTR
-0.6043077	6.037995403	0.010898839	0.021653805	L1MDa:L1:LINE	66.43758754	43.6638764	AL_RNA_TCDD_M	TCDD	M	L1MDa	L1	LINE
-0.674213549	4.627371809	0.010911488	0.021653805	MLT1H1:ERVL-MaLR:LTR	26.25162891	16.41753899	AL_RNA_TCDD_M	TCDD	M	MLT1H1	ERVL-MaLR	LTR
-0.596201673	5.963743223	0.010997161	0.021739561	Charlie16a:hAT-Charlie:DNA	62.14883029	45.67518642	AL_RNA_TCDD_M	TCDD	M	Charlie16a	hAT-Charlie	DNA
-0.526443163	7.043123382	0.010989501	0.021739561	MT2C_Mm:ERVL:LTR	141.6996558	102.4890834	AL_RNA_TCDD_M	TCDD	M	MT2C_Mm	ERVL	LTR
-0.599020817	6.47016024	0.011030003	0.021762471	ETnERV2-int:ERVK:LTR	97.33586362	58.01574559	AL_RNA_TCDD_M	TCDD	M	ETnERV2-int	ERVK	LTR
-0.540637263	7.888025719	0.01108038	0.021819826	MLT1E3:ERVL-MaLR:LTR	244.3207809	170.2619401	AL_RNA_TCDD_M	TCDD	M	MLT1E3	ERVL-MaLR	LTR
-0.660315819	5.874733055	0.01112718	0.021869927	MamTip2:hAT-Tip100:DNA	62.95754499	41.31802023	AL_RNA_TCDD_M	TCDD	M	MamTip2	hAT-Tip100	DNA
-0.612264547	7.298047458	0.011268025	0.02206206	MER33:hAT-Charlie:DNA	162.7936279	112.0431942	AL_RNA_TCDD_M	TCDD	M	MER33	hAT-Charlie	DNA
-0.558074926	8.055251346	0.011262366	0.02206206	RLTR13B1:ERVK:LTR	279.7886038	199.0432527	AL_RNA_TCDD_M	TCDD	M	RLTR13B1	ERVK	LTR
-0.818531471	6.407403021	0.011353669	0.022187323	MER112:hAT-Charlie:DNA	80.47589555	46.22551581	AL_RNA_TCDD_M	TCDD	M	MER112	hAT-Charlie	DNA
-0.610070626	4.844693488	0.011578366	0.02247609	LTR16A:ERVL:LTR	28.49341017	20.97150302	AL_RNA_TCDD_M	TCDD	M	LTR16A	ERVL	LTR
-0.966697346	0.714943934	0.011536503	0.02247609	LTR40A1:ERVL:LTR	1.473981652	0.746833239	AL_RNA_TCDD_M	TCDD	M	LTR40A1	ERVL	LTR
-1.097446059	0.073987383	0.011589234	0.02247609	LTR86A1:ERVL:LTR	0.801147762	0.350957432	AL_RNA_TCDD_M	TCDD	M	LTR86A1	ERVL	LTR
-0.98326582	2.239686999	0.011558754	0.02247609	ORSL:hAT-Tip100:DNA	4.23862732	1.794755499	AL_RNA_TCDD_M	TCDD	M	ORSL	hAT-Tip100	DNA
-0.72751047	4.06632173	0.011612462	0.022478566	MamGypLTR3a:Gypsy:LTR	17.35032172	11.19794157	AL_RNA_TCDD_M	TCDD	M	MamGypLTR3a	Gypsy	LTR
-0.896602277	2.833716458	0.011639963	0.022489286	MLT1E:ERVL-MaLR:LTR	7.205782201	3.423132786	AL_RNA_TCDD_M	TCDD	M	MLT1E	ERVL-MaLR	LTR
-0.562225035	5.698808836	0.011825283	0.022804312	RLTR13E:ERVK:LTR	51.67652254	38.21629916	AL_RNA_TCDD_M	TCDD	M	RLTR13E	ERVK	LTR
-0.544244055	12.0233941	0.012009216	0.023115483	Lx8:L1:LINE	4555.756643	3170.330787	AL_RNA_TCDD_M	TCDD	M	Lx8	L1	LINE
-0.571399135	7.051598734	0.012202453	0.023399461	MER44B:TcMar-Tigger:DNA	133.4187363	98.88383727	AL_RNA_TCDD_M	TCDD	M	MER44B	TcMar-Tigger	DNA
-0.523928453	4.854382588	0.012201455	0.023399461	RLTR20B1:ERVK:LTR	31.15667571	22.37486	AL_RNA_TCDD_M	TCDD	M	RLTR20B1	ERVK	LTR
-0.569054732	9.338928231	0.012296741	0.023536192	IAPLTR1_Mm:ERVK:LTR	680.99706	473.9906541	AL_RNA_TCDD_M	TCDD	M	IAPLTR1_Mm	ERVK	LTR
-0.860564478	2.423515045	0.012448862	0.0237829	MER136:DNA:DNA	4.997484848	2.492633152	AL_RNA_TCDD_M	TCDD	M	MER136	DNA	DNA
-0.624573239	4.232050565	0.012506957	0.023849392	MLT2B1:ERVL:LTR	19.27816373	13.29762714	AL_RNA_TCDD_M	TCDD	M	MLT2B1	ERVL	LTR
-0.597078008	5.881071461	0.012601909	0.023985791	ERVB7_2B-LTR_MM:ERVK:LTR	61.10557448	43.90629259	AL_RNA_TCDD_M	TCDD	M	ERVB7_2B-LTR_MM	ERVK	LTR
-0.545095815	7.195343933	0.012750453	0.024223496	MLTR11A:ERVK:LTR	158.9823654	109.8008572	AL_RNA_TCDD_M	TCDD	M	MLTR11A	ERVK	LTR
-0.700976595	7.376962558	0.012779379	0.024233488	L1MEg:L1:LINE	168.1262026	108.4594682	AL_RNA_TCDD_M	TCDD	M	L1MEg	L1	LINE
-0.685295174	6.01787291	0.012965529	0.024541038	RLTR44-int:ERVK:LTR	66.22177258	42.40910021	AL_RNA_TCDD_M	TCDD	M	RLTR44-int	ERVK	LTR
-0.620796008	9.901727109	0.013103844	0.024757077	HAL1ME:L1:LINE	985.3123121	648.7719497	AL_RNA_TCDD_M	TCDD	M	HAL1ME	L1	LINE
-0.571679222	4.014373679	0.013590392	0.025629027	MamRep137:TcMar-Tigger:DNA	16.50315729	11.11817782	AL_RNA_TCDD_M	TCDD	M	MamRep137	TcMar-Tigger	DNA
-0.5936323	9.923037663	0.013782215	0.025942993	LTR50:ERVL:LTR	1069.618037	653.4882175	AL_RNA_TCDD_M	TCDD	M	LTR50	ERVL	LTR
-0.849878916	1.974599198	0.01398589	0.026229947	LTR85a:Gypsy?:LTR	3.924298786	2.115810241	AL_RNA_TCDD_M	TCDD	M	LTR85a	Gypsy?	LTR
-0.61698399	4.223257702	0.013975194	0.026229947	RLTR20B3:ERVK:LTR	20.75235476	13.35003856	AL_RNA_TCDD_M	TCDD	M	RLTR20B3	ERVK	LTR
-0.616194996	12.44661689	0.014109241	0.026412911	RLTR6_Mm:ERV1:LTR	6145.870036	4282.487265	AL_RNA_TCDD_M	TCDD	M	RLTR6_Mm	ERV1	LTR
-0.603654291	4.09578658	0.01420901	0.026551143	ERVB4_2-I_MM-int:ERVK:LTR	18.55293056	11.47882515	AL_RNA_TCDD_M	TCDD	M	ERVB4_2-I_MM-int	ERVK	LTR
-0.926686734	2.23256409	0.014242085	0.026564472	Eulor2B:DNA?:DNA?	4.300614586	2.346541464	AL_RNA_TCDD_M	TCDD	M	Eulor2B	DNA?	DNA
-0.541235413	7.692724286	0.014269578	0.02656736	L1ME4b:L1:LINE	216.082867	151.874043	AL_RNA_TCDD_M	TCDD	M	L1ME4b	L1	LINE
-0.573037602	7.56537129	0.014319585	0.026612079	MurERV4-int:ERVK:LTR	203.413016	140.4803628	AL_RNA_TCDD_M	TCDD	M	MurERV4-int	ERVK	LTR
-1.09807892	0.592439281	0.014391949	0.026667429	Helitron2Na_Mam:Helitron?:RC?	1.222119657	0.526012827	AL_RNA_TCDD_M	TCDD	M	Helitron2Na_Mam	Helitron?	RC?
-0.623847988	5.907254947	0.014401453	0.026667429	Zaphod2:hAT-Tip100:DNA	63.41027594	43.45277801	AL_RNA_TCDD_M	TCDD	M	Zaphod2	hAT-Tip100	DNA
-1.136735659	0.698042745	0.014544533	0.026883757	MamGypLTR2c:Gypsy:LTR	1.222207282	0.663153887	AL_RNA_TCDD_M	TCDD	M	MamGypLTR2c	Gypsy	LTR
-0.789109428	2.831995107	0.01484993	0.027398789	LTRIS4:ERV1:LTR	7.171089748	4.384482937	AL_RNA_TCDD_M	TCDD	M	LTRIS4	ERV1	LTR
-1.184540391	0.508117873	0.014917873	0.027474643	MER57E1:ERV1:LTR	0.8925726	0.622279673	AL_RNA_TCDD_M	TCDD	M	MER57E1	ERV1	LTR
-0.509870981	6.775603121	0.014981965	0.02750091	MER21C:ERVL:LTR	123.2658772	83.3887546	AL_RNA_TCDD_M	TCDD	M	MER21C	ERVL	LTR
-0.668371703	3.366548276	0.014985848	0.02750091	RLTR20D:ERVK:LTR	10.08986739	6.348480735	AL_RNA_TCDD_M	TCDD	M	RLTR20D	ERVK	LTR
-0.654046408	5.542200968	0.015169084	0.027787373	RNERVK23-int:ERVK:LTR	47.05439968	31.62759928	AL_RNA_TCDD_M	TCDD	M	RNERVK23-int	ERVK	LTR
-0.504494619	6.182381517	0.015225539	0.027840985	RMER3D-int:ERVK:LTR	76.26995024	54.08690537	AL_RNA_TCDD_M	TCDD	M	RMER3D-int	ERVK	LTR
-0.581444256	9.248735676	0.015257854	0.027850342	RLTR21:ERVK:LTR	656.6319919	442.8881092	AL_RNA_TCDD_M	TCDD	M	RLTR21	ERVK	LTR
-0.543591958	5.873926742	0.015375458	0.02801507	RLTR14_RN:ERV1:LTR	61.2830268	44.22320323	AL_RNA_TCDD_M	TCDD	M	RLTR14_RN	ERV1	LTR
-0.780392941	2.207107052	0.015443423	0.028088926	MER67B:ERV1:LTR	4.973441772	2.726733664	AL_RNA_TCDD_M	TCDD	M	MER67B	ERV1	LTR
-0.573163034	4.627346871	0.015507	0.028154553	MLT1F1:ERVL-MaLR:LTR	24.68835256	18.5573928	AL_RNA_TCDD_M	TCDD	M	MLT1F1	ERVL-MaLR	LTR
0.903187133	0.760466489	0.015749095	0.028543492	ORR1G-int:ERVL-MaLR:LTR	1.124105209	2.780616892	AL_RNA_TCDD_M	TCDD	M	ORR1G-int	ERVL-MaLR	LTR
-0.543680178	9.374919416	0.015819587	0.028620596	Lx5c:L1:LINE	688.6529563	501.2563319	AL_RNA_TCDD_M	TCDD	M	Lx5c	L1	LINE
-0.519955418	7.743835926	0.01590514	0.028724627	MERVL-int:ERVL:LTR	242.4184644	159.5148699	AL_RNA_TCDD_M	TCDD	M	MERVL-int	ERVL	LTR
-0.914653689	0.589435599	0.01612656	0.029073235	U7:snRNA:snRNA	1.494234354	0.724463369	AL_RNA_TCDD_M	TCDD	M	U7	snRNA	snRNA
-0.872886107	0.847871126	0.016224397	0.029198212	L1M8:L1:LINE	1.62833194	0.938233684	AL_RNA_TCDD_M	TCDD	M	L1M8	L1	LINE
-0.831533053	2.886864278	0.016374527	0.029365176	ERVL-int:ERVL:LTR	7.470498621	4.359222924	AL_RNA_TCDD_M	TCDD	M	ERVL-int	ERVL	LTR
-1.032126982	1.161751951	0.016369804	0.029365176	RLTR41B:ERV1:LTR	2.124879552	0.83316149	AL_RNA_TCDD_M	TCDD	M	RLTR41B	ERV1	LTR
-0.528993403	7.211206988	0.016453048	0.029454408	Lx2B:L1:LINE	153.4589576	113.1243908	AL_RNA_TCDD_M	TCDD	M	Lx2B	L1	LINE
-0.669618447	2.900759447	0.016593369	0.029653769	RLTR26D_MM:ERVK:LTR	7.228027397	4.421087134	AL_RNA_TCDD_M	TCDD	M	RLTR26D_MM	ERVK	LTR
-0.832021483	3.013041512	0.016695631	0.029784541	MLT1A0-int:ERVL-MaLR:LTR	8.15411203	4.576702428	AL_RNA_TCDD_M	TCDD	M	MLT1A0-int	ERVL-MaLR	LTR
-0.597614636	4.563539455	0.016897998	0.03009313	L1ME3Cz:L1:LINE	22.91980841	15.83660162	AL_RNA_TCDD_M	TCDD	M	L1ME3Cz	L1	LINE
-1.23992565	0.184880619	0.016992619	0.030156746	LTR105_Mam:ERVL:LTR	0.793962966	0.347659751	AL_RNA_TCDD_M	TCDD	M	LTR105_Mam	ERVL	LTR
-0.535819719	10.00901779	0.016986656	0.030156746	RMER19B:ERVK:LTR	1136.836387	748.8755205	AL_RNA_TCDD_M	TCDD	M	RMER19B	ERVK	LTR
-1.0187242	1.039873716	0.017052847	0.030211272	MLT2E:ERVL:LTR	1.779851347	0.896507294	AL_RNA_TCDD_M	TCDD	M	MLT2E	ERVL	LTR
-0.816176426	2.68717471	0.017385989	0.030748278	RLTR42:ERVK:LTR	6.463534632	4.034444493	AL_RNA_TCDD_M	TCDD	M	RLTR42	ERVK	LTR
-0.961614892	-0.186620635	0.017465103	0.030834941	tRNA-Leu-TTG:tRNA:tRNA	0.654860697	0.397851814	AL_RNA_TCDD_M	TCDD	M	tRNA-Leu-TTG	tRNA	tRNA
-0.527528534	11.21234453	0.01752328	0.030884404	Lx9:L1:LINE	2392.532865	1811.180872	AL_RNA_TCDD_M	TCDD	M	Lx9	L1	LINE
-0.711949679	2.922475459	0.01757611	0.03092429	MLT1F2-int:ERVL-MaLR:LTR	7.103763861	4.557751926	AL_RNA_TCDD_M	TCDD	M	MLT1F2-int	ERVL-MaLR	LTR
-0.647126508	3.567676977	0.017785549	0.031207104	HAL1M8:L1:LINE	12.48555493	6.809443437	AL_RNA_TCDD_M	TCDD	M	HAL1M8	L1	LINE
-1.111954701	0.805894864	0.017797802	0.031207104	IAPEY5_I-int:ERVK:LTR	1.490646461	0.720496973	AL_RNA_TCDD_M	TCDD	M	IAPEY5_I-int	ERVK	LTR
-0.617346688	3.959969588	0.017915238	0.031359323	MLT1E1:ERVL-MaLR:LTR	16.07920673	11.08793013	AL_RNA_TCDD_M	TCDD	M	MLT1E1	ERVL-MaLR	LTR
-0.524833016	8.082609343	0.018144568	0.031706549	L1M3:L1:LINE	278.771261	202.8736512	AL_RNA_TCDD_M	TCDD	M	L1M3	L1	LINE
-0.657797153	3.759137973	0.018177168	0.031709404	RLTR48C:ERV1:LTR	14.12122502	8.877276257	AL_RNA_TCDD_M	TCDD	M	RLTR48C	ERV1	LTR
-0.791315398	3.257090033	0.018236841	0.031759396	RMER6-int:ERVK:LTR	8.820146845	6.319818537	AL_RNA_TCDD_M	TCDD	M	RMER6-int	ERVK	LTR
-0.563387076	5.181949224	0.018412863	0.032011497	MLT1G:ERVL-MaLR:LTR	36.69521951	22.88218891	AL_RNA_TCDD_M	TCDD	M	MLT1G	ERVL-MaLR	LTR
-0.792686406	1.894998135	0.018456702	0.032033326	Ricksha:MuDR:DNA	3.550789459	2.430688014	AL_RNA_TCDD_M	TCDD	M	Ricksha	MuDR	DNA
-0.530234337	5.820727195	0.018535931	0.032116402	L4_A_Mam:RTE-X:LINE	59.00201688	39.90574876	AL_RNA_TCDD_M	TCDD	M	L4_A_Mam	RTE-X	LINE
-0.731127342	2.596320466	0.018630801	0.03222625	LTR16A1:ERVL:LTR	5.831599956	3.449711867	AL_RNA_TCDD_M	TCDD	M	LTR16A1	ERVL	LTR
-0.957067532	0.06679656	0.018860224	0.032568077	LTR16D:ERVL:LTR	0.888739574	0.365446969	AL_RNA_TCDD_M	TCDD	M	LTR16D	ERVL	LTR
-0.591434037	4.239164171	0.019081072	0.032893969	RLTR26:ERVK:LTR	18.91952246	12.73763151	AL_RNA_TCDD_M	TCDD	M	RLTR26	ERVK	LTR
-0.623250232	2.774836918	0.019196644	0.033037586	MER90a:ERV1:LTR	6.646489029	4.569477671	AL_RNA_TCDD_M	TCDD	M	MER90a	ERV1	LTR
-0.994061284	-0.001082692	0.019286903	0.033137229	RLTR44D:ERVK:LTR	0.814090164	0.441570641	AL_RNA_TCDD_M	TCDD	M	RLTR44D	ERVK	LTR
-0.718938365	4.174903604	0.019667162	0.03373396	ERVB2_1A-I_MM-int:ERVK:LTR	15.71019576	11.26298754	AL_RNA_TCDD_M	TCDD	M	ERVB2_1A-I_MM-int	ERVK	LTR
-0.888745425	3.402921479	0.019738271	0.033799314	Chap1_Mam:hAT-Charlie:DNA	10.33230816	6.235099099	AL_RNA_TCDD_M	TCDD	M	Chap1_Mam	hAT-Charlie	DNA
-0.537634864	6.777100961	0.01979778	0.033800011	L1ME3A:L1:LINE	116.3184303	81.45247084	AL_RNA_TCDD_M	TCDD	M	L1ME3A	L1	LINE
-1.154118731	-0.113406067	0.019804694	0.033800011	MER74C:ERVL:LTR	0.701828605	0.231095998	AL_RNA_TCDD_M	TCDD	M	MER74C	ERVL	LTR
0.316619301	18.06741244	0.020019421	0.033996496	LSU-rRNA_Hsa:rRNA:rRNA	267781.1685	315744.191	AL_RNA_TCDD_M	TCDD	M	LSU-rRNA_Hsa	rRNA	rRNA
-0.561804367	8.723163336	0.019992169	0.033996496	MER58B:hAT-Charlie:DNA	458.9034244	303.9863727	AL_RNA_TCDD_M	TCDD	M	MER58B	hAT-Charlie	DNA
-0.572010787	5.299436707	0.019975853	0.033996496	RLTR13D3:ERVK:LTR	42.55479979	29.19221592	AL_RNA_TCDD_M	TCDD	M	RLTR13D3	ERVK	LTR
-0.535835221	6.860301604	0.020087126	0.034054995	MARNA:TcMar-Mariner:DNA	117.1590637	85.81591623	AL_RNA_TCDD_M	TCDD	M	MARNA	TcMar-Mariner	DNA
-0.475141512	9.461373943	0.020178039	0.034096225	LTRIS_Mus:ERV1:LTR	746.5730409	553.4091642	AL_RNA_TCDD_M	TCDD	M	LTRIS_Mus	ERV1	LTR
-0.506853154	5.497004309	0.020156858	0.034096225	MLT2B4:ERVL:LTR	46.83274846	33.28777985	AL_RNA_TCDD_M	TCDD	M	MLT2B4	ERVL	LTR
-0.965510314	2.317430159	0.02022611	0.034097543	MLT1J-int:ERVL-MaLR:LTR	5.176728226	2.246887322	AL_RNA_TCDD_M	TCDD	M	MLT1J-int	ERVL-MaLR	LTR
-0.502265685	8.22104085	0.020245416	0.034097543	RMER10A:ERVL:LTR	346.6316703	225.5714982	AL_RNA_TCDD_M	TCDD	M	RMER10A	ERVL	LTR
-0.506963322	6.898840215	0.020498563	0.034467206	LTR10_RN:ERVK:LTR	125.2223257	92.42423181	AL_RNA_TCDD_M	TCDD	M	LTR10_RN	ERVK	LTR
-0.78987112	3.299902022	0.020596203	0.03457461	ERVB2_1-I_MM-int:ERVK:LTR	9.526443325	5.662751524	AL_RNA_TCDD_M	TCDD	M	ERVB2_1-I_MM-int	ERVK	LTR
-0.509144042	5.734879599	0.020880952	0.034995246	RLTR10E:ERVK:LTR	57.83197848	41.97377528	AL_RNA_TCDD_M	TCDD	M	RLTR10E	ERVK	LTR
-0.523069933	4.065904235	0.020991411	0.035122884	RLTR43C:ERVK:LTR	17.41687267	11.88079994	AL_RNA_TCDD_M	TCDD	M	RLTR43C	ERVK	LTR
-0.917810132	1.339217251	0.021118844	0.035215274	MER67A:ERV1:LTR	1.952904923	1.269980946	AL_RNA_TCDD_M	TCDD	M	MER67A	ERV1	LTR
-1.031573282	-0.088081818	0.021086932	0.035215274	Ricksha:MULE-MuDR:DNA	0.641785536	0.2888102	AL_RNA_TCDD_M	TCDD	M	Ricksha	MULE-MuDR	DNA
-0.603326659	4.21964846	0.021184188	0.035215274	RLTR11D:ERVK:LTR	18.842754	12.71519814	AL_RNA_TCDD_M	TCDD	M	RLTR11D	ERVK	LTR
-0.587906417	3.554758742	0.02115539	0.035215274	RMER16A3:ERVK:LTR	12.12898484	7.119850448	AL_RNA_TCDD_M	TCDD	M	RMER16A3	ERVK	LTR
-0.60202583	5.557573809	0.021252396	0.0352714	tRNA-Ala-GCA:tRNA:tRNA	47.9919755	32.51255614	AL_RNA_TCDD_M	TCDD	M	tRNA-Ala-GCA	tRNA	tRNA
-0.520328658	9.890445563	0.021314517	0.035317258	MER2:TcMar-Tigger:DNA	1022.141135	717.7764964	AL_RNA_TCDD_M	TCDD	M	MER2	TcMar-Tigger	DNA
-0.471608718	8.945895552	0.021413728	0.035424325	MLT1B:ERVL-MaLR:LTR	481.5430076	389.6857801	AL_RNA_TCDD_M	TCDD	M	MLT1B	ERVL-MaLR	LTR
-0.54068505	5.48349653	0.021529537	0.035558462	Charlie6:hAT-Charlie:DNA	44.70006257	32.05785563	AL_RNA_TCDD_M	TCDD	M	Charlie6	hAT-Charlie	DNA
-0.542674725	7.181184173	0.021649838	0.035699572	RLTR12D:ERVK:LTR	148.6721582	108.9443218	AL_RNA_TCDD_M	TCDD	M	RLTR12D	ERVK	LTR
-0.821788563	1.56516754	0.021841623	0.035957914	LTR86C:ERVL:LTR	2.969311893	1.710603151	AL_RNA_TCDD_M	TCDD	M	LTR86C	ERVL	LTR
-0.508449113	9.256563494	0.022129171	0.036372828	L1MC3:L1:LINE	606.662355	459.2436044	AL_RNA_TCDD_M	TCDD	M	L1MC3	L1	LINE
-0.562690405	6.378526954	0.02253985	0.036988471	LFSINE_Vert:tRNA:SINE	86.89676266	57.93763761	AL_RNA_TCDD_M	TCDD	M	LFSINE_Vert	tRNA	SINE
-0.5139461	6.43501314	0.02286368	0.037459853	L1MEc:L1:LINE	88.87471004	67.52059909	AL_RNA_TCDD_M	TCDD	M	L1MEc	L1	LINE
-0.525875695	7.45711412	0.02317966	0.037915429	RLTR17D_Mm:ERVK:LTR	177.5108213	128.5025627	AL_RNA_TCDD_M	TCDD	M	RLTR17D_Mm	ERVK	LTR
-0.699585496	2.353375144	0.023215795	0.037915429	RLTR9B:ERVK:LTR	4.999904032	3.09715514	AL_RNA_TCDD_M	TCDD	M	RLTR9B	ERVK	LTR
-0.66382149	5.435603525	0.023402772	0.038099267	Tigger19a:TcMar-Tigger:DNA	45.6736215	31.29242097	AL_RNA_TCDD_M	TCDD	M	Tigger19a	TcMar-Tigger	DNA
-0.495826298	7.233346286	0.023397095	0.038099267	tRNA-Ala-GCY_:tRNA:tRNA	148.757028	114.634539	AL_RNA_TCDD_M	TCDD	M	tRNA-Ala-GCY_	tRNA	tRNA
-0.563948199	4.685546816	0.023455533	0.038124549	RLTR13D6:ERVK:LTR	28.67188726	17.88636811	AL_RNA_TCDD_M	TCDD	M	RLTR13D6	ERVK	LTR
-0.783677772	2.236417545	0.023756561	0.038516951	LTR16B:ERVL:LTR	4.521709618	2.153164836	AL_RNA_TCDD_M	TCDD	M	LTR16B	ERVL	LTR
-0.564613574	6.06018753	0.023772181	0.038516951	RLTR48A:ERV1:LTR	66.9604733	48.50315846	AL_RNA_TCDD_M	TCDD	M	RLTR48A	ERV1	LTR
-0.645228444	3.352075906	0.023958501	0.038715552	BGLII_A:ERVK:LTR	9.081162151	6.961703128	AL_RNA_TCDD_M	TCDD	M	BGLII_A	ERVK	LTR
-0.638075068	5.208171442	0.023970371	0.038715552	MER58C:hAT-Charlie:DNA	39.09972935	22.44097108	AL_RNA_TCDD_M	TCDD	M	MER58C	hAT-Charlie	DNA
-0.763890833	3.065814757	0.024012222	0.038722071	MER124:DNA?:DNA?	8.594829549	5.428411792	AL_RNA_TCDD_M	TCDD	M	MER124	DNA?	DNA
-0.541883787	5.698426199	0.024185336	0.038939912	IAPLTR4:ERVK:LTR	54.75170214	35.72648955	AL_RNA_TCDD_M	TCDD	M	IAPLTR4	ERVK	LTR
-0.73401375	2.457708158	0.024245852	0.038976064	BGLII_C:ERVK:LTR	5.353746377	2.980461043	AL_RNA_TCDD_M	TCDD	M	BGLII_C	ERVK	LTR
-0.500981938	5.381207758	0.025075003	0.040245772	L1MEf:L1:LINE	43.41323701	31.47168472	AL_RNA_TCDD_M	TCDD	M	L1MEf	L1	LINE
-0.515307393	5.069596953	0.025406894	0.040714647	L1M3e:L1:LINE	31.4779287	22.78483399	AL_RNA_TCDD_M	TCDD	M	L1M3e	L1	LINE
-0.952903136	0.815663342	0.026359385	0.042175015	X3_LINE:RTE-BovB:LINE	1.529213751	0.69224903	AL_RNA_TCDD_M	TCDD	M	X3_LINE	RTE-BovB	LINE
-0.491381609	9.579263566	0.027372717	0.043728022	MLTR14:ERV1:LTR	779.0902361	595.0020666	AL_RNA_TCDD_M	TCDD	M	MLTR14	ERV1	LTR
-0.715830126	2.71386089	0.027630269	0.044070709	LTR78:ERV1:LTR	6.424895548	4.312758162	AL_RNA_TCDD_M	TCDD	M	LTR78	ERV1	LTR
-0.769403836	0.923944126	0.027946753	0.044506182	LTR85c:Gypsy?:LTR	1.582239538	1.185334925	AL_RNA_TCDD_M	TCDD	M	LTR85c	Gypsy?	LTR
-0.474640305	4.942055767	0.029156094	0.046176663	CR1_Mam:CR1:LINE	31.36743359	22.63766871	AL_RNA_TCDD_M	TCDD	M	CR1_Mam	CR1	LINE
-1.058304817	-0.116984673	0.029195721	0.046176663	MER34-int:ERV1:LTR	0.610820946	0.343226109	AL_RNA_TCDD_M	TCDD	M	MER34-int	ERV1	LTR
-0.706466471	3.01746452	0.029044416	0.046176663	MER57D:ERV1:LTR	7.810236918	4.9915108	AL_RNA_TCDD_M	TCDD	M	MER57D	ERV1	LTR
-0.993738776	0.144136162	0.029221169	0.046176663	MER88:ERVL:LTR	0.856653285	0.455985214	AL_RNA_TCDD_M	TCDD	M	MER88	ERVL	LTR
-0.964413963	-0.07863633	0.029126898	0.046176663	tRNA-Ile-ATT:tRNA:tRNA	0.627866816	0.401148591	AL_RNA_TCDD_M	TCDD	M	tRNA-Ile-ATT	tRNA	tRNA
-0.810722016	1.430082439	0.029465917	0.046491678	MLT1C-int:ERVL-MaLR:LTR	2.501560661	1.329265541	AL_RNA_TCDD_M	TCDD	M	MLT1C-int	ERVL-MaLR	LTR
-0.578133657	3.057975187	0.029720406	0.046821071	IAP-d-int:ERVK:LTR	8.68263187	5.496010812	AL_RNA_TCDD_M	TCDD	M	IAP-d-int	ERVK	LTR
-0.921777335	1.102789848	0.029872318	0.046916033	L1MEh:L1:LINE	1.70931295	1.095276843	AL_RNA_TCDD_M	TCDD	M	L1MEh	L1	LINE
-0.551093571	3.226778129	0.029851714	0.046916033	LTRIS3:ERV1:LTR	9.112303253	6.923139266	AL_RNA_TCDD_M	TCDD	M	LTRIS3	ERV1	LTR
-0.582795943	3.662819178	0.030916149	0.048481067	LTR16B2:ERVL:LTR	13.58077314	9.228406907	AL_RNA_TCDD_M	TCDD	M	LTR16B2	ERVL	LTR
-0.456408448	11.40321144	0.031196269	0.048845534	L2a:L2:LINE	2674.328973	2197.828665	AL_RNA_TCDD_M	TCDD	M	L2a	L2	LINE
-0.448402116	5.279891097	0.03157665	0.049302376	RLTR13D5:ERVK:LTR	38.65537893	30.57680176	AL_RNA_TCDD_M	TCDD	M	RLTR13D5	ERVK	LTR
-0.871145732	-0.094316396	0.031584335	0.049302376	tRNA-Lys-AAG:tRNA:tRNA	0.699906182	0.397415864	AL_RNA_TCDD_M	TCDD	M	tRNA-Lys-AAG	tRNA	tRNA
-0.76900369	1.879445818	0.031727196	0.049449998	RLTR13D4:ERVK:LTR	3.427703045	1.989889945	AL_RNA_TCDD_M	TCDD	M	RLTR13D4	ERVK	LTR
-0.648630678	12.00909367	0.031882825	0.04961704	RLTR4_Mm:ERV1:LTR	4053.113532	3051.626862	AL_RNA_TCDD_M	TCDD	M	RLTR4_Mm	ERV1	LTR
-0.729259378	0.227633765	0.032178392	0.049925263	LTR86B1:ERVL:LTR	0.994022288	0.513425014	AL_RNA_TCDD_M	TCDD	M	LTR86B1	ERVL	LTR
-0.667452701	3.234341051	0.032145187	0.049925263	MER119:hAT-Charlie:DNA	8.885806398	6.445140038	AL_RNA_TCDD_M	TCDD	M	MER119	hAT-Charlie	DNA
-0.505922917	7.550623786	0.032425073	0.050231883	RMER17B:ERVK:LTR	193.7230259	137.4490306	AL_RNA_TCDD_M	TCDD	M	RMER17B	ERVK	LTR
-0.662655165	3.415469399	0.032653681	0.050509621	MLTR31D_MM:ERVK:LTR	11.30972866	6.105295055	AL_RNA_TCDD_M	TCDD	M	MLTR31D_MM	ERVK	LTR
-0.651355745	3.253363231	0.03329079	0.051417449	MER77B:ERVL:LTR	9.445411628	6.400227143	AL_RNA_TCDD_M	TCDD	M	MER77B	ERVL	LTR
-0.567380056	4.536884203	0.033446223	0.051579718	ERVB4_1-I_MM-int:ERVK:LTR	25.40944958	15.67342956	AL_RNA_TCDD_M	TCDD	M	ERVB4_1-I_MM-int	ERVK	LTR
-0.497394224	5.177868424	0.033588944	0.051644261	MER102b:hAT-Charlie:DNA	38.68504553	26.48291468	AL_RNA_TCDD_M	TCDD	M	MER102b	hAT-Charlie	DNA
-0.745653159	2.458592849	0.033553832	0.051644261	MER70B:ERVL:LTR	4.856947769	3.580051105	AL_RNA_TCDD_M	TCDD	M	MER70B	ERVL	LTR
-0.69380804	0.476037809	0.033789599	0.051874887	Charlie11:hAT-Charlie:DNA	1.202479379	0.783452468	AL_RNA_TCDD_M	TCDD	M	Charlie11	hAT-Charlie	DNA
-0.734759352	2.172429719	0.034543738	0.052953275	IAPEY5_LTR:ERVK:LTR	4.112617146	2.650268986	AL_RNA_TCDD_M	TCDD	M	IAPEY5_LTR	ERVK	LTR
-1.006651506	1.431334321	0.034688459	0.053095638	MamTip1:hAT-Tip100:DNA	2.388207631	1.43931116	AL_RNA_TCDD_M	TCDD	M	MamTip1	hAT-Tip100	DNA
-0.499427833	3.489116603	0.034877499	0.053305312	MLTR25C:ERVK:LTR	11.37898032	7.921264399	AL_RNA_TCDD_M	TCDD	M	MLTR25C	ERVK	LTR
-0.481814487	5.65567409	0.035538492	0.054234599	RLTR41:ERV1:LTR	55.51349695	40.27043912	AL_RNA_TCDD_M	TCDD	M	RLTR41	ERV1	LTR
-0.508079221	3.664046396	0.036143794	0.055076258	RLTR9D2:ERVK:LTR	13.06983222	9.12145349	AL_RNA_TCDD_M	TCDD	M	RLTR9D2	ERVK	LTR
-0.876128651	-0.303373303	0.036517962	0.055563734	tRNA-Glu-GAG_:tRNA:tRNA	0.551872926	0.331968242	AL_RNA_TCDD_M	TCDD	M	tRNA-Glu-GAG_	tRNA	tRNA
-0.710516706	2.882877701	0.036981455	0.056185475	L4_B_Mam:RTE-X:LINE	7.182866395	3.796519905	AL_RNA_TCDD_M	TCDD	M	L4_B_Mam	RTE-X	LINE
-0.67138816	0.114459961	0.037088276	0.056264289	tRNA-Ser-AGY:tRNA:tRNA	0.90042022	0.622279673	AL_RNA_TCDD_M	TCDD	M	tRNA-Ser-AGY	tRNA	tRNA
-0.736986122	2.426127674	0.037222768	0.056331558	MER102c:hAT-Charlie:DNA	5.070816363	3.434136752	AL_RNA_TCDD_M	TCDD	M	MER102c	hAT-Charlie	DNA
-0.499985086	5.586483492	0.037242642	0.056331558	RLTR1B-int:ERV1:LTR	48.76923413	36.69714429	AL_RNA_TCDD_M	TCDD	M	RLTR1B-int	ERV1	LTR
-0.464397051	5.523870338	0.037438899	0.056544887	MER103C:hAT-Charlie:DNA	43.60389708	37.26672274	AL_RNA_TCDD_M	TCDD	M	MER103C	hAT-Charlie	DNA
-0.745102566	2.229240361	0.037667033	0.056805658	L1MDb:L1:LINE	3.952083063	2.920635535	AL_RNA_TCDD_M	TCDD	M	L1MDb	L1	LINE
-0.58887463	6.497385085	0.037723793	0.056807595	RLTR9A3A:ERVK:LTR	93.77777631	59.78658374	AL_RNA_TCDD_M	TCDD	M	RLTR9A3A	ERVK	LTR
-0.452114481	8.374324865	0.038392366	0.05772949	RMER30:hAT-Charlie:DNA	360.1968375	258.4999988	AL_RNA_TCDD_M	TCDD	M	RMER30	hAT-Charlie	DNA
-0.595690094	2.907457468	0.03858799	0.057938566	Charlie2a:hAT-Charlie:DNA	7.507925697	4.490478511	AL_RNA_TCDD_M	TCDD	M	Charlie2a	hAT-Charlie	DNA
-0.708244586	1.299147432	0.038891389	0.058308612	U5:snRNA:snRNA	2.251394618	1.21996441	AL_RNA_TCDD_M	TCDD	M	U5	snRNA	snRNA
-0.908623175	0.319202432	0.039216904	0.058710686	Tigger12c:TcMar-Tigger:DNA	1.050561276	0.463807401	AL_RNA_TCDD_M	TCDD	M	Tigger12c	TcMar-Tigger	DNA
-0.853629843	1.92388334	0.039281814	0.058722011	IAPLTR4_I:ERVK:LTR	3.667017296	2.178909834	AL_RNA_TCDD_M	TCDD	M	IAPLTR4_I	ERVK	LTR
0.443466956	18.0643749	0.040320848	0.060187388	SSU-rRNA_Hsa:rRNA:rRNA	254104.6372	352815.1637	AL_RNA_TCDD_M	TCDD	M	SSU-rRNA_Hsa	rRNA	rRNA
-0.460182532	6.874366989	0.040725773	0.060703335	Lx4B:L1:LINE	124.0983268	84.64105203	AL_RNA_TCDD_M	TCDD	M	Lx4B	L1	LINE
-0.585640247	6.852220174	0.041242732	0.061118464	L1MEd:L1:LINE	114.9052915	82.93835118	AL_RNA_TCDD_M	TCDD	M	L1MEd	L1	LINE
-0.919326612	-0.342842091	0.041243026	0.061118464	LTR80B:ERVL:LTR	0.592136824	0.231617812	AL_RNA_TCDD_M	TCDD	M	LTR80B	ERVL	LTR
-0.731755209	0.26905292	0.04122503	0.061118464	MER68-int:ERVL:LTR	1.024543889	0.577700089	AL_RNA_TCDD_M	TCDD	M	MER68-int	ERVL	LTR
-0.499796278	5.719832965	0.041086962	0.061118464	ORR1E-int:ERVL-MaLR:LTR	56.19865451	40.45260611	AL_RNA_TCDD_M	TCDD	M	ORR1E-int	ERVL-MaLR	LTR
-0.480084705	8.335416428	0.041580412	0.061529396	RMER5:ERV1:LTR	359.3431546	241.9674432	AL_RNA_TCDD_M	TCDD	M	RMER5	ERV1	LTR
-0.712121833	1.733055159	0.041799158	0.061674838	Kanga1c:TcMar-Tc2:DNA	2.936001773	2.074690107	AL_RNA_TCDD_M	TCDD	M	Kanga1c	TcMar-Tc2	DNA
-0.704769613	0.508455124	0.041781868	0.061674838	tRNA-SeC(e)-TGA:tRNA:tRNA	1.209559094	0.850192251	AL_RNA_TCDD_M	TCDD	M	tRNA-SeC(e)-TGA	tRNA	tRNA
-0.448572483	6.212505917	0.043225315	0.063630708	L3b:CR1:LINE	72.12344739	55.55941266	AL_RNA_TCDD_M	TCDD	M	L3b	CR1	LINE
-0.881711778	0.225165387	0.043248997	0.063630708	LTR55:ERVL?:LTR	0.96119522	0.51210849	AL_RNA_TCDD_M	TCDD	M	LTR55	ERVL?	LTR
-0.875134518	0.447719629	0.043421925	0.063712493	Arthur1A:hAT-Tip100:DNA	1.001213493	0.662808187	AL_RNA_TCDD_M	TCDD	M	Arthur1A	hAT-Tip100	DNA
-0.516361616	4.797329759	0.043429024	0.063712493	RLTR1C:ERV1:LTR	28.65032463	19.78825476	AL_RNA_TCDD_M	TCDD	M	RLTR1C	ERV1	LTR
-0.931600087	1.664140405	0.044043756	0.064521898	MER57C2:ERV1:LTR	2.776417606	1.773603971	AL_RNA_TCDD_M	TCDD	M	MER57C2	ERV1	LTR
-0.876069217	-0.431231726	0.045075127	0.065844409	LTR75B:ERVL:LTR	0.496523415	0.286589705	AL_RNA_TCDD_M	TCDD	M	LTR75B	ERVL	LTR
-0.581666873	2.810696905	0.045059254	0.065844409	MER50B:ERV1:LTR	6.695494692	4.534114313	AL_RNA_TCDD_M	TCDD	M	MER50B	ERV1	LTR
-0.439353602	6.531966169	0.045618611	0.066543387	BGLII:ERVK:LTR	97.07139628	73.888184	AL_RNA_TCDD_M	TCDD	M	BGLII	ERVK	LTR
-0.451730227	4.99240984	0.046518816	0.067759982	L1MB1:L1:LINE	32.06123694	24.69176815	AL_RNA_TCDD_M	TCDD	M	L1MB1	L1	LINE
-0.451265164	7.496513467	0.047232382	0.068701647	RMER6D:ERVK:LTR	178.9036187	146.6139792	AL_RNA_TCDD_M	TCDD	M	RMER6D	ERVK	LTR
-0.798988351	0.319313732	0.047709065	0.06929657	L1MEg1:L1:LINE	0.943492877	0.604956447	AL_RNA_TCDD_M	TCDD	M	L1MEg1	L1	LINE
-0.574664556	3.693896558	0.048677905	0.070603647	LTR40c:ERVL:LTR	13.43040332	8.905813615	AL_RNA_TCDD_M	TCDD	M	LTR40c	ERVL	LTR
-0.768130238	2.796475466	0.049066665	0.071066854	LTR37B:ERV1:LTR	5.631171229	4.485557384	AL_RNA_TCDD_M	TCDD	M	LTR37B	ERV1	LTR
-0.631276238	3.134530585	0.049796189	0.072021606	RMER16B2:ERVK:LTR	8.384466085	5.628457355	AL_RNA_TCDD_M	TCDD	M	RMER16B2	ERVK	LTR
-0.412298026	5.696282331	0.049903964	0.072075683	IAPLTR2a2_Mm:ERVK:LTR	50.75457014	39.29642856	AL_RNA_TCDD_M	TCDD	M	IAPLTR2a2_Mm	ERVK	LTR
-0.55383198	3.8083369	0.05018391	0.07237792	MERV1_LTR:ERV1:LTR	13.58729037	9.832380235	AL_RNA_TCDD_M	TCDD	M	MERV1_LTR	ERV1	LTR
-0.555762078	5.487651749	0.050589504	0.07286027	Charlie24:hAT-Charlie:DNA	44.48712626	29.23799812	AL_RNA_TCDD_M	TCDD	M	Charlie24	hAT-Charlie	DNA
-0.7231218	2.57610896	0.051373906	0.073886067	MER131:SINE?:SINE?	5.888406737	3.094184277	AL_RNA_TCDD_M	TCDD	M	MER131	SINE?	SINE
-0.565477896	4.409286481	0.051783911	0.074299332	LTR89:ERVL?:LTR	20.70577795	13.3364746	AL_RNA_TCDD_M	TCDD	M	LTR89	ERVL?	LTR
-0.599035197	1.941651811	0.051810552	0.074299332	RLTR44A:ERVK:LTR	3.853329781	2.548835405	AL_RNA_TCDD_M	TCDD	M	RLTR44A	ERVK	LTR
-0.732938505	2.530961863	0.051878928	0.074299332	X6A_LINE:CR1:LINE	4.991229957	3.133317656	AL_RNA_TCDD_M	TCDD	M	X6A_LINE	CR1	LINE
-0.822628891	1.897772033	0.052140297	0.074569363	SRV_MM-int:ERVK:LTR	3.309607616	1.548871502	AL_RNA_TCDD_M	TCDD	M	SRV_MM-int	ERVK	LTR
-0.859529255	1.644980594	0.052607922	0.07513321	Tigger20a:TcMar-Tigger:DNA	2.793219736	1.27328189	AL_RNA_TCDD_M	TCDD	M	Tigger20a	TcMar-Tigger	DNA
-0.847512497	0.788886523	0.053854196	0.076805984	HY1:scRNA:scRNA	1.343651902	0.777940669	AL_RNA_TCDD_M	TCDD	M	HY1	scRNA	scRNA
-0.571076703	1.662036135	0.054102028	0.076945106	MER57-int:ERV1:LTR	2.944664531	2.062464526	AL_RNA_TCDD_M	TCDD	M	MER57-int	ERV1	LTR
-0.559400901	8.460797208	0.054073458	0.076945106	RLTR6C_Mm:ERV1:LTR	347.6592873	244.2608068	AL_RNA_TCDD_M	TCDD	M	RLTR6C_Mm	ERV1	LTR
-0.933012052	2.084418912	0.05515671	0.0782278	Ricksha_c:MULE-MuDR:DNA	3.583425054	2.430718496	AL_RNA_TCDD_M	TCDD	M	Ricksha_c	MULE-MuDR	DNA
-0.547432662	4.634847879	0.055083264	0.0782278	RLTR46A2:ERVK:LTR	25.05983176	15.47440664	AL_RNA_TCDD_M	TCDD	M	RLTR46A2	ERVK	LTR
-0.457626434	3.632559206	0.055859719	0.079115286	IAPLTR2a:ERVK:LTR	12.09920508	9.524352508	AL_RNA_TCDD_M	TCDD	M	IAPLTR2a	ERVK	LTR
-0.592405611	2.796722899	0.056200288	0.079268725	LTR48B:ERV1:LTR	6.862451604	4.321053631	AL_RNA_TCDD_M	TCDD	M	LTR48B	ERV1	LTR
-0.522539815	6.205932692	0.056154193	0.079268725	Tigger10:TcMar-Tigger:DNA	74.32790639	53.76955555	AL_RNA_TCDD_M	TCDD	M	Tigger10	TcMar-Tigger	DNA
-0.722355609	0.767166409	0.056179978	0.079268725	tRNA-His-CAY_:tRNA:tRNA	1.432338297	1.019553513	AL_RNA_TCDD_M	TCDD	M	tRNA-His-CAY_	tRNA	tRNA
-0.423165197	8.110201691	0.056919292	0.080172428	L1ME1:L1:LINE	294.0154283	218.0665341	AL_RNA_TCDD_M	TCDD	M	L1ME1	L1	LINE
-0.501538243	3.712628717	0.058432094	0.082190198	RMER16_Mm:ERVK:LTR	13.69294779	9.528631437	AL_RNA_TCDD_M	TCDD	M	RMER16_Mm	ERVK	LTR
-0.469457	9.444299508	0.058523403	0.082205713	RMER17B2:ERVK:LTR	659.850235	531.2096925	AL_RNA_TCDD_M	TCDD	M	RMER17B2	ERVK	LTR
-0.447828426	4.360831765	0.058771887	0.082441661	MMERVK10D3_I-int:ERVK:LTR	20.5815996	15.56509446	AL_RNA_TCDD_M	TCDD	M	MMERVK10D3_I-int	ERVK	LTR
-0.47730416	4.703164698	0.059043663	0.08270959	MLT1I:ERVL-MaLR:LTR	26.07410942	19.2510981	AL_RNA_TCDD_M	TCDD	M	MLT1I	ERVL-MaLR	LTR
-0.471709823	5.395659508	0.059681174	0.083488418	RMER17D2:ERVK:LTR	42.87747037	32.60837019	AL_RNA_TCDD_M	TCDD	M	RMER17D2	ERVK	LTR
-0.80387947	-0.006293332	0.060206251	0.08410805	LTR86B2:ERVL:LTR	0.666255985	0.457109166	AL_RNA_TCDD_M	TCDD	M	LTR86B2	ERVL	LTR
-0.789126505	-0.256714198	0.061239169	0.08543448	Eulor8:TcMar?:DNA	0.599839665	0.334088069	AL_RNA_TCDD_M	TCDD	M	Eulor8	TcMar?	DNA
-0.532421017	4.263960536	0.061564237	0.085771128	Lx2A:L1:LINE	17.75513155	13.50998847	AL_RNA_TCDD_M	TCDD	M	Lx2A	L1	LINE
-0.662697921	3.472078709	0.06169867	0.085841628	AmnSINE2:Deu:SINE	10.32511062	7.426981806	AL_RNA_TCDD_M	TCDD	M	AmnSINE2	Deu	SINE
-0.521677321	2.964300852	0.062908904	0.087406673	MER115:hAT-Tip100:DNA	8.142583579	5.193323555	AL_RNA_TCDD_M	TCDD	M	MER115	hAT-Tip100	DNA
-0.543715353	2.692926233	0.063040587	0.087470951	MER92-int:ERV1:LTR	6.405118068	5.086767403	AL_RNA_TCDD_M	TCDD	M	MER92-int	ERV1	LTR
0.273063893	13.39259719	0.064077321	0.088430157	7SK:RNA:RNA	10473.63989	12686.317	AL_RNA_TCDD_M	TCDD	M	7SK	RNA	RNA
-0.722348616	1.165145226	0.063852313	0.088430157	Charlie9:hAT-Charlie:DNA	1.97759683	1.282008891	AL_RNA_TCDD_M	TCDD	M	Charlie9	hAT-Charlie	DNA
-0.577152564	4.177596815	0.063976665	0.088430157	Eulor6B:DNA?:DNA?	16.44261241	9.945720727	AL_RNA_TCDD_M	TCDD	M	Eulor6B	DNA?	DNA
-0.657037839	0.969303764	0.064040401	0.088430157	RMER16B3:ERVK:LTR	1.762788463	1.213912142	AL_RNA_TCDD_M	TCDD	M	RMER16B3	ERVK	LTR
-0.421664206	5.12865259	0.064589807	0.089017446	RMER13A:ERVK:LTR	37.20777691	25.83863729	AL_RNA_TCDD_M	TCDD	M	RMER13A	ERVK	LTR
-0.437622491	5.721812052	0.066266915	0.091206077	BGLII_B:ERVK:LTR	49.40610449	41.61744165	AL_RNA_TCDD_M	TCDD	M	BGLII_B	ERVK	LTR
-0.484564824	4.395811301	0.067691249	0.092916674	ERVB5_1-I_MM-int:ERVK:LTR	21.28110238	14.47850109	AL_RNA_TCDD_M	TCDD	M	ERVB5_1-I_MM-int	ERVK	LTR
-0.567407866	2.356153234	0.067643087	0.092916674	MLT1B-int:ERVL-MaLR:LTR	4.803393641	3.216724032	AL_RNA_TCDD_M	TCDD	M	MLT1B-int	ERVL-MaLR	LTR
-0.777964106	0.855277128	0.067879332	0.093050115	tRNA-Gly-GGA:tRNA:tRNA	1.500337698	0.742897345	AL_RNA_TCDD_M	TCDD	M	tRNA-Gly-GGA	tRNA	tRNA
-0.721105209	2.795466074	0.068101305	0.093229594	MER135:DNA:DNA	6.842772992	2.627712661	AL_RNA_TCDD_M	TCDD	M	MER135	DNA	DNA
-0.494854772	4.157673506	0.068517416	0.093674011	Arthur1:hAT-Tip100:DNA	16.87985322	11.69637369	AL_RNA_TCDD_M	TCDD	M	Arthur1	hAT-Tip100	DNA
-0.589641259	3.39050397	0.06865542	0.093737533	RLTR30C_MM:ERV1:LTR	10.93374442	7.777236555	AL_RNA_TCDD_M	TCDD	M	RLTR30C_MM	ERV1	LTR
-0.443966138	4.96391192	0.069056343	0.094159381	ERVB5_2-LTR_MM:ERVK:LTR	33.22894742	22.65617789	AL_RNA_TCDD_M	TCDD	M	ERVB5_2-LTR_MM	ERVK	LTR
-0.433108573	6.145548758	0.069307216	0.094375783	Tigger5:TcMar-Tigger:DNA	70.4352671	57.34831023	AL_RNA_TCDD_M	TCDD	M	Tigger5	TcMar-Tigger	DNA
-0.497610084	2.995034234	0.070946062	0.096479107	IAPEY4_LTR:ERVK:LTR	8.14970856	6.192703907	AL_RNA_TCDD_M	TCDD	M	IAPEY4_LTR	ERVK	LTR
-0.431382593	4.61376366	0.071130876	0.096602144	RLTR10A:ERVK:LTR	26.0242106	17.6039171	AL_RNA_TCDD_M	TCDD	M	RLTR10A	ERVK	LTR
-0.416075687	4.373362783	0.071271705	0.0966652	RLTR9E:ERVK:LTR	21.8783017	15.77471424	AL_RNA_TCDD_M	TCDD	M	RLTR9E	ERVK	LTR
-0.729291237	0.910354914	0.071687782	0.097100911	L1M2c:L1:LINE	1.661808651	1.216921588	AL_RNA_TCDD_M	TCDD	M	L1M2c	L1	LINE
-0.522712889	10.77087902	0.072031823	0.097438027	MLT2F:ERVL:LTR	1600.098373	1168.197469	AL_RNA_TCDD_M	TCDD	M	MLT2F	ERVL	LTR
-0.793535473	-0.312047312	0.072910929	0.098497086	MLT1G-int:ERVL-MaLR:LTR	0.511780536	0.332074321	AL_RNA_TCDD_M	TCDD	M	MLT1G-int	ERVL-MaLR	LTR
-0.526388278	4.828311629	0.073484002	0.099061265	MLT2B3:ERVL:LTR	28.40676964	19.33606677	AL_RNA_TCDD_M	TCDD	M	MLT2B3	ERVL	LTR
-0.444670142	4.682232114	0.073522033	0.099061265	RMER21B:ERV1:LTR	25.79439614	19.70456221	AL_RNA_TCDD_M	TCDD	M	RMER21B	ERV1	LTR
-0.492133647	2.093697832	0.074124958	0.099742387	LTR33B:ERVL:LTR	4.078319922	2.924356119	AL_RNA_TCDD_M	TCDD	M	LTR33B	ERVL	LTR
-0.569507333	3.625733192	0.074279234	0.099818813	MLT1D-int:ERVL-MaLR:LTR	12.46033021	8.768901777	AL_RNA_TCDD_M	TCDD	M	MLT1D-int	ERVL-MaLR	LTR
-0.666739519	0.793143	0.075022043	0.100684891	MER97b:hAT-Tip100:DNA	1.442143586	1.132014416	AL_RNA_TCDD_M	TCDD	M	MER97b	hAT-Tip100	DNA
-0.709379686	0.615821832	0.075176842	0.100760584	L1ME5:L1:LINE	1.256475571	0.746486009	AL_RNA_TCDD_M	TCDD	M	L1ME5	L1	LINE
-0.400116612	7.169281943	0.075298476	0.100791685	MLT1J:ERVL-MaLR:LTR	145.5447677	123.2990239	AL_RNA_TCDD_M	TCDD	M	MLT1J	ERVL-MaLR	LTR
-0.59020263	3.065125842	0.076439104	0.101786271	L1M2a:L1:LINE	8.974048595	5.232801732	AL_RNA_TCDD_M	TCDD	M	L1M2a	L1	LINE
-0.717432984	0.910428477	0.076256137	0.101786271	L1M6B:L1:LINE	1.448922802	1.212440073	AL_RNA_TCDD_M	TCDD	M	L1M6B	L1	LINE
-0.419424927	5.244855551	0.076426351	0.101786271	L1MA5A:L1:LINE	38.96636479	31.46804496	AL_RNA_TCDD_M	TCDD	M	L1MA5A	L1	LINE
-0.640449516	4.444831957	0.076203123	0.101786271	LTR78B:ERV1:LTR	21.50192255	15.04844307	AL_RNA_TCDD_M	TCDD	M	LTR78B	ERV1	LTR
0.614373288	0.646004174	0.076992596	0.102390154	MER110A:ERV1:LTR	1.076197646	2.105951162	AL_RNA_TCDD_M	TCDD	M	MER110A	ERV1	LTR
-0.842855181	0.632414434	0.077440487	0.102852216	LTRIS5:ERV1:LTR	1.353924187	0.798450336	AL_RNA_TCDD_M	TCDD	M	LTRIS5	ERV1	LTR
-0.377440321	6.945986078	0.078410538	0.104005687	U1:snRNA:snRNA	129.2740214	101.7384285	AL_RNA_TCDD_M	TCDD	M	U1	snRNA	snRNA
-0.636556157	2.442892336	0.078880993	0.104359349	Charlie14a:hAT-Charlie:DNA	5.747444103	3.569990867	AL_RNA_TCDD_M	TCDD	M	Charlie14a	hAT-Charlie	DNA
-0.40420623	6.062122885	0.078852994	0.104359349	RMER13B:ERVK:LTR	74.2085857	53.93648117	AL_RNA_TCDD_M	TCDD	M	RMER13B	ERVK	LTR
-0.454986916	4.953961714	0.079801361	0.105440766	MER68B:ERVL:LTR	30.94160319	21.98809065	AL_RNA_TCDD_M	TCDD	M	MER68B	ERVL	LTR
-0.516499324	3.139828157	0.081198367	0.10714836	MER91B:hAT-Tip100:DNA	8.618187472	7.101301535	AL_RNA_TCDD_M	TCDD	M	MER91B	hAT-Tip100	DNA
-0.451231616	3.24054301	0.081537773	0.10745776	Tigger17c:TcMar-Tigger:DNA	8.898246585	6.969599148	AL_RNA_TCDD_M	TCDD	M	Tigger17c	TcMar-Tigger	DNA
-0.379897029	9.425868998	0.082162097	0.108141371	ORR1C1:ERVL-MaLR:LTR	737.4160012	582.9503433	AL_RNA_TCDD_M	TCDD	M	ORR1C1	ERVL-MaLR	LTR
-0.757546659	0.101563871	0.083284796	0.109478346	MER67D:ERV1:LTR	0.780394301	0.463404992	AL_RNA_TCDD_M	TCDD	M	MER67D	ERV1	LTR
-0.400927832	5.790659303	0.084574358	0.111030953	LTRIS_Mm:ERV1:LTR	56.53564639	42.45566882	AL_RNA_TCDD_M	TCDD	M	LTRIS_Mm	ERV1	LTR
-0.38585053	8.100821015	0.084796044	0.111179448	LTRIS2:ERV1:LTR	286.3199223	234.27302	AL_RNA_TCDD_M	TCDD	M	LTRIS2	ERV1	LTR
-0.552003655	3.727273209	0.086356227	0.113080276	Tigger17:TcMar-Tigger:DNA	13.39959349	8.471924642	AL_RNA_TCDD_M	TCDD	M	Tigger17	TcMar-Tigger	DNA
-0.72780524	0.843994823	0.086695263	0.113328747	RLTR10D2:ERVK:LTR	1.550929084	0.874450912	AL_RNA_TCDD_M	TCDD	M	RLTR10D2	ERVK	LTR
-0.404883688	5.158311989	0.086767322	0.113328747	RLTR13C1:ERVK:LTR	33.99354446	26.93907419	AL_RNA_TCDD_M	TCDD	M	RLTR13C1	ERVK	LTR
-0.399305645	5.823876316	0.087408471	0.114020732	RLTR12BD_Mm:ERVK:LTR	60.56181483	41.96540605	AL_RNA_TCDD_M	TCDD	M	RLTR12BD_Mm	ERVK	LTR
-0.535264661	1.639721326	0.087803228	0.114389956	MER52-int:ERV1:LTR	3.099045858	2.101428739	AL_RNA_TCDD_M	TCDD	M	MER52-int	ERV1	LTR
-0.383591368	5.450244211	0.088663426	0.115363848	RodERV21-int:ERV1:LTR	46.55864812	35.43321749	AL_RNA_TCDD_M	TCDD	M	RodERV21-int	ERV1	LTR
-0.457102998	4.036912751	0.089229593	0.115953177	RLTR20A:ERVK:LTR	16.06392212	12.6952899	AL_RNA_TCDD_M	TCDD	M	RLTR20A	ERVK	LTR
-0.528676517	2.227625271	0.093194489	0.120952037	Tigger18a:TcMar-Tigger:DNA	4.256862064	3.099326756	AL_RNA_TCDD_M	TCDD	M	Tigger18a	TcMar-Tigger	DNA
-0.384462586	6.244533885	0.093400201	0.121065577	RLTR34D_MM:ERVK:LTR	81.63475397	64.51606663	AL_RNA_TCDD_M	TCDD	M	RLTR34D_MM	ERVK	LTR
-0.784892545	0.756358858	0.093939586	0.121610792	MER123:DNA:DNA	1.265548042	0.828199324	AL_RNA_TCDD_M	TCDD	M	MER123	DNA	DNA
-0.753377731	0.623062345	0.094324083	0.12195437	L1MEa:L1:LINE	1.258891664	0.856193589	AL_RNA_TCDD_M	TCDD	M	L1MEa	L1	LINE
-0.500500632	2.020878712	0.094668708	0.122245595	Looper:PiggyBac:DNA	3.7734144	2.771353908	AL_RNA_TCDD_M	TCDD	M	Looper	PiggyBac	DNA
-0.405237911	5.841771096	0.094837295	0.122309055	LTR84b:ERVL:LTR	56.89604862	40.30276597	AL_RNA_TCDD_M	TCDD	M	LTR84b	ERVL	LTR
-0.475151741	4.483024749	0.095181406	0.122598439	RLTR13B3:ERVK:LTR	22.07642901	16.43842348	AL_RNA_TCDD_M	TCDD	M	RLTR13B3	ERVK	LTR
-0.764579995	1.053762116	0.095525264	0.122751652	ERVB4_2-LTR_MM:ERVK:LTR	1.720829233	1.08683555	AL_RNA_TCDD_M	TCDD	M	ERVB4_2-LTR_MM	ERVK	LTR
-0.416073203	5.856256715	0.095540104	0.122751652	LTR33A:ERVL:LTR	60.0156719	46.89068771	AL_RNA_TCDD_M	TCDD	M	LTR33A	ERVL	LTR
-0.477186765	4.313005575	0.097041539	0.124494096	Tigger6a:TcMar-Tigger:DNA	21.22389319	16.08718871	AL_RNA_TCDD_M	TCDD	M	Tigger6a	TcMar-Tigger	DNA
-0.659405807	0.409422503	0.097139436	0.124494096	tRNA-Ser-TCG:tRNA:tRNA	1.072093798	0.79134387	AL_RNA_TCDD_M	TCDD	M	tRNA-Ser-TCG	tRNA	tRNA
-0.645230285	2.299688522	0.097839769	0.125234904	MLTR13:ERVK:LTR	4.492044847	3.229410434	AL_RNA_TCDD_M	TCDD	M	MLTR13	ERVK	LTR
-0.629854145	1.629845491	0.098671515	0.126141862	Arthur1C:hAT-Tip100:DNA	2.683771034	1.964136556	AL_RNA_TCDD_M	TCDD	M	Arthur1C	hAT-Tip100	DNA
-0.805731258	0.280697784	0.098809718	0.126161036	RLTR46A:ERVK:LTR	1.00187443	0.534133309	AL_RNA_TCDD_M	TCDD	M	RLTR46A	ERVK	LTR
-0.479424947	3.225424915	0.099010524	0.126259996	MER34:ERV1:LTR	9.016511571	7.149451106	AL_RNA_TCDD_M	TCDD	M	MER34	ERV1	LTR
-0.38647972	4.083065461	0.09960761	0.126863424	ERVB5_1-LTR_MM:ERVK:LTR	16.60494049	12.33195326	AL_RNA_TCDD_M	TCDD	M	ERVB5_1-LTR_MM	ERVK	LTR
-0.419839348	6.294755992	0.101591628	0.129069265	L1ME4c:L1:LINE	80.8772839	61.02219298	AL_RNA_TCDD_M	TCDD	M	L1ME4c	L1	LINE
-0.454121948	4.248353021	0.101485245	0.129069265	LTRIS4A:ERV1:LTR	18.84241763	14.3704644	AL_RNA_TCDD_M	TCDD	M	LTRIS4A	ERV1	LTR
-0.590445755	-0.066326541	0.105824244	0.134280082	tRNA-Asp-GAY:tRNA:tRNA	0.707652323	0.551668481	AL_RNA_TCDD_M	TCDD	M	tRNA-Asp-GAY	tRNA	tRNA
-0.39653568	5.800961825	0.106352661	0.134783571	ERVB7_2-LTR_MM:ERVK:LTR	56.99271627	44.97937488	AL_RNA_TCDD_M	TCDD	M	ERVB7_2-LTR_MM	ERVK	LTR
-0.52012363	1.338653299	0.108366575	0.137166097	HERV16-int:ERVL:LTR	2.355491041	1.819888204	AL_RNA_TCDD_M	TCDD	M	HERV16-int	ERVL	LTR
-0.532419115	4.122709905	0.109517519	0.138451777	MER65-int:ERV1:LTR	16.40378447	11.47283583	AL_RNA_TCDD_M	TCDD	M	MER65-int	ERV1	LTR
-0.548396422	2.656696919	0.109960754	0.138840705	LTR40a:ERVL:LTR	6.364304036	3.904850604	AL_RNA_TCDD_M	TCDD	M	LTR40a	ERVL	LTR
-0.401744371	3.995781607	0.11042813	0.139259119	RLTR27:ERVK:LTR	15.46696225	12.93869915	AL_RNA_TCDD_M	TCDD	M	RLTR27	ERVK	LTR
-0.570303495	0.177811294	0.112770673	0.142038338	Eulor2A:DNA?:DNA?	0.888201863	0.624173933	AL_RNA_TCDD_M	TCDD	M	Eulor2A	DNA?	DNA
-0.461570634	1.35919786	0.113248656	0.142465139	HY3:scRNA:scRNA	2.299966293	1.773105457	AL_RNA_TCDD_M	TCDD	M	HY3	scRNA	scRNA
-0.361102043	4.817137473	0.114150599	0.143423575	MLT1G3:ERVL-MaLR:LTR	28.01777238	22.50928969	AL_RNA_TCDD_M	TCDD	M	MLT1G3	ERVL-MaLR	LTR
-0.450038352	3.675944731	0.114613743	0.143829011	Charlie20a:hAT-Charlie:DNA	12.86996378	10.02941898	AL_RNA_TCDD_M	TCDD	M	Charlie20a	hAT-Charlie	DNA
-0.36683469	4.729205044	0.114867889	0.143971503	LTR87:ERVL?:LTR	25.45738615	21.95674719	AL_RNA_TCDD_M	TCDD	M	LTR87	ERVL?	LTR
-0.676622251	1.897779842	0.11536314	0.144415471	LTR16E1:ERVL:LTR	3.136598537	2.374094941	AL_RNA_TCDD_M	TCDD	M	LTR16E1	ERVL	LTR
-0.405800914	5.290418514	0.116222702	0.145313855	RLTR20B3A_MM:ERVK:LTR	37.99103929	30.81703748	AL_RNA_TCDD_M	TCDD	M	RLTR20B3A_MM	ERVK	LTR
-0.692827877	-0.22341407	0.116512629	0.145498698	MamGypLTR3:Gypsy:LTR	0.578757543	0.443252733	AL_RNA_TCDD_M	TCDD	M	MamGypLTR3	Gypsy	LTR
-0.531045415	3.175442187	0.116663	0.145509028	LTR16D2:ERVL:LTR	9.112715236	6.707984533	AL_RNA_TCDD_M	TCDD	M	LTR16D2	ERVL	LTR
-0.37812717	4.488210148	0.117128756	0.145912221	LTR16C:ERVL:LTR	22.66048084	17.97319663	AL_RNA_TCDD_M	TCDD	M	LTR16C	ERVL	LTR
-0.503996456	2.785817273	0.118787021	0.147798189	ORR1F-int:ERVL-MaLR:LTR	6.962525723	4.579885106	AL_RNA_TCDD_M	TCDD	M	ORR1F-int	ERVL-MaLR	LTR
-0.35672491	4.71558374	0.120745056	0.150052108	RMER17C-int:ERVK:LTR	27.28135736	21.33877439	AL_RNA_TCDD_M	TCDD	M	RMER17C-int	ERVK	LTR
-0.502472507	2.148960161	0.120944944	0.150118331	MER58D:hAT-Charlie:DNA	4.077958168	2.89648344	AL_RNA_TCDD_M	TCDD	M	MER58D	hAT-Charlie	DNA
-0.605266693	1.354199358	0.122774651	0.152204895	RLTR13F:ERVK:LTR	2.136989682	1.37403412	AL_RNA_TCDD_M	TCDD	M	RLTR13F	ERVK	LTR
-0.597633993	2.923912792	0.122995484	0.152294287	L1M4a1:L1:LINE	7.531717321	5.828979204	AL_RNA_TCDD_M	TCDD	M	L1M4a1	L1	LINE
-0.485665994	13.37915211	0.123214896	0.152381708	RLTR4_MM-int:ERV1:LTR	10381.14147	9273.196508	AL_RNA_TCDD_M	TCDD	M	RLTR4_MM-int	ERV1	LTR
-0.584595807	-0.117346073	0.128165009	0.158121649	MER66-int:ERV1:LTR	0.61085423	0.443068885	AL_RNA_TCDD_M	TCDD	M	MER66-int	ERV1	LTR
-0.344884002	8.05316322	0.128118555	0.158121649	MT-int:ERVL-MaLR:LTR	263.7717495	206.4415343	AL_RNA_TCDD_M	TCDD	M	MT-int	ERVL-MaLR	LTR
-0.689381756	-0.28247143	0.128653125	0.158532852	Kanga1d:TcMar-Tc2:DNA	0.546518103	0.399021795	AL_RNA_TCDD_M	TCDD	M	Kanga1d	TcMar-Tc2	DNA
-0.474347131	2.541340454	0.130015998	0.16001969	MER91A:hAT-Tip100:DNA	5.467937853	4.261212584	AL_RNA_TCDD_M	TCDD	M	MER91A	hAT-Tip100	DNA
-0.622689504	0.824041425	0.130744191	0.160722751	LTR84a:ERVL:LTR	1.495076805	0.980675593	AL_RNA_TCDD_M	TCDD	M	LTR84a	ERVL	LTR
-0.477212418	3.483450233	0.131814723	0.161844456	RLTR31B_Mm:ERVK:LTR	10.66879193	7.701164311	AL_RNA_TCDD_M	TCDD	M	RLTR31B_Mm	ERVK	LTR
-0.448430202	3.501647474	0.133360947	0.163546838	MADE2:TcMar-Mariner:DNA	11.60310793	7.841538465	AL_RNA_TCDD_M	TCDD	M	MADE2	TcMar-Mariner	DNA
-0.502695335	2.860938605	0.134533267	0.16478716	RLTR5_Mm:ERV1:LTR	7.50195825	5.302379498	AL_RNA_TCDD_M	TCDD	M	RLTR5_Mm	ERV1	LTR
-0.620940729	1.876255735	0.135555641	0.165841071	ERVB7_4-LTR_MM:ERVK:LTR	3.545055675	1.934518039	AL_RNA_TCDD_M	TCDD	M	ERVB7_4-LTR_MM	ERVK	LTR
-0.345331631	11.85080876	0.136758281	0.167112744	RMER15-int:ERVL:LTR	3871.824484	3093.86295	AL_RNA_TCDD_M	TCDD	M	RMER15-int	ERVL	LTR
-0.477328582	2.339428168	0.137166744	0.167412093	BGLII_Mus:ERVK:LTR	4.772640356	4.078664136	AL_RNA_TCDD_M	TCDD	M	BGLII_Mus	ERVK	LTR
-0.552227915	1.914673822	0.13802496	0.168258999	LTR33A_:ERVL:LTR	3.418048673	2.186640246	AL_RNA_TCDD_M	TCDD	M	LTR33A_	ERVL	LTR
-0.345939813	10.26138428	0.141309006	0.172057577	RLTR31M:ERVK:LTR	1257.411867	1027.913019	AL_RNA_TCDD_M	TCDD	M	RLTR31M	ERVK	LTR
-0.585914333	0.266638471	0.142563235	0.173378566	MamGypLTR2b:Gypsy:LTR	0.827733948	0.717359226	AL_RNA_TCDD_M	TCDD	M	MamGypLTR2b	Gypsy	LTR
-0.440570231	3.391566412	0.143913185	0.174812695	MamRep1894:hAT:DNA	9.454488325	7.821294278	AL_RNA_TCDD_M	TCDD	M	MamRep1894	hAT	DNA
-0.646532573	1.210163511	0.144143232	0.174884679	LTR16B1:ERVL:LTR	1.828118983	1.441428718	AL_RNA_TCDD_M	TCDD	M	LTR16B1	ERVL	LTR
-0.426748719	2.711920783	0.146152543	0.177112667	RLTR17C_Mm:ERVK:LTR	6.218182649	4.60744959	AL_RNA_TCDD_M	TCDD	M	RLTR17C_Mm	ERVK	LTR
-0.662634413	0.220412818	0.146987115	0.177913482	Charlie17a:hAT-Charlie:DNA	0.752704086	0.5349016	AL_RNA_TCDD_M	TCDD	M	Charlie17a	hAT-Charlie	DNA
-0.651222582	-0.036298993	0.149753562	0.18104799	L1MEg2:L1:LINE	0.660650985	0.345564002	AL_RNA_TCDD_M	TCDD	M	L1MEg2	L1	LINE
-0.374517666	4.61908706	0.152772689	0.184480229	MLT1E1A:ERVL-MaLR:LTR	24.45937963	20.54420763	AL_RNA_TCDD_M	TCDD	M	MLT1E1A	ERVL-MaLR	LTR
-0.544192606	1.224216002	0.153275404	0.184651781	MamTip3:hAT-Tip100:DNA	1.937318798	1.479148482	AL_RNA_TCDD_M	TCDD	M	MamTip3	hAT-Tip100	DNA
-0.291841285	6.803850777	0.15322371	0.184651781	RLTR30D_MM:ERV1:LTR	115.373217	90.63175333	AL_RNA_TCDD_M	TCDD	M	RLTR30D_MM	ERV1	LTR
-0.607490877	0.861182086	0.154234855	0.185589297	MER90:ERV1:LTR	1.233141185	1.088310468	AL_RNA_TCDD_M	TCDD	M	MER90	ERV1	LTR
-0.539813782	0.22345534	0.154653821	0.185875015	LTR106_Mam:LTR:LTR	0.887938984	0.688435617	AL_RNA_TCDD_M	TCDD	M	LTR106_Mam	LTR	LTR
-0.610708651	1.336852652	0.154981161	0.186050069	L1M3c:L1:LINE	2.122192512	1.553588043	AL_RNA_TCDD_M	TCDD	M	L1M3c	L1	LINE
-0.517729923	2.143776453	0.155348987	0.186273258	MER54A:ERVL:LTR	4.257227596	3.035601775	AL_RNA_TCDD_M	TCDD	M	MER54A	ERVL	LTR
-0.411721233	3.435859065	0.158252345	0.189532634	MamRep605:LTR?:LTR?	10.66194227	8.796831443	AL_RNA_TCDD_M	TCDD	M	MamRep605	LTR?	LTR
-0.518022592	2.12599196	0.159844877	0.191216301	MER47A:TcMar-Tigger:DNA	4.206463225	2.869748347	AL_RNA_TCDD_M	TCDD	M	MER47A	TcMar-Tigger	DNA
-0.56061545	0.858261609	0.160439201	0.191537561	L1PB4:L1:LINE	1.333183848	1.023031515	AL_RNA_TCDD_M	TCDD	M	L1PB4	L1	LINE
-0.317447316	5.098548235	0.160487526	0.191537561	MLT1F-int:ERVL-MaLR:LTR	33.7622446	28.80103796	AL_RNA_TCDD_M	TCDD	M	MLT1F-int	ERVL-MaLR	LTR
-0.577508816	1.49711017	0.162203788	0.19336051	ORSL-2b:hAT-Tip100:DNA	2.385332976	1.706046663	AL_RNA_TCDD_M	TCDD	M	ORSL-2b	hAT-Tip100	DNA
-0.458839147	3.440912189	0.162622649	0.19363441	ERVB7_3-LTR_MM:ERVK:LTR	10.90903079	6.944411548	AL_RNA_TCDD_M	TCDD	M	ERVB7_3-LTR_MM	ERVK	LTR
-0.507912911	0.199395936	0.164776285	0.195970866	MER4B-int:ERV1:LTR	0.814586945	0.739321568	AL_RNA_TCDD_M	TCDD	M	MER4B-int	ERV1	LTR
-0.403263298	1.762649952	0.166731093	0.197836198	L1M3de:L1:LINE	3.327588922	2.272932788	AL_RNA_TCDD_M	TCDD	M	L1M3de	L1	LINE
-0.675813405	1.943089916	0.166628829	0.197836198	MER45R:hAT-Tip100:DNA	3.28015375	2.010781571	AL_RNA_TCDD_M	TCDD	M	MER45R	hAT-Tip100	DNA
-0.363546602	2.938380668	0.168473998	0.199672886	RLTR10B:ERVK:LTR	7.759711714	5.515001118	AL_RNA_TCDD_M	TCDD	M	RLTR10B	ERVK	LTR
-0.452397393	2.32461941	0.170439471	0.201768807	MMERVK10D3_LTR:ERVK:LTR	4.582007997	3.73521552	AL_RNA_TCDD_M	TCDD	M	MMERVK10D3_LTR	ERVK	LTR
-0.481351527	1.844533914	0.172361854	0.203808936	Charlie29a:hAT-Charlie:DNA	3.470714066	2.56111157	AL_RNA_TCDD_M	TCDD	M	Charlie29a	hAT-Charlie	DNA
-0.402462092	5.84861419	0.173100554	0.204210792	MLT1M:ERVL-MaLR:LTR	61.14682709	42.87327753	AL_RNA_TCDD_M	TCDD	M	MLT1M	ERVL-MaLR	LTR
-0.471289112	3.568690496	0.172950022	0.204210792	Tigger14a:TcMar-Tigger:DNA	11.90460007	9.030913789	AL_RNA_TCDD_M	TCDD	M	Tigger14a	TcMar-Tigger	DNA
-0.646814725	-0.361697611	0.17531511	0.206585354	Cheshire_Mars:hAT-Charlie:DNA	0.496288958	0.351060516	AL_RNA_TCDD_M	TCDD	M	Cheshire_Mars	hAT-Charlie	DNA
-0.296108869	3.983570843	0.176596158	0.207855708	RLTR10F:ERVK:LTR	16.18624312	12.8911408	AL_RNA_TCDD_M	TCDD	M	RLTR10F	ERVK	LTR
-0.317826496	7.413629714	0.178155021	0.209449761	L1ME3B:L1:LINE	177.7329676	144.5617777	AL_RNA_TCDD_M	TCDD	M	L1ME3B	L1	LINE
-0.469757972	3.01742204	0.179538746	0.210694372	MER63D:hAT-Blackjack:DNA	8.142471611	5.943489002	AL_RNA_TCDD_M	TCDD	M	MER63D	hAT-Blackjack	DNA
-0.33443004	5.493803461	0.179789957	0.210694372	MLTR12:ERV1:LTR	43.13623175	37.35307693	AL_RNA_TCDD_M	TCDD	M	MLTR12	ERV1	LTR
-0.301842429	7.097767222	0.179830938	0.210694372	RLTR31B2:ERVK:LTR	139.2379631	116.2407583	AL_RNA_TCDD_M	TCDD	M	RLTR31B2	ERVK	LTR
-0.54713463	3.386443228	0.181442522	0.212339591	MER50:ERV1:LTR	9.92307867	6.377157254	AL_RNA_TCDD_M	TCDD	M	MER50	ERV1	LTR
-0.3026001	4.136770306	0.184246432	0.215374824	MamRep4096:hAT?:DNA	17.02266995	14.67853444	AL_RNA_TCDD_M	TCDD	M	MamRep4096	hAT?	DNA
-0.303470224	4.132887212	0.185272724	0.21632756	MLTR31C_MM:ERVK:LTR	17.60818198	14.50732548	AL_RNA_TCDD_M	TCDD	M	MLTR31C_MM	ERVK	LTR
-0.423801923	3.396557346	0.186219792	0.217185726	L1MA10:L1:LINE	9.054402654	6.75084325	AL_RNA_TCDD_M	TCDD	M	L1MA10	L1	LINE
-0.462249238	4.583323971	0.187155839	0.2180291	MER73:ERVL:LTR	21.64753906	17.48967208	AL_RNA_TCDD_M	TCDD	M	MER73	ERVL	LTR
-0.44867538	7.300804589	0.19145094	0.222779275	Zaphod:hAT-Tip100:DNA	151.3168114	101.0945269	AL_RNA_TCDD_M	TCDD	M	Zaphod	hAT-Tip100	DNA
-0.470375532	0.799613837	0.19368737	0.225125842	RMER16B:ERVK:LTR	1.41783766	1.160859357	AL_RNA_TCDD_M	TCDD	M	RMER16B	ERVK	LTR
-0.294071552	12.56958005	0.194058283	0.225301226	B2_Mm1a:B2:SINE	6341.818808	5061.226407	AL_RNA_TCDD_M	TCDD	M	B2_Mm1a	B2	SINE
-0.34556778	4.005209758	0.195564868	0.226793233	MamRep1151:LTR?:LTR?	16.32748574	11.51340131	AL_RNA_TCDD_M	TCDD	M	MamRep1151	LTR?	LTR
-0.424518044	2.123532452	0.199702363	0.231329434	LTR81B:Gypsy:LTR	4.129321547	3.226207184	AL_RNA_TCDD_M	TCDD	M	LTR81B	Gypsy	LTR
-0.37192105	2.784915746	0.200717972	0.232243167	MER45A:hAT-Tip100:DNA	5.607544948	5.6879479	AL_RNA_TCDD_M	TCDD	M	MER45A	hAT-Tip100	DNA
-0.505309879	0.902227979	0.201191603	0.232528444	MLTR32C_MM:ERVK:LTR	1.731723516	1.047287195	AL_RNA_TCDD_M	TCDD	M	MLTR32C_MM	ERVK	LTR
-0.441098223	2.005331336	0.205128328	0.236811058	RLTR9A2:ERVK:LTR	3.788403095	2.753265135	AL_RNA_TCDD_M	TCDD	M	RLTR9A2	ERVK	LTR
-0.335280827	4.234042477	0.205414029	0.236873835	MER63C:hAT-Blackjack:DNA	18.17740453	14.64357279	AL_RNA_TCDD_M	TCDD	M	MER63C	hAT-Blackjack	DNA
-0.58920813	0.91583341	0.206885484	0.23830229	Tigger1a_Art:TcMar-Tigger:DNA	1.182547751	0.981043813	AL_RNA_TCDD_M	TCDD	M	Tigger1a_Art	TcMar-Tigger	DNA
0.425000416	0.383622323	0.208927058	0.240383491	RLTR9A4:ERVK:LTR	0.901219188	1.447567394	AL_RNA_TCDD_M	TCDD	M	RLTR9A4	ERVK	LTR
-0.37612769	2.585123524	0.211832691	0.243236742	Charlie17b:hAT-Charlie:DNA	5.418221658	4.598516988	AL_RNA_TCDD_M	TCDD	M	Charlie17b	hAT-Charlie	DNA
-0.490260018	2.828980262	0.211882006	0.243236742	MER74B:ERVL:LTR	6.553297108	4.491743952	AL_RNA_TCDD_M	TCDD	M	MER74B	ERVL	LTR
-0.324573564	4.832147704	0.221810168	0.25434895	MamGyp-int:Gypsy:LTR	27.51195945	23.33717939	AL_RNA_TCDD_M	TCDD	M	MamGyp-int	Gypsy	LTR
0.329520658	6.913593545	0.227469173	0.260546346	RLTR13D3A:ERVK:LTR	105.9764695	151.5646481	AL_RNA_TCDD_M	TCDD	M	RLTR13D3A	ERVK	LTR
-0.506460222	1.38447788	0.230416597	0.263627481	Kanga1a:TcMar-Tc2:DNA	2.342818495	0.817263521	AL_RNA_TCDD_M	TCDD	M	Kanga1a	TcMar-Tc2	DNA
-0.265068784	6.925517635	0.230841874	0.263819284	MER46C:TcMar-Tigger:DNA	124.7998755	108.8596217	AL_RNA_TCDD_M	TCDD	M	MER46C	TcMar-Tigger	DNA
-0.3317288	2.975575034	0.233271812	0.266299148	MER67C:ERV1:LTR	7.611440673	5.754153376	AL_RNA_TCDD_M	TCDD	M	MER67C	ERV1	LTR
-0.33633596	2.856702666	0.233813501	0.266620295	RLTR19B:ERVK:LTR	6.927092977	6.149604181	AL_RNA_TCDD_M	TCDD	M	RLTR19B	ERVK	LTR
-0.497749941	2.027892642	0.234795623	0.267442401	tRNA-Ala-GCG:tRNA:tRNA	3.259323597	2.358387689	AL_RNA_TCDD_M	TCDD	M	tRNA-Ala-GCG	tRNA	tRNA
-0.510043701	0.860307492	0.236076651	0.268602768	RLTR19D:ERVK:LTR	1.35967531	0.991462873	AL_RNA_TCDD_M	TCDD	M	RLTR19D	ERVK	LTR
-0.436127008	0.351279198	0.241575032	0.274553644	Mam_R4:Dong-R4:LINE	0.99697254	0.637263404	AL_RNA_TCDD_M	TCDD	M	Mam_R4	Dong-R4	LINE
-0.392451396	2.229915986	0.251414436	0.285419493	MER45B:hAT-Tip100:DNA	4.032412919	3.707270105	AL_RNA_TCDD_M	TCDD	M	MER45B	hAT-Tip100	DNA
-0.441983134	1.56613029	0.252989508	0.286889541	Charlie19a:hAT-Charlie:DNA	2.698165745	2.065960694	AL_RNA_TCDD_M	TCDD	M	Charlie19a	hAT-Charlie	DNA
-0.414911023	2.429050266	0.253760941	0.287446022	FordPrefect_a:hAT-Tip100:DNA	4.978805099	4.121494364	AL_RNA_TCDD_M	TCDD	M	FordPrefect_a	hAT-Tip100	DNA
-0.398186435	4.117254192	0.255203752	0.288760931	HAL1_SS:L1:LINE	16.4076302	12.86365121	AL_RNA_TCDD_M	TCDD	M	HAL1_SS	L1	LINE
-0.435280807	-0.06845291	0.255580348	0.288867855	MER5C1:hAT-Charlie:DNA	0.641703417	0.571082454	AL_RNA_TCDD_M	TCDD	M	MER5C1	hAT-Charlie	DNA
-0.418739467	2.269423799	0.260254956	0.293826984	RLTR1E_MM:ERV1:LTR	4.806685737	3.141255963	AL_RNA_TCDD_M	TCDD	M	RLTR1E_MM	ERV1	LTR
-0.328826231	3.550718338	0.260861623	0.294187558	RLTR16B_MM:ERVK:LTR	11.88577884	10.04096612	AL_RNA_TCDD_M	TCDD	M	RLTR16B_MM	ERVK	LTR
-0.428684761	-0.149091412	0.264554524	0.298024018	tRNA-Arg-CGA_:tRNA:tRNA	0.609254606	0.510785562	AL_RNA_TCDD_M	TCDD	M	tRNA-Arg-CGA_	tRNA	tRNA
-0.275999047	7.354720209	0.268337165	0.30195303	Tigger8:TcMar-Tigger:DNA	160.0537597	146.1139821	AL_RNA_TCDD_M	TCDD	M	Tigger8	TcMar-Tigger	DNA
-0.258250187	6.408535815	0.27276408	0.306597605	LTR41B:ERVL:LTR	83.1091446	74.40035559	AL_RNA_TCDD_M	TCDD	M	LTR41B	ERVL	LTR
0.408246847	0.313934694	0.276244842	0.310169648	LTR69:ERVL:LTR	0.827177224	1.3735908	AL_RNA_TCDD_M	TCDD	M	LTR69	ERVL	LTR
-0.443018968	1.87090435	0.279846673	0.313869653	LTR37A:ERV1:LTR	3.598789374	2.407421577	AL_RNA_TCDD_M	TCDD	M	LTR37A	ERV1	LTR
0.398107437	1.378334109	0.286255577	0.319657264	Charlie13a:hAT-Charlie:DNA	1.617241485	2.960017614	AL_RNA_TCDD_M	TCDD	M	Charlie13a	hAT-Charlie	DNA
-0.38184791	3.071742384	0.285811038	0.319657264	LTR81C:Gypsy:LTR	7.059096842	5.988472376	AL_RNA_TCDD_M	TCDD	M	LTR81C	Gypsy	LTR
-0.500096147	0.215783882	0.2861477	0.319657264	LTRIS4B:ERV1:LTR	0.922175447	0.630880932	AL_RNA_TCDD_M	TCDD	M	LTRIS4B	ERV1	LTR
-0.444049103	-0.135167137	0.286046257	0.319657264	MLT1G3-int:ERVL-MaLR:LTR	0.549676144	0.516433516	AL_RNA_TCDD_M	TCDD	M	MLT1G3-int	ERVL-MaLR	LTR
-0.411549284	3.827155042	0.300063839	0.334711733	X7A_LINE:CR1:LINE	13.18617628	11.26744355	AL_RNA_TCDD_M	TCDD	M	X7A_LINE	CR1	LINE
-0.261763341	3.770716518	0.303847139	0.33856308	MER63B:hAT-Blackjack:DNA	14.2672914	9.497780485	AL_RNA_TCDD_M	TCDD	M	MER63B	hAT-Blackjack	DNA
-0.299160042	2.318968043	0.305777255	0.340343379	LTR102_Mam:ERVL:LTR	4.712862053	3.818927918	AL_RNA_TCDD_M	TCDD	M	LTR102_Mam	ERVL	LTR
-0.417149848	1.309176436	0.306202098	0.340446197	MER121:TcMar?:DNA	2.104170347	1.443970887	AL_RNA_TCDD_M	TCDD	M	MER121	TcMar?	DNA
-0.377545311	0.800661401	0.306855719	0.340802881	ERVB3_1-LTR_MM:ERVK:LTR	1.503097472	1.134758211	AL_RNA_TCDD_M	TCDD	M	ERVB3_1-LTR_MM	ERVK	LTR
-0.260155603	4.431695916	0.315125921	0.349608822	RLTR44C:ERVK:LTR	20.78353033	18.24879586	AL_RNA_TCDD_M	TCDD	M	RLTR44C	ERVK	LTR
0.300327872	0.640203798	0.324474962	0.359591299	LTR90A:LTR:LTR	1.307557109	1.581410757	AL_RNA_TCDD_M	TCDD	M	LTR90A	LTR	LTR
-0.505551556	0.83864534	0.329120359	0.364345133	RLTR50A:ERVK:LTR	1.249175262	1.158816682	AL_RNA_TCDD_M	TCDD	M	RLTR50A	ERVK	LTR
-0.364300248	1.328250517	0.333341687	0.368619749	MER110-int:ERV1:LTR	2.09115327	2.060063918	AL_RNA_TCDD_M	TCDD	M	MER110-int	ERV1	LTR
-0.322792932	3.078295404	0.336559176	0.371776264	RLTR30E_MM:ERV1:LTR	7.4220953	5.785679185	AL_RNA_TCDD_M	TCDD	M	RLTR30E_MM	ERV1	LTR
-0.401485145	0.134914653	0.336998804	0.371860749	MER89-int:ERV1:LTR	0.77204268	0.45868432	AL_RNA_TCDD_M	TCDD	M	MER89-int	ERV1	LTR
-0.36881795	1.722324865	0.337506242	0.372019798	L1M7:L1:LINE	3.109221003	2.278262409	AL_RNA_TCDD_M	TCDD	M	L1M7	L1	LINE
-0.298925678	2.644919141	0.347670535	0.382811428	LTR48:ERV1:LTR	6.2024747	4.795944413	AL_RNA_TCDD_M	TCDD	M	LTR48	ERV1	LTR
-0.368016208	1.937709709	0.349100967	0.383973566	L1MEi:L1:LINE	3.481157979	3.02612515	AL_RNA_TCDD_M	TCDD	M	L1MEi	L1	LINE
-0.362742729	1.986754439	0.353822784	0.388749496	MER94:hAT-Blackjack:DNA	3.755495517	2.638518109	AL_RNA_TCDD_M	TCDD	M	MER94	hAT-Blackjack	DNA
-0.430271838	-0.40708333	0.355407059	0.389622355	LTR88c:Gypsy?:LTR	0.472202951	0.441339412	AL_RNA_TCDD_M	TCDD	M	LTR88c	Gypsy?	LTR
-0.310575805	3.543260055	0.355224637	0.389622355	MLT1H2:ERVL-MaLR:LTR	12.29626864	10.55051512	AL_RNA_TCDD_M	TCDD	M	MLT1H2	ERVL-MaLR	LTR
0.284634997	3.202213632	0.355758694	0.389622355	U8:snRNA:snRNA	8.893135848	10.49161022	AL_RNA_TCDD_M	TCDD	M	U8	snRNA	snRNA
-0.380631309	0.039228811	0.357192442	0.390774638	Ricksha_c:MuDR:DNA	0.71657088	0.630690174	AL_RNA_TCDD_M	TCDD	M	Ricksha_c	MuDR	DNA
0.338180508	-0.232591643	0.359173952	0.392523081	MER51-int:ERV1:LTR	0.555743362	0.743271882	AL_RNA_TCDD_M	TCDD	M	MER51-int	ERV1	LTR
0.299920075	2.483913974	0.360728018	0.393760298	MMTV-int:ERVK:LTR	4.591062586	6.070525763	AL_RNA_TCDD_M	TCDD	M	MMTV-int	ERVK	LTR
-0.363114656	0.614814869	0.361075117	0.393760298	Tigger11a:TcMar-Tigger:DNA	1.254744288	1.042931873	AL_RNA_TCDD_M	TCDD	M	Tigger11a	TcMar-Tigger	DNA
-0.222482003	6.772186173	0.375159849	0.408684772	RLTR1D:ERV1:LTR	104.5813148	106.2276825	AL_RNA_TCDD_M	TCDD	M	RLTR1D	ERV1	LTR
0.358036996	0.921789253	0.377948457	0.411285038	HERVL74-int:ERVL:LTR	1.566040946	1.991855936	AL_RNA_TCDD_M	TCDD	M	HERVL74-int	ERVL	LTR
-0.342920809	1.547509544	0.382695749	0.416008967	LTR81A:Gypsy:LTR	2.717937061	1.950599114	AL_RNA_TCDD_M	TCDD	M	LTR81A	Gypsy	LTR
-0.39606332	1.408718377	0.387602077	0.420895574	MER5C:hAT-Charlie:DNA	2.063381953	1.830626122	AL_RNA_TCDD_M	TCDD	M	MER5C	hAT-Charlie	DNA
-0.412995805	0.306084214	0.394392263	0.427815337	Ricksha_0:MULE-MuDR:DNA	0.818884565	0.632155428	AL_RNA_TCDD_M	TCDD	M	Ricksha_0	MULE-MuDR	DNA
-0.356712552	0.974237449	0.398946229	0.432297289	L5:RTE-X:LINE	1.719848726	1.26913358	AL_RNA_TCDD_M	TCDD	M	L5	RTE-X	LINE
-0.199377984	4.599144986	0.40532202	0.438741806	RLTR51B_Mm:ERVK?:LTR	22.76348155	22.59927095	AL_RNA_TCDD_M	TCDD	M	RLTR51B_Mm	ERVK?	LTR
-0.250129428	2.831894546	0.406435346	0.439482359	RLTR16C_MM:ERVK:LTR	6.971121335	5.95340653	AL_RNA_TCDD_M	TCDD	M	RLTR16C_MM	ERVK	LTR
-0.301219968	2.710857927	0.411535923	0.444528254	X8_LINE:CR1:LINE	6.79821406	5.416798998	AL_RNA_TCDD_M	TCDD	M	X8_LINE	CR1	LINE
-0.22793062	4.225702407	0.413038682	0.44568136	L1ME3F:L1:LINE	18.39706689	15.87596939	AL_RNA_TCDD_M	TCDD	M	L1ME3F	L1	LINE
-0.378589642	1.321014973	0.415178169	0.447518364	L1M:L1:LINE	2.00042969	1.97215511	AL_RNA_TCDD_M	TCDD	M	L1M	L1	LINE
0.274009318	1.686426802	0.421794376	0.454171862	MER92B:ERV1:LTR	2.660503003	3.584244813	AL_RNA_TCDD_M	TCDD	M	MER92B	ERV1	LTR
-0.296630248	2.417217837	0.423817972	0.455871432	IAPA_MM-int:ERVK:LTR	4.839225418	4.587710062	AL_RNA_TCDD_M	TCDD	M	IAPA_MM-int	ERVK	LTR
-0.195201247	6.673086834	0.428130519	0.460026916	RLTR13D:ERVK:LTR	102.4582611	85.00674806	AL_RNA_TCDD_M	TCDD	M	RLTR13D	ERVK	LTR
-0.334881078	1.640161869	0.433195925	0.46498179	LTR82B:ERVL:LTR	2.935529244	2.199731615	AL_RNA_TCDD_M	TCDD	M	LTR82B	ERVL	LTR
-0.346889684	1.43037052	0.438087806	0.469740223	IAPEy-int:ERVK:LTR	2.307665249	1.511224223	AL_RNA_TCDD_M	TCDD	M	IAPEy-int	ERVK	LTR
-0.184080229	7.317355466	0.440018622	0.471317018	ORR1C1-int:ERVL-MaLR:LTR	166.8010648	149.6486569	AL_RNA_TCDD_M	TCDD	M	ORR1C1-int	ERVL-MaLR	LTR
0.200662498	5.770079299	0.442500108	0.47347974	MERVK26-int:ERVK:LTR	45.06038373	62.61321076	AL_RNA_TCDD_M	TCDD	M	MERVK26-int	ERVK	LTR
-0.225231661	3.597340882	0.451138917	0.482219468	Plat_L3:CR1:LINE	12.10986336	10.54262919	AL_RNA_TCDD_M	TCDD	M	Plat_L3	CR1	LINE
-0.285606479	2.33086173	0.464650441	0.495111396	Helitron3Na_Mam:Helitron:RC	4.679634011	3.98337074	AL_RNA_TCDD_M	TCDD	M	Helitron3Na_Mam	Helitron	RC
-0.311383916	-0.019083119	0.464417968	0.495111396	MLT1A-int:ERVL-MaLR:LTR	0.71661068	0.518537505	AL_RNA_TCDD_M	TCDD	M	MLT1A-int	ERVL-MaLR	LTR
-0.184284516	4.575799714	0.464132409	0.495111396	MLT2B5:ERVL:LTR	23.78564797	19.27270982	AL_RNA_TCDD_M	TCDD	M	MLT2B5	ERVL	LTR
0.230345684	0.256338566	0.472317231	0.502757635	MER95:ERV1:LTR	0.980599358	1.06354028	AL_RNA_TCDD_M	TCDD	M	MER95	ERV1	LTR
-0.278284424	1.032612569	0.473302242	0.503282966	Eulor5A:DNA?:DNA?	1.716343073	1.703074664	AL_RNA_TCDD_M	TCDD	M	Eulor5A	DNA?	DNA
-0.186187634	4.076539675	0.474681555	0.504226051	RLTR13C2:ERVK:LTR	16.70659498	16.06470346	AL_RNA_TCDD_M	TCDD	M	RLTR13C2	ERVK	LTR
-0.178784071	5.437719711	0.478516816	0.507773285	MER117:hAT-Charlie:DNA	43.84200574	38.79311651	AL_RNA_TCDD_M	TCDD	M	MER117	hAT-Charlie	DNA
-0.227991608	2.612745305	0.497557495	0.527431548	L4_C_Mam:RTE-X:LINE	5.981162196	5.42223879	AL_RNA_TCDD_M	TCDD	M	L4_C_Mam	RTE-X	LINE
0.170174182	3.480846613	0.499960695	0.529430974	LTR91:ERVL:LTR	10.59221454	11.23671182	AL_RNA_TCDD_M	TCDD	M	LTR91	ERVL	LTR
-0.227933673	2.590913622	0.505290856	0.534522559	MLT2C2:ERVL:LTR	5.556140018	4.996482743	AL_RNA_TCDD_M	TCDD	M	MLT2C2	ERVL	LTR
0.174305157	2.340053549	0.51156733	0.540603659	Arthur1B:hAT-Tip100:DNA	4.73880278	4.945725946	AL_RNA_TCDD_M	TCDD	M	Arthur1B	hAT-Tip100	DNA
-0.323070754	-0.388856919	0.512243912	0.540760584	MER70-int:ERVL:LTR	0.559096731	0.443407173	AL_RNA_TCDD_M	TCDD	M	MER70-int	ERVL	LTR
-0.165045608	3.296810045	0.521205602	0.549654517	MLTR31FA_MM:ERVK:LTR	8.986709352	8.192524849	AL_RNA_TCDD_M	TCDD	M	MLTR31FA_MM	ERVK	LTR
-0.174728039	4.570941701	0.53663511	0.565343985	L1M1:L1:LINE	22.79897043	18.91110432	AL_RNA_TCDD_M	TCDD	M	L1M1	L1	LINE
-0.174122016	3.543320612	0.537756912	0.565369003	Charlie17:hAT-Charlie:DNA	11.92490964	9.941530689	AL_RNA_TCDD_M	TCDD	M	Charlie17	hAT-Charlie	DNA
-0.174774096	2.535027952	0.537763095	0.565369003	MURVY-int:ERV1:LTR	5.467630364	5.159981731	AL_RNA_TCDD_M	TCDD	M	MURVY-int	ERV1	LTR
0.206186	0.418288502	0.542982549	0.570270902	MER113B:hAT-Charlie:DNA	0.893820302	0.875604802	AL_RNA_TCDD_M	TCDD	M	MER113B	hAT-Charlie	DNA
-0.214536837	2.495206582	0.5501845	0.577242754	U13:snRNA:snRNA	5.003310924	3.878519385	AL_RNA_TCDD_M	TCDD	M	U13	snRNA	snRNA
-0.238515792	0.889455491	0.553023418	0.579627411	MER70A:ERVL:LTR	1.502099826	1.152910058	AL_RNA_TCDD_M	TCDD	M	MER70A	ERVL	LTR
0.220779442	-0.28966122	0.570866903	0.597717493	MERX:TcMar-Tigger:DNA	0.548142231	0.696265447	AL_RNA_TCDD_M	TCDD	M	MERX	TcMar-Tigger	DNA
-0.152973474	4.247374874	0.578515874	0.603873859	MER74A:ERVL:LTR	18.26342645	18.27685809	AL_RNA_TCDD_M	TCDD	M	MER74A	ERVL	LTR
-0.212896435	3.411532425	0.577809488	0.603873859	RLTR30D_RN:ERV1:LTR	10.0078735	9.500230574	AL_RNA_TCDD_M	TCDD	M	RLTR30D_RN	ERV1	LTR
-0.192977957	0.548029582	0.578149867	0.603873859	tRNA-Tyr-TAC:tRNA:tRNA	1.126144335	0.909545157	AL_RNA_TCDD_M	TCDD	M	tRNA-Tyr-TAC	tRNA	tRNA
-0.125872128	3.893717424	0.592994555	0.618356847	LTR33:ERVL:LTR	14.15993894	13.3989499	AL_RNA_TCDD_M	TCDD	M	LTR33	ERVL	LTR
-0.164522998	2.91837085	0.593997502	0.618772576	Charlie7a:hAT-Charlie:DNA	7.112376459	6.434910395	AL_RNA_TCDD_M	TCDD	M	Charlie7a	hAT-Charlie	DNA
-0.214519555	1.187873113	0.602785817	0.627289305	ERVB4_3-I_MM-int:ERVK:LTR	1.935288428	1.479830514	AL_RNA_TCDD_M	TCDD	M	ERVB4_3-I_MM-int	ERVK	LTR
0.153920553	0.734906955	0.607314762	0.631360727	LTR108e_Mam:ERVL:LTR	1.382438252	1.668283895	AL_RNA_TCDD_M	TCDD	M	LTR108e_Mam	ERVL	LTR
[truncated: 16,519 more rows]
