# Supplementary material for: The impact of environmental exposures on the epigenomic and transcriptomic landscape of transposable elements
Source: bioRxiv. 2025 Jul 31:2025.07.28.667212. Preprint. [Version 1] doi: 10.1101/2025.07.28.667212 (PMC12324376; doi:10.1101/2025.07.28.667212)
Supplement: Supplement 4 — Supplementary file 3. Differentially accessible TE subfamilies responding to different exposures in 5 months mouse liver. [file media-4.txt]

logFC	logCPM	PValue	FDR	TE	Control_CPM_median	Exposure_CPM_median	group	Type	Sex	Subfamily	Class
0.103662772	12.87799743	9.83E-48	1.10E-44	MIR	7459.165534	8022.371435	AL_ATAC_TCDD_F	TCDD	F	MIR	SINE
0.252065532	11.03225053	1.66E-42	9.27E-40	MMVL30-int	2037.561208	2398.370912	AL_ATAC_TCDD_F	TCDD	F	MMVL30-int	LTR
0.100892085	13.07078452	6.43E-42	2.40E-39	MIRb	8522.1455	9148.023692	AL_ATAC_TCDD_F	TCDD	F	MIRb	SINE
0.10964072	12.05305982	6.29E-36	1.76E-33	MIRc	4209.20358	4537.564577	AL_ATAC_TCDD_F	TCDD	F	MIRc	SINE
0.112187437	11.67801026	1.19E-33	2.65E-31	MIR3	3238.194984	3493.011752	AL_ATAC_TCDD_F	TCDD	F	MIR3	SINE
0.300607654	6.726425459	3.99E-32	7.43E-30	MER102c	103.0756791	125.4519575	AL_ATAC_TCDD_F	TCDD	F	MER102c	DNA
-0.175362464	14.65333635	9.05E-32	1.45E-29	L1Md_T	26161.62866	23182.46609	AL_ATAC_TCDD_F	TCDD	F	L1Md_T	LINE
-0.1372438	12.87150595	2.36E-31	3.30E-29	L1Md_F3	7575.651252	6956.084759	AL_ATAC_TCDD_F	TCDD	F	L1Md_F3	LINE
0.114592295	11.72148924	1.49E-29	1.85E-27	L2b	3348.545537	3607.118277	AL_ATAC_TCDD_F	TCDD	F	L2b	LINE
-0.130993244	13.72952799	4.40E-28	4.93E-26	L1_Mus1	13723.19169	12609.21602	AL_ATAC_TCDD_F	TCDD	F	L1_Mus1	LINE
-0.143014063	15.31384941	6.07E-27	6.17E-25	L1Md_F2	41181.39885	37491.8457	AL_ATAC_TCDD_F	TCDD	F	L1Md_F2	LINE
-0.167614444	9.89972472	1.32E-26	1.23E-24	Lx2A1	964.1054079	861.3657553	AL_ATAC_TCDD_F	TCDD	F	Lx2A1	LINE
-0.172228327	14.08927699	3.08E-26	2.65E-24	L1Md_A	17625.9168	15803.54725	AL_ATAC_TCDD_F	TCDD	F	L1Md_A	LINE
0.191976628	7.361489223	7.54E-25	5.63E-23	L1ME4c	161.0558361	185.559933	AL_ATAC_TCDD_F	TCDD	F	L1ME4c	LINE
-0.19400216	8.259675935	7.21E-25	5.63E-23	MMERVK10D3_I-int	311.7529301	273.8572694	AL_ATAC_TCDD_F	TCDD	F	MMERVK10D3_I-int	LTR
0.299660623	5.781116356	1.36E-24	9.54E-23	MER57-int	52.82616056	65.43632082	AL_ATAC_TCDD_F	TCDD	F	MER57-int	LTR
0.112215284	9.782700637	4.02E-24	2.65E-22	L1MB2	870.4612083	938.7903046	AL_ATAC_TCDD_F	TCDD	F	L1MB2	LINE
-0.15485121	8.87782928	5.60E-24	3.48E-22	LTRIS2	473.386537	427.0896372	AL_ATAC_TCDD_F	TCDD	F	LTRIS2	LTR
0.068122539	12.42306293	5.52E-23	3.25E-21	L2a	5456.942416	5728.669757	AL_ATAC_TCDD_F	TCDD	F	L2a	LINE
0.259168406	5.748923755	6.57E-22	3.68E-20	Charlie19a	51.99073399	63.00379371	AL_ATAC_TCDD_F	TCDD	F	Charlie19a	DNA
0.085297038	11.19289685	7.34E-22	3.91E-20	L2c	2320.736666	2469.760145	AL_ATAC_TCDD_F	TCDD	F	L2c	LINE
0.108641486	10.6127465	1.00E-21	5.09E-20	MER20	1548.848982	1676.594281	AL_ATAC_TCDD_F	TCDD	F	MER20	DNA
0.325315907	6.39563704	1.40E-21	6.82E-20	HERVL40-int	81.89768949	101.5776744	AL_ATAC_TCDD_F	TCDD	F	HERVL40-int	LTR
-0.123614305	13.19466769	9.96E-21	4.64E-19	L1_Mus2	9449.136171	8693.720375	AL_ATAC_TCDD_F	TCDD	F	L1_Mus2	LINE
-0.14457399	12.4969396	1.34E-20	6.00E-19	Lx3_Mus	5837.875063	5329.708356	AL_ATAC_TCDD_F	TCDD	F	Lx3_Mus	LINE
0.139115221	9.768381672	2.14E-20	9.20E-19	MER58A	860.4251632	934.8109437	AL_ATAC_TCDD_F	TCDD	F	MER58A	DNA
-0.143921692	9.156410933	2.74E-20	1.14E-18	Lx2A	576.6986244	521.1105521	AL_ATAC_TCDD_F	TCDD	F	Lx2A	LINE
-0.172758431	9.741243402	4.47E-20	1.79E-18	L1Md_Gf	866.8754175	773.1400718	AL_ATAC_TCDD_F	TCDD	F	L1Md_Gf	LINE
-0.112834875	11.70803768	2.12E-19	8.19E-18	MERVL-int	3377.505438	3143.470526	AL_ATAC_TCDD_F	TCDD	F	MERVL-int	LTR
0.106559311	9.333005969	1.11E-18	4.15E-17	ID2	638.7859694	688.0887214	AL_ATAC_TCDD_F	TCDD	F	ID2	SINE
0.674690347	7.896753443	1.41E-18	5.07E-17	MLTR18B_MM	218.4326309	327.9676131	AL_ATAC_TCDD_F	TCDD	F	MLTR18B_MM	LTR
0.098959253	10.92223184	3.97E-18	1.39E-16	PB1	1921.919568	2052.791174	AL_ATAC_TCDD_F	TCDD	F	PB1	SINE
0.335695529	5.765142774	6.99E-18	2.37E-16	MER68-int	52.78930904	68.18005916	AL_ATAC_TCDD_F	TCDD	F	MER68-int	LTR
-0.135761762	11.45330202	8.10E-18	2.67E-16	Lx3C	2834.813107	2585.21867	AL_ATAC_TCDD_F	TCDD	F	Lx3C	LINE
-0.199998016	7.114220783	1.11E-17	3.55E-16	IAPEY_LTR	140.7410386	121.0148882	AL_ATAC_TCDD_F	TCDD	F	IAPEY_LTR	LTR
0.094876273	14.42926055	2.10E-17	6.53E-16	RSINE1	21877.62836	23375.80266	AL_ATAC_TCDD_F	TCDD	F	RSINE1	SINE
-0.120368601	12.17233773	2.57E-17	7.78E-16	Lx4A	4661.415855	4308.852193	AL_ATAC_TCDD_F	TCDD	F	Lx4A	LINE
0.174687142	7.065626405	4.03E-17	1.19E-15	MARNA	130.209625	149.4118747	AL_ATAC_TCDD_F	TCDD	F	MARNA	DNA
-0.148442888	12.88582026	4.53E-17	1.30E-15	Lx2	7677.470432	6906.270631	AL_ATAC_TCDD_F	TCDD	F	Lx2	LINE
-0.156723651	8.510308943	5.20E-17	1.45E-15	IAP-d-int	370.6885195	335.0393684	AL_ATAC_TCDD_F	TCDD	F	IAP-d-int	LTR
0.286381129	8.15859791	5.40E-17	1.47E-15	MLTR25C	278.783238	327.7771158	AL_ATAC_TCDD_F	TCDD	F	MLTR25C	LTR
-0.125104325	11.2753401	9.67E-17	2.58E-15	Lx3B	2503.813845	2302.637267	AL_ATAC_TCDD_F	TCDD	F	Lx3B	LINE
0.093250101	9.400084515	1.25E-16	3.24E-15	Charlie1a	669.6269884	715.3728796	AL_ATAC_TCDD_F	TCDD	F	Charlie1a	DNA
-0.156198336	11.86486754	1.44E-16	3.67E-15	Lx3A	3777.180026	3377.180482	AL_ATAC_TCDD_F	TCDD	F	Lx3A	LINE
-0.081197098	11.10978305	2.01E-16	4.99E-15	MTA_Mm-int	2226.978199	2124.018541	AL_ATAC_TCDD_F	TCDD	F	MTA_Mm-int	LTR
-0.163477153	11.52926617	2.32E-16	5.65E-15	L1Md_F	2995.885917	2649.964953	AL_ATAC_TCDD_F	TCDD	F	L1Md_F	LINE
-0.110905367	13.45828431	3.01E-16	7.16E-15	Lx	11336.24086	10502.63307	AL_ATAC_TCDD_F	TCDD	F	Lx	LINE
-0.129888365	11.33790288	4.10E-16	9.57E-15	Lx2B	2608.883639	2419.153024	AL_ATAC_TCDD_F	TCDD	F	Lx2B	LINE
-0.129410323	12.56725396	4.21E-16	9.61E-15	L1_Mus4	6130.925071	5562.85473	AL_ATAC_TCDD_F	TCDD	F	L1_Mus4	LINE
0.131482868	8.354937511	1.16E-15	2.60E-14	Tigger17a	324.3449428	353.3028598	AL_ATAC_TCDD_F	TCDD	F	Tigger17a	DNA
0.153483787	8.35635511	1.23E-15	2.70E-14	L1ME2z	323.8867008	355.0357132	AL_ATAC_TCDD_F	TCDD	F	L1ME2z	LINE
0.216199234	6.181099267	1.93E-15	4.16E-14	MER112	70.77707225	82.93797312	AL_ATAC_TCDD_F	TCDD	F	MER112	DNA
-0.49031963	4.189733807	2.05E-15	4.32E-14	ORR1G-int	19.00303923	13.87816181	AL_ATAC_TCDD_F	TCDD	F	ORR1G-int	LTR
-0.177347931	10.04694906	2.22E-15	4.61E-14	L1VL1	1069.48812	934.103292	AL_ATAC_TCDD_F	TCDD	F	L1VL1	LINE
0.13116167	8.44611406	7.01E-15	1.43E-13	L1ME4b	343.7683622	376.2999126	AL_ATAC_TCDD_F	TCDD	F	L1ME4b	LINE
-0.134111428	12.09295566	7.21E-15	1.44E-13	Lx2B2	4403.910745	4044.625092	AL_ATAC_TCDD_F	TCDD	F	Lx2B2	LINE
0.142568102	9.335670651	9.19E-15	1.80E-13	MER21B	639.1307497	702.2716483	AL_ATAC_TCDD_F	TCDD	F	MER21B	LTR
0.141447292	7.727316313	9.60E-15	1.85E-13	LTR67B	208.8448168	228.8384776	AL_ATAC_TCDD_F	TCDD	F	LTR67B	LTR
0.074666578	10.25829569	1.94E-14	3.68E-13	L1MC4	1215.648339	1278.184936	AL_ATAC_TCDD_F	TCDD	F	L1MC4	LINE
-0.127971572	8.571496648	3.02E-14	5.63E-13	IAPLTR2a2_Mm	384.4988668	351.3399244	AL_ATAC_TCDD_F	TCDD	F	IAPLTR2a2_Mm	LTR
0.088208674	12.95945917	3.78E-14	6.93E-13	B1F	7912.376575	8411.26155	AL_ATAC_TCDD_F	TCDD	F	B1F	SINE
0.192992517	6.530072223	6.81E-14	1.23E-12	MER76	90.67963658	101.2333649	AL_ATAC_TCDD_F	TCDD	F	MER76	LTR
-0.197729775	7.614983283	7.40E-14	1.31E-12	IAPLTR2b	200.1656085	176.7777365	AL_ATAC_TCDD_F	TCDD	F	IAPLTR2b	LTR
0.059130211	12.03534695	8.08E-14	1.41E-12	L2	4177.714339	4346.85793	AL_ATAC_TCDD_F	TCDD	F	L2	LINE
0.067454238	11.12330964	1.09E-13	1.87E-12	MLTR14	2219.376488	2324.436884	AL_ATAC_TCDD_F	TCDD	F	MLTR14	LTR
0.09552248	9.57645518	1.17E-13	1.98E-12	L1MB4	757.229137	811.8026119	AL_ATAC_TCDD_F	TCDD	F	L1MB4	LINE
-0.110225482	14.22921925	1.40E-13	2.34E-12	L1_Mus3	19392.38615	17975.67902	AL_ATAC_TCDD_F	TCDD	F	L1_Mus3	LINE
0.092531532	9.102683205	2.06E-13	3.40E-12	MER58B	544.4333027	578.9029419	AL_ATAC_TCDD_F	TCDD	F	MER58B	DNA
0.092594468	11.27295315	2.53E-13	4.09E-12	PB1D11	2455.195348	2610.009832	AL_ATAC_TCDD_F	TCDD	F	PB1D11	SINE
-0.128172831	9.649279484	2.56E-13	4.09E-12	RLTR10	809.6992176	745.8000926	AL_ATAC_TCDD_F	TCDD	F	RLTR10	LTR
0.088120144	11.43394462	2.78E-13	4.33E-12	ID4	2752.855195	2911.037132	AL_ATAC_TCDD_F	TCDD	F	ID4	SINE
0.070254486	10.84105977	2.78E-13	4.33E-12	RCHARR1	1822.376901	1912.801459	AL_ATAC_TCDD_F	TCDD	F	RCHARR1	DNA
0.123552007	8.57967668	3.02E-13	4.60E-12	RLTR12B	377.0840479	405.3369558	AL_ATAC_TCDD_F	TCDD	F	RLTR12B	LTR
0.06573975	11.03749	3.04E-13	4.60E-12	RMER5	2090.122272	2185.35207	AL_ATAC_TCDD_F	TCDD	F	RMER5	LTR
0.091006192	11.55129425	3.38E-13	5.04E-12	ID4_	2981.505998	3171.461104	AL_ATAC_TCDD_F	TCDD	F	ID4_	SINE
0.09293797	8.959264239	4.61E-13	6.79E-12	L1MEd	491.6183879	521.0549854	AL_ATAC_TCDD_F	TCDD	F	L1MEd	LINE
0.151464782	8.338678932	5.99E-13	8.71E-12	LTR41	319.383666	362.4939401	AL_ATAC_TCDD_F	TCDD	F	LTR41	LTR
-0.159356521	7.863082284	6.55E-13	9.40E-12	RLTR10A	236.341012	213.5809732	AL_ATAC_TCDD_F	TCDD	F	RLTR10A	LTR
-0.077488191	10.20773645	6.74E-13	9.55E-12	ORR1A1	1195.130979	1128.606533	AL_ATAC_TCDD_F	TCDD	F	ORR1A1	LTR
0.085533051	14.6166013	8.67E-13	1.21E-11	ID_B1	24943.97732	26522.17755	AL_ATAC_TCDD_F	TCDD	F	ID_B1	SINE
0.090076542	11.86133267	1.12E-12	1.54E-11	B1F1	3693.352017	3939.03041	AL_ATAC_TCDD_F	TCDD	F	B1F1	SINE
-0.152398219	7.82475884	1.47E-12	2.00E-11	IAP1-MM_I-int	230.371628	207.5582765	AL_ATAC_TCDD_F	TCDD	F	IAP1-MM_I-int	LTR
-0.153357298	8.064484629	1.96E-12	2.65E-11	IAPEY2_LTR	270.8805834	245.4239895	AL_ATAC_TCDD_F	TCDD	F	IAPEY2_LTR	LTR
-0.092545072	9.878262931	2.82E-12	3.75E-11	RodERV21-int	951.6604486	891.2353245	AL_ATAC_TCDD_F	TCDD	F	RodERV21-int	LTR
0.166134082	6.435728797	2.85E-12	3.76E-11	MER67B	85.50204085	96.24645402	AL_ATAC_TCDD_F	TCDD	F	MER67B	LTR
-0.140724867	7.754432952	3.45E-12	4.49E-11	RLTR27	218.421101	195.4761185	AL_ATAC_TCDD_F	TCDD	F	RLTR27	LTR
0.169125098	6.491665972	4.07E-12	5.24E-11	MER68B	88.82340801	99.45101321	AL_ATAC_TCDD_F	TCDD	F	MER68B	LTR
0.148757723	7.600188039	5.25E-12	6.67E-11	MER63A	190.5761668	213.0764485	AL_ATAC_TCDD_F	TCDD	F	MER63A	DNA
-0.120109878	10.6722039	6.07E-12	7.63E-11	RLTR10-int	1648.111764	1514.898468	AL_ATAC_TCDD_F	TCDD	F	RLTR10-int	LTR
0.07143124	9.484384603	8.12E-12	1.01E-10	MER5B	710.9886408	746.9199273	AL_ATAC_TCDD_F	TCDD	F	MER5B	DNA
0.076395031	10.67141993	8.29E-12	1.02E-10	L3	1620.034878	1711.01203	AL_ATAC_TCDD_F	TCDD	F	L3	LINE
-0.131940489	9.698566481	1.07E-11	1.30E-10	MMERGLN-int	844.899164	768.3910261	AL_ATAC_TCDD_F	TCDD	F	MMERGLN-int	LTR
0.129366414	7.842562511	1.17E-11	1.41E-10	Cheshire	226.1601928	247.6787891	AL_ATAC_TCDD_F	TCDD	F	Cheshire	DNA
-0.164520117	7.354497	1.29E-11	1.54E-10	ERVB4_1C-LTR_Mm	165.2853766	144.2577289	AL_ATAC_TCDD_F	TCDD	F	ERVB4_1C-LTR_Mm	LTR
0.099654985	8.377669018	1.64E-11	1.93E-10	L3b	328.7216445	350.7373253	AL_ATAC_TCDD_F	TCDD	F	L3b	LINE
0.159770593	7.567519462	2.01E-11	2.34E-10	MER63B	186.9490024	209.4762865	AL_ATAC_TCDD_F	TCDD	F	MER63B	DNA
0.247864268	5.191702068	2.75E-11	3.17E-10	MER106B	35.23226974	42.20478867	AL_ATAC_TCDD_F	TCDD	F	MER106B	DNA
0.086579148	9.636025044	2.83E-11	3.23E-10	RLTR19-int	787.7643278	837.3665309	AL_ATAC_TCDD_F	TCDD	F	RLTR19-int	LTR
0.09279659	11.61443303	3.10E-11	3.50E-10	B1F2	3109.552359	3323.269981	AL_ATAC_TCDD_F	TCDD	F	B1F2	SINE
-0.180770973	10.35192126	3.20E-11	3.58E-10	RLTR6-int	1327.918301	1187.564102	AL_ATAC_TCDD_F	TCDD	F	RLTR6-int	LTR
0.212806082	6.470359641	3.36E-11	3.73E-10	MamRep434	86.79731565	102.760761	AL_ATAC_TCDD_F	TCDD	F	MamRep434	DNA
0.095300909	12.02094051	4.62E-11	5.07E-10	PB1D7	4116.62113	4375.630724	AL_ATAC_TCDD_F	TCDD	F	PB1D7	SINE
-0.258491583	5.353908352	5.05E-11	5.49E-10	MMERVK10D3_LTR	41.83841748	34.63294125	AL_ATAC_TCDD_F	TCDD	F	MMERVK10D3_LTR	LTR
-0.093691418	10.41710877	5.24E-11	5.64E-10	RMER13B	1376.795415	1281.686202	AL_ATAC_TCDD_F	TCDD	F	RMER13B	LTR
0.202226381	5.574668991	5.79E-11	6.17E-10	MER58D	46.61222327	53.68519775	AL_ATAC_TCDD_F	TCDD	F	MER58D	DNA
0.092176951	9.69221311	6.12E-11	6.46E-10	ID	818.9654647	871.9626445	AL_ATAC_TCDD_F	TCDD	F	ID	SINE
-0.105995749	11.77162256	6.60E-11	6.90E-10	L1VL4	3525.524725	3246.752008	AL_ATAC_TCDD_F	TCDD	F	L1VL4	LINE
0.142871782	8.603711268	6.77E-11	7.02E-10	RLTR13D3A1	385.6832728	419.3533808	AL_ATAC_TCDD_F	TCDD	F	RLTR13D3A1	LTR
0.345966504	4.572094314	6.85E-11	7.03E-10	MER134	22.59590466	29.11513122	AL_ATAC_TCDD_F	TCDD	F	MER134	DNA
-0.09639042	13.06813486	8.64E-11	8.79E-10	IAPEz-int	8661.272968	8113.077623	AL_ATAC_TCDD_F	TCDD	F	IAPEz-int	LTR
0.086826607	13.28394789	1.09E-10	1.10E-09	PB1D10	9905.449874	10522.52199	AL_ATAC_TCDD_F	TCDD	F	PB1D10	SINE
0.117258419	8.18774792	1.25E-10	1.25E-09	MLT-int	288.9491787	311.8926528	AL_ATAC_TCDD_F	TCDD	F	MLT-int	LTR
0.052559528	14.01662337	1.74E-10	1.72E-09	MTD	16506.80348	17062.76897	AL_ATAC_TCDD_F	TCDD	F	MTD	LTR
0.146757779	6.923146109	1.78E-10	1.73E-09	MER57C2	120.3621617	130.8214345	AL_ATAC_TCDD_F	TCDD	F	MER57C2	LTR
0.072781285	11.05392689	1.77E-10	1.73E-09	RMER10A	2116.611684	2215.996626	AL_ATAC_TCDD_F	TCDD	F	RMER10A	LTR
0.056666667	13.8511364	1.96E-10	1.89E-09	B4	14719.24266	15291.17179	AL_ATAC_TCDD_F	TCDD	F	B4	SINE
0.153808238	7.010998052	2.00E-10	1.92E-09	Tigger19a	125.6063914	138.7694547	AL_ATAC_TCDD_F	TCDD	F	Tigger19a	DNA
-0.16974686	6.927089584	2.03E-10	1.93E-09	RLTR50B	123.0944323	110.092873	AL_ATAC_TCDD_F	TCDD	F	RLTR50B	LTR
-0.122151867	7.963153076	2.20E-10	2.07E-09	ERVB4_1B-LTR_MM	251.7919626	233.0415036	AL_ATAC_TCDD_F	TCDD	F	ERVB4_1B-LTR_MM	LTR
-0.087725576	12.90995379	2.27E-10	2.12E-09	Lx5	7755.541113	7249.927507	AL_ATAC_TCDD_F	TCDD	F	Lx5	LINE
-0.119143829	7.627019648	2.51E-10	2.32E-09	MTB_Mm-int	199.4936597	182.6935211	AL_ATAC_TCDD_F	TCDD	F	MTB_Mm-int	LTR
0.136770912	7.699207557	3.83E-10	3.51E-09	RLTR35B_MM	204.6883844	226.173463	AL_ATAC_TCDD_F	TCDD	F	RLTR35B_MM	LTR
0.193704695	5.361631078	4.06E-10	3.69E-09	Tigger20a	39.80837719	45.92807674	AL_ATAC_TCDD_F	TCDD	F	Tigger20a	DNA
0.143727491	6.477279187	4.13E-10	3.72E-09	MER81	88.1963001	97.11413173	AL_ATAC_TCDD_F	TCDD	F	MER81	DNA
-0.099043156	10.6599713	5.21E-10	4.66E-09	L1_Mm	1632.150329	1514.408349	AL_ATAC_TCDD_F	TCDD	F	L1_Mm	LINE
0.773728921	1.509031034	5.76E-10	5.11E-09	RMER3D3	2.298871934	4.260344181	AL_ATAC_TCDD_F	TCDD	F	RMER3D3	LTR
-0.109594885	12.4187121	6.98E-10	6.15E-09	L1_Mur2	5501.699966	5120.07466	AL_ATAC_TCDD_F	TCDD	F	L1_Mur2	LINE
-0.073031082	9.476705485	7.77E-10	6.80E-09	RLTR17	716.3683529	682.2323327	AL_ATAC_TCDD_F	TCDD	F	RLTR17	LTR
0.17830817	7.998084625	1.24E-09	1.08E-08	RLTR48A	249.5503265	279.9776409	AL_ATAC_TCDD_F	TCDD	F	RLTR48A	LTR
0.049824147	13.04489611	1.48E-09	1.27E-08	MTC	8406.834352	8666.376836	AL_ATAC_TCDD_F	TCDD	F	MTC	LTR
0.088499925	9.148701368	1.82E-09	1.55E-08	RMER30	561.9645328	595.0981374	AL_ATAC_TCDD_F	TCDD	F	RMER30	DNA
-0.086262876	9.340107193	1.84E-09	1.56E-08	ORR1A0	654.1358555	618.9283225	AL_ATAC_TCDD_F	TCDD	F	ORR1A0	LTR
0.24778663	6.045618361	1.88E-09	1.58E-08	MamRep38	64.2416125	78.79756531	AL_ATAC_TCDD_F	TCDD	F	MamRep38	DNA
0.271064117	4.876633635	3.70E-09	3.09E-08	LTR53B	28.59883593	34.77343328	AL_ATAC_TCDD_F	TCDD	F	LTR53B	LTR
-0.123851322	8.704641222	4.11E-09	3.40E-08	RLTR45	422.3127163	389.3447207	AL_ATAC_TCDD_F	TCDD	F	RLTR45	LTR
0.096816971	8.600943949	4.18E-09	3.44E-08	MER33	384.3752028	406.9240332	AL_ATAC_TCDD_F	TCDD	F	MER33	DNA
0.107601948	7.949878679	4.67E-09	3.81E-08	RLTR34B_MM	245.2924392	267.1856549	AL_ATAC_TCDD_F	TCDD	F	RLTR34B_MM	LTR
-0.100931083	9.216078006	4.73E-09	3.83E-08	RMER13A1	599.6170788	553.4524431	AL_ATAC_TCDD_F	TCDD	F	RMER13A1	LTR
0.127574619	7.976141976	5.57E-09	4.48E-08	LFSINE_Vert	248.2304802	271.5595373	AL_ATAC_TCDD_F	TCDD	F	LFSINE_Vert	SINE
0.068619664	10.06630572	6.21E-09	4.96E-08	L1MB5	1069.177445	1108.780061	AL_ATAC_TCDD_F	TCDD	F	L1MB5	LINE
0.132915784	6.972120643	7.77E-09	6.16E-08	MER119	123.6133653	137.6602251	AL_ATAC_TCDD_F	TCDD	F	MER119	DNA
0.155256752	5.848931565	7.95E-09	6.27E-08	MER58C	56.32953561	62.18513798	AL_ATAC_TCDD_F	TCDD	F	MER58C	DNA
0.097448184	12.32133046	8.37E-09	6.51E-08	B1_Mur3	5078.712057	5406.251714	AL_ATAC_TCDD_F	TCDD	F	B1_Mur3	SINE
0.588569032	2.798342007	8.32E-09	6.51E-08	MER101B	6.197272524	9.016276887	AL_ATAC_TCDD_F	TCDD	F	MER101B	LTR
0.184959354	6.770244346	8.97E-09	6.92E-08	MER92B	107.1164786	119.8081293	AL_ATAC_TCDD_F	TCDD	F	MER92B	LTR
-0.097991962	11.52052952	9.64E-09	7.39E-08	Lx5b	2962.142516	2730.498565	AL_ATAC_TCDD_F	TCDD	F	Lx5b	LINE
0.429381628	3.042718503	9.80E-09	7.46E-08	LTR109A2	7.503864241	10.26406132	AL_ATAC_TCDD_F	TCDD	F	LTR109A2	LTR
-0.064105518	10.24653255	1.11E-08	8.39E-08	ORR1A3	1222.072916	1168.428312	AL_ATAC_TCDD_F	TCDD	F	ORR1A3	LTR
0.127599811	7.297244868	1.25E-08	9.37E-08	L4_A_Mam	155.7476653	169.1495076	AL_ATAC_TCDD_F	TCDD	F	L4_A_Mam	LINE
-0.08363878	9.396879889	1.45E-08	1.08E-07	MMETn-int	678.293027	642.8022102	AL_ATAC_TCDD_F	TCDD	F	MMETn-int	LTR
-0.278144624	4.828176069	1.63E-08	1.21E-07	LTRIS6	28.80749651	23.95100915	AL_ATAC_TCDD_F	TCDD	F	LTRIS6	LTR
-0.400188002	3.740836861	1.66E-08	1.23E-07	RLTR30D_RN	13.60072893	10.36561788	AL_ATAC_TCDD_F	TCDD	F	RLTR30D_RN	LTR
-0.182117059	6.153458161	1.77E-08	1.30E-07	ERVB7_3-LTR_MM	71.71083608	62.07464139	AL_ATAC_TCDD_F	TCDD	F	ERVB7_3-LTR_MM	LTR
0.088058513	12.93538568	1.95E-08	1.42E-07	B1_Mur1	7775.690659	8273.925141	AL_ATAC_TCDD_F	TCDD	F	B1_Mur1	SINE
-0.09596271	7.962423657	2.08E-08	1.50E-07	MTEb-int	251.9921912	232.0319435	AL_ATAC_TCDD_F	TCDD	F	MTEb-int	LTR
0.057742887	10.94143162	2.14E-08	1.54E-07	MLT1C	1950.859957	2030.944987	AL_ATAC_TCDD_F	TCDD	F	MLT1C	LTR
-0.193158611	6.11452411	2.17E-08	1.55E-07	IAPEY3C_LTR	69.67204977	62.38562063	AL_ATAC_TCDD_F	TCDD	F	IAPEY3C_LTR	LTR
-0.077298652	10.75584086	2.30E-08	1.61E-07	MMERVK10C-int	1741.207499	1636.218468	AL_ATAC_TCDD_F	TCDD	F	MMERVK10C-int	LTR
-0.090587678	9.806478015	2.31E-08	1.61E-07	RMER17A	900.7658065	842.1524745	AL_ATAC_TCDD_F	TCDD	F	RMER17A	LTR
-0.095914525	11.27202388	2.41E-08	1.67E-07	Lx4B	2501.304201	2298.348086	AL_ATAC_TCDD_F	TCDD	F	Lx4B	LINE
0.099351569	12.30344875	3.01E-08	2.08E-07	PB1D9	5003.373903	5338.557809	AL_ATAC_TCDD_F	TCDD	F	PB1D9	SINE
0.137503407	7.538851239	3.41E-08	2.33E-07	LTR33A	182.9557355	200.7372661	AL_ATAC_TCDD_F	TCDD	F	LTR33A	LTR
0.116482774	8.324630003	3.41E-08	2.33E-07	RLTR26C_MM	314.9604391	348.3259415	AL_ATAC_TCDD_F	TCDD	F	RLTR26C_MM	LTR
0.192909259	6.319042513	5.28E-08	3.58E-07	MER91B	78.59266169	86.74841573	AL_ATAC_TCDD_F	TCDD	F	MER91B	DNA
0.117161608	7.4272876	6.04E-08	4.06E-07	Charlie1b	170.0879867	182.5179948	AL_ATAC_TCDD_F	TCDD	F	Charlie1b	DNA
-0.068601731	9.29837757	6.06E-08	4.06E-07	RMER20B	632.8667438	604.6646096	AL_ATAC_TCDD_F	TCDD	F	RMER20B	LTR
0.062063784	9.629665407	7.21E-08	4.80E-07	MER21C	787.5141369	821.7891611	AL_ATAC_TCDD_F	TCDD	F	MER21C	LTR
0.276375036	4.096450804	8.51E-08	5.63E-07	MER70-int	16.41504675	19.89460116	AL_ATAC_TCDD_F	TCDD	F	MER70-int	LTR
0.228963935	7.78315477	8.99E-08	5.92E-07	IAPEY4_LTR	217.5509754	255.2587652	AL_ATAC_TCDD_F	TCDD	F	IAPEY4_LTR	LTR
0.144215229	7.330919798	9.11E-08	5.96E-07	MER117	159.0411355	176.4754983	AL_ATAC_TCDD_F	TCDD	F	MER117	DNA
0.130297331	8.149071246	1.01E-07	6.60E-07	RLTR12D	279.7707041	307.5799549	AL_ATAC_TCDD_F	TCDD	F	RLTR12D	LTR
0.133877097	7.370724278	1.23E-07	7.93E-07	RLTR30	164.4931159	179.897247	AL_ATAC_TCDD_F	TCDD	F	RLTR30	LTR
0.114206386	7.693479755	1.26E-07	8.12E-07	MER89	204.3908503	222.7194059	AL_ATAC_TCDD_F	TCDD	F	MER89	LTR
-0.075782686	9.356425859	1.35E-07	8.62E-07	ORR1A1-int	660.8968515	624.0708697	AL_ATAC_TCDD_F	TCDD	F	ORR1A1-int	LTR
-0.093908042	9.076958291	1.41E-07	8.94E-07	BGLII	545.2644661	514.0234638	AL_ATAC_TCDD_F	TCDD	F	BGLII	LTR
0.163762399	5.885944631	1.41E-07	8.94E-07	Charlie15b	58.04896017	66.22884437	AL_ATAC_TCDD_F	TCDD	F	Charlie15b	DNA
0.080657804	9.009808986	1.52E-07	9.52E-07	MER3	510.7785222	530.7591665	AL_ATAC_TCDD_F	TCDD	F	MER3	DNA
0.17250747	6.969614616	1.52E-07	9.52E-07	RLTR19B	124.2071899	138.8266398	AL_ATAC_TCDD_F	TCDD	F	RLTR19B	LTR
0.096599206	8.148730598	1.97E-07	1.23E-06	RLTR12E	281.1768612	298.8576122	AL_ATAC_TCDD_F	TCDD	F	RLTR12E	LTR
0.091036201	8.83912874	2.17E-07	1.34E-06	MLT2B4	455.135658	493.9061186	AL_ATAC_TCDD_F	TCDD	F	MLT2B4	LTR
-0.098830464	8.631772127	2.34E-07	1.44E-06	ORR1A0-int	399.9822045	375.1709461	AL_ATAC_TCDD_F	TCDD	F	ORR1A0-int	LTR
0.102939419	7.337367977	2.56E-07	1.56E-06	Charlie7	159.9928894	170.8545425	AL_ATAC_TCDD_F	TCDD	F	Charlie7	DNA
-0.189392076	6.035150241	2.64E-07	1.61E-06	RLTR10D2	66.01397939	58.63670327	AL_ATAC_TCDD_F	TCDD	F	RLTR10D2	LTR
0.342256689	3.793720991	2.67E-07	1.62E-06	Eulor11	13.52791104	16.30774628	AL_ATAC_TCDD_F	TCDD	F	Eulor11	DNA
0.384629538	3.044266779	2.95E-07	1.77E-06	Eulor2B	7.703415981	9.923216762	AL_ATAC_TCDD_F	TCDD	F	Eulor2B	DNA
-0.078577402	8.970704998	3.01E-07	1.80E-06	MERVK26-int	505.2925668	476.7840305	AL_ATAC_TCDD_F	TCDD	F	MERVK26-int	LTR
0.164524674	5.257025636	3.27E-07	1.95E-06	Looper	37.38356623	41.96782192	AL_ATAC_TCDD_F	TCDD	F	Looper	DNA
-0.097728695	8.724416828	3.36E-07	1.99E-06	RLTR45-int	426.0409986	394.3531377	AL_ATAC_TCDD_F	TCDD	F	RLTR45-int	LTR
-0.053846065	12.16465538	3.43E-07	2.02E-06	ORR1A2	4603.004883	4452.588753	AL_ATAC_TCDD_F	TCDD	F	ORR1A2	LTR
0.105222068	7.369387836	4.16E-07	2.44E-06	MER46C	163.7278303	176.2268797	AL_ATAC_TCDD_F	TCDD	F	MER46C	DNA
0.09558253	7.611984023	4.32E-07	2.52E-06	MLTR18_MM	192.1568411	207.5108248	AL_ATAC_TCDD_F	TCDD	F	MLTR18_MM	LTR
-0.132009375	8.482162356	4.59E-07	2.66E-06	IAPEy-int	363.8522345	329.2546181	AL_ATAC_TCDD_F	TCDD	F	IAPEy-int	LTR
0.097695758	7.51074673	4.67E-07	2.69E-06	MER20B	180.3536483	193.8034986	AL_ATAC_TCDD_F	TCDD	F	MER20B	DNA
-0.154710717	7.045428859	4.87E-07	2.79E-06	RMER6-int	132.6954235	119.1927012	AL_ATAC_TCDD_F	TCDD	F	RMER6-int	LTR
0.136127123	7.174361033	4.91E-07	2.81E-06	RLTR20A2	142.2851932	152.8848567	AL_ATAC_TCDD_F	TCDD	F	RLTR20A2	LTR
-0.097598652	11.03912284	5.14E-07	2.92E-06	L1_Mur1	2108.156299	1979.051508	AL_ATAC_TCDD_F	TCDD	F	L1_Mur1	LINE
-0.153386309	6.358923489	5.21E-07	2.95E-06	ERVB2_1A-I_MM-int	82.31711765	73.91344732	AL_ATAC_TCDD_F	TCDD	F	ERVB2_1A-I_MM-int	LTR
0.097138667	7.93576581	5.26E-07	2.96E-06	MER74A	243.1134431	259.026185	AL_ATAC_TCDD_F	TCDD	F	MER74A	LTR
0.065937701	9.904737983	5.50E-07	3.08E-06	RLTR25B	949.7835892	992.4938099	AL_ATAC_TCDD_F	TCDD	F	RLTR25B	LTR
-0.092112142	9.323668456	5.54E-07	3.09E-06	RMER6D	643.8428957	611.2093578	AL_ATAC_TCDD_F	TCDD	F	RMER6D	LTR
0.131208902	8.126211506	5.89E-07	3.26E-06	MER77	276.4536432	302.5247676	AL_ATAC_TCDD_F	TCDD	F	MER77	LTR
0.043462426	14.66190446	6.82E-07	3.76E-06	B4A	25835.75148	26598.99889	AL_ATAC_TCDD_F	TCDD	F	B4A	SINE
0.202446337	4.893553468	7.28E-07	3.99E-06	Tigger8	28.80148118	32.84557083	AL_ATAC_TCDD_F	TCDD	F	Tigger8	DNA
0.085670999	8.24116769	7.62E-07	4.16E-06	Charlie1	300.1323831	318.9066054	AL_ATAC_TCDD_F	TCDD	F	Charlie1	DNA
0.176359283	7.942498646	8.73E-07	4.74E-06	RLTR6_Mm	240.1377017	271.8573539	AL_ATAC_TCDD_F	TCDD	F	RLTR6_Mm	LTR
0.108090827	7.317756315	8.88E-07	4.80E-06	LTR40b	158.9712345	169.4339992	AL_ATAC_TCDD_F	TCDD	F	LTR40b	LTR
-0.087422244	8.392135434	9.26E-07	4.98E-06	IAPEY4_I-int	340.6013784	320.3570646	AL_ATAC_TCDD_F	TCDD	F	IAPEY4_I-int	LTR
-0.17312065	6.047918251	9.79E-07	5.24E-06	IAPLTR4_I	65.86023085	59.39664222	AL_ATAC_TCDD_F	TCDD	F	IAPLTR4_I	LTR
0.186860051	5.957840333	1.03E-06	5.50E-06	LTR101_Mam	60.78546801	70.29222554	AL_ATAC_TCDD_F	TCDD	F	LTR101_Mam	LTR
-0.112779041	6.318211611	1.07E-06	5.69E-06	RLTR10B	80.42104529	73.94400993	AL_ATAC_TCDD_F	TCDD	F	RLTR10B	LTR
0.100269944	7.561322019	1.10E-06	5.81E-06	MER77B	187.1455912	199.4137718	AL_ATAC_TCDD_F	TCDD	F	MER77B	LTR
0.25705945	4.664614218	1.11E-06	5.81E-06	UCON8	24.694217	30.21629162	AL_ATAC_TCDD_F	TCDD	F	UCON8	DNA
-0.06315538	9.891754128	1.20E-06	6.29E-06	MT2_Mm	956.1085147	916.0284296	AL_ATAC_TCDD_F	TCDD	F	MT2_Mm	LTR
0.326608499	8.363752522	1.31E-06	6.84E-06	RLTR4_Mm	317.8667103	381.9074796	AL_ATAC_TCDD_F	TCDD	F	RLTR4_Mm	LTR
0.084183064	8.054470175	1.34E-06	6.92E-06	AmnSINE1	263.1782676	281.4848891	AL_ATAC_TCDD_F	TCDD	F	AmnSINE1	SINE
-0.132096945	7.004205857	1.34E-06	6.92E-06	RLTR10F	129.5070003	118.2751405	AL_ATAC_TCDD_F	TCDD	F	RLTR10F	LTR
0.071220663	8.771289161	1.53E-06	7.87E-06	Tigger5	433.2191919	453.9586028	AL_ATAC_TCDD_F	TCDD	F	Tigger5	DNA
-0.189079431	5.537789659	1.64E-06	8.36E-06	LTRIS4A	46.89783632	40.5446911	AL_ATAC_TCDD_F	TCDD	F	LTRIS4A	LTR
0.086546233	12.99856728	1.67E-06	8.48E-06	B1_Mur4	8134.74323	8634.362521	AL_ATAC_TCDD_F	TCDD	F	B1_Mur4	SINE
0.201693656	5.062272933	1.77E-06	8.98E-06	Charlie21a	32.91513169	38.24384906	AL_ATAC_TCDD_F	TCDD	F	Charlie21a	DNA
-0.076987809	7.864317023	1.93E-06	9.71E-06	RLTR20B2	234.0695959	221.5255919	AL_ATAC_TCDD_F	TCDD	F	RLTR20B2	LTR
0.07162354	15.05525763	1.94E-06	9.75E-06	B3	33900.25153	35631.62034	AL_ATAC_TCDD_F	TCDD	F	B3	SINE
-0.079060092	12.53481527	2.04E-06	1.02E-05	Lx6	5961.974689	5684.537011	AL_ATAC_TCDD_F	TCDD	F	Lx6	LINE
0.081416903	8.996993024	2.27E-06	1.13E-05	LTR33	506.7792037	543.7067126	AL_ATAC_TCDD_F	TCDD	F	LTR33	LTR
0.06573562	9.670106468	2.36E-06	1.17E-05	RLTR14-int	811.2671577	850.5084551	AL_ATAC_TCDD_F	TCDD	F	RLTR14-int	LTR
-0.215245786	5.026673765	2.39E-06	1.18E-05	RLTR30C_MM	33.2900329	27.56059309	AL_ATAC_TCDD_F	TCDD	F	RLTR30C_MM	LTR
0.064031068	8.858334832	2.44E-06	1.20E-05	MLT1F1	461.070796	477.6589642	AL_ATAC_TCDD_F	TCDD	F	MLT1F1	LTR
-0.127349144	7.376448499	2.57E-06	1.26E-05	IAPLTR2a	168.1542753	156.3124502	AL_ATAC_TCDD_F	TCDD	F	IAPLTR2a	LTR
0.052370349	11.25828373	2.74E-06	1.33E-05	L1M4	2434.191109	2501.108294	AL_ATAC_TCDD_F	TCDD	F	L1M4	LINE
0.107624896	7.344725125	2.75E-06	1.33E-05	MamRep605	160.8837866	175.0576077	AL_ATAC_TCDD_F	TCDD	F	MamRep605	LTR
0.096902525	7.329934318	2.89E-06	1.39E-05	MLT1E1	158.9085667	169.734622	AL_ATAC_TCDD_F	TCDD	F	MLT1E1	LTR
0.118416064	6.456460464	3.09E-06	1.48E-05	MER91A	87.32622508	96.49743811	AL_ATAC_TCDD_F	TCDD	F	MER91A	DNA
0.074671571	8.566597803	3.08E-06	1.48E-05	MLT2D	374.6973346	396.0806236	AL_ATAC_TCDD_F	TCDD	F	MLT2D	LTR
-0.075707689	9.319161474	3.36E-06	1.60E-05	RMER13A	645.730053	612.4708402	AL_ATAC_TCDD_F	TCDD	F	RMER13A	LTR
-0.049764205	13.40587888	3.70E-06	1.75E-05	Lx9	10871.25207	10544.73685	AL_ATAC_TCDD_F	TCDD	F	Lx9	LINE
0.046771923	9.723770233	4.22E-06	1.99E-05	MT2B2	842.5310065	874.1374639	AL_ATAC_TCDD_F	TCDD	F	MT2B2	LTR
0.057320406	8.880561039	4.57E-06	2.14E-05	RLTR18B	468.7608305	489.874221	AL_ATAC_TCDD_F	TCDD	F	RLTR18B	LTR
0.058528716	9.892911471	4.63E-06	2.16E-05	L1MA5	945.1944679	983.9307254	AL_ATAC_TCDD_F	TCDD	F	L1MA5	LINE
0.126540795	8.015768712	4.90E-06	2.28E-05	ERVB7_2B-LTR_MM	256.439588	280.2801885	AL_ATAC_TCDD_F	TCDD	F	ERVB7_2B-LTR_MM	LTR
0.049334838	10.47486346	5.24E-06	2.42E-05	MLT1A1	1418.377572	1468.226817	AL_ATAC_TCDD_F	TCDD	F	MLT1A1	LTR
0.08410217	7.941901866	5.25E-06	2.42E-05	MLTR73	243.8898216	257.5038432	AL_ATAC_TCDD_F	TCDD	F	MLTR73	LTR
0.329611552	3.532527663	5.48E-06	2.51E-05	MER66C	11.00501248	13.49510639	AL_ATAC_TCDD_F	TCDD	F	MER66C	LTR
-0.096829995	7.407662586	5.62E-06	2.57E-05	MLT2C1	171.2109478	160.2051021	AL_ATAC_TCDD_F	TCDD	F	MLT2C1	LTR
0.056450926	8.825852634	6.83E-06	3.09E-05	L1MC5a	449.7336826	475.6300759	AL_ATAC_TCDD_F	TCDD	F	L1MC5a	LINE
0.169989728	5.258704743	7.01E-06	3.16E-05	ORSL-2b	37.7065046	42.1041207	AL_ATAC_TCDD_F	TCDD	F	ORSL-2b	DNA
-0.418648344	2.52971196	7.35E-06	3.30E-05	Eulor6B	5.799768134	3.973413963	AL_ATAC_TCDD_F	TCDD	F	Eulor6B	DNA
0.100472249	7.532211088	8.01E-06	3.59E-05	MER102b	183.1522873	195.7645533	AL_ATAC_TCDD_F	TCDD	F	MER102b	DNA
0.079668856	12.61966412	8.14E-06	3.63E-05	B1_Mur2	6263.142282	6599.367026	AL_ATAC_TCDD_F	TCDD	F	B1_Mur2	SINE
0.246722228	4.701857301	8.57E-06	3.81E-05	LTR86C	25.31157462	29.58240668	AL_ATAC_TCDD_F	TCDD	F	LTR86C	LTR
0.069915368	8.655318433	9.02E-06	3.99E-05	Tigger5b	401.1244557	420.6954481	AL_ATAC_TCDD_F	TCDD	F	Tigger5b	DNA
-0.084384179	9.647681454	9.88E-06	4.35E-05	RMER17D2	810.0580822	761.0476559	AL_ATAC_TCDD_F	TCDD	F	RMER17D2	LTR
-0.145798028	6.013013233	1.09E-05	4.76E-05	RLTR10E	64.43364548	59.44348199	AL_ATAC_TCDD_F	TCDD	F	RLTR10E	LTR
0.115925768	7.55896009	1.10E-05	4.81E-05	RLTR20A2B_MM	185.4914859	198.2480152	AL_ATAC_TCDD_F	TCDD	F	RLTR20A2B_MM	LTR
0.063939417	9.016920009	1.22E-05	5.32E-05	L1MD1	514.8784693	535.7052968	AL_ATAC_TCDD_F	TCDD	F	L1MD1	LINE
0.06451157	11.24655463	1.25E-05	5.42E-05	MT2B	2415.28374	2504.230085	AL_ATAC_TCDD_F	TCDD	F	MT2B	LTR
0.061076039	10.55321465	1.30E-05	5.62E-05	MTC-int	1496.533632	1560.512719	AL_ATAC_TCDD_F	TCDD	F	MTC-int	LTR
0.21906855	4.014582963	1.31E-05	5.63E-05	FordPrefect_a	15.49309049	18.5671608	AL_ATAC_TCDD_F	TCDD	F	FordPrefect_a	DNA
0.053923828	10.76704373	1.37E-05	5.87E-05	L1MB7	1735.174527	1769.421709	AL_ATAC_TCDD_F	TCDD	F	L1MB7	LINE
0.120107995	6.077469663	1.39E-05	5.92E-05	LTR37B	66.73456237	71.25510048	AL_ATAC_TCDD_F	TCDD	F	LTR37B	LTR
-0.113683136	7.406473504	1.42E-05	6.03E-05	RLTR26	169.8643433	158.5705662	AL_ATAC_TCDD_F	TCDD	F	RLTR26	LTR
0.045076026	10.30881357	1.48E-05	6.29E-05	MER5A	1265.544619	1303.383775	AL_ATAC_TCDD_F	TCDD	F	MER5A	DNA
0.248116741	3.582964409	1.50E-05	6.35E-05	MER94B	11.49724621	13.95015858	AL_ATAC_TCDD_F	TCDD	F	MER94B	DNA
-0.601832844	1.506740255	1.60E-05	6.74E-05	Eulor5B	2.796799176	1.769471341	AL_ATAC_TCDD_F	TCDD	F	Eulor5B	DNA
0.057648038	14.22845323	1.66E-05	6.94E-05	B3A	19131.43926	19872.77347	AL_ATAC_TCDD_F	TCDD	F	B3A	SINE
0.152030448	5.473948468	1.80E-05	7.51E-05	Tigger9a	43.20214246	48.94158116	AL_ATAC_TCDD_F	TCDD	F	Tigger9a	DNA
0.060224198	9.238806243	1.84E-05	7.64E-05	L1MC5	601.7982263	633.6158757	AL_ATAC_TCDD_F	TCDD	F	L1MC5	LINE
-0.097720716	8.314106366	1.93E-05	7.99E-05	ETnERV3-int	319.3799117	301.6766088	AL_ATAC_TCDD_F	TCDD	F	ETnERV3-int	LTR
0.081068157	8.929000881	2.11E-05	8.73E-05	ERVL-B4-int	482.7199719	508.4392915	AL_ATAC_TCDD_F	TCDD	F	ERVL-B4-int	LTR
0.10041181	14.23844011	2.13E-05	8.75E-05	B2_Mm2	19148.3457	20791.74098	AL_ATAC_TCDD_F	TCDD	F	B2_Mm2	SINE
0.13347166	5.702838231	2.28E-05	9.36E-05	MER57E1	51.44722596	56.66410763	AL_ATAC_TCDD_F	TCDD	F	MER57E1	LTR
0.110234082	6.863200327	2.30E-05	9.41E-05	LTR16E2	114.7349181	125.3966147	AL_ATAC_TCDD_F	TCDD	F	LTR16E2	LTR
-0.118200905	6.789515506	2.41E-05	9.82E-05	L1MA10	111.5508365	104.2332576	AL_ATAC_TCDD_F	TCDD	F	L1MA10	LINE
0.044939642	11.20226048	2.45E-05	9.93E-05	L1M5	2336.895702	2411.647074	AL_ATAC_TCDD_F	TCDD	F	L1M5	LINE
-0.042174128	10.56077326	2.68E-05	0.000108393	ORR1A2-int	1513.984446	1471.055249	AL_ATAC_TCDD_F	TCDD	F	ORR1A2-int	LTR
-0.076730042	8.181343514	2.70E-05	0.000108618	RLTR9D	293.9488901	277.0811537	AL_ATAC_TCDD_F	TCDD	F	RLTR9D	LTR
0.103624297	6.645983073	2.81E-05	0.000112892	LTR82A	98.92120663	104.3195922	AL_ATAC_TCDD_F	TCDD	F	LTR82A	LTR
0.120959034	6.006437877	2.87E-05	0.000114855	LTR33B	63.12809527	69.99869977	AL_ATAC_TCDD_F	TCDD	F	LTR33B	LTR
-0.646664732	1.242124117	2.96E-05	0.000117761	MER136	2.300395646	1.214118052	AL_ATAC_TCDD_F	TCDD	F	MER136	DNA
0.125623979	7.580757613	3.11E-05	0.000123402	HAL1ME	188.8592638	206.1339878	AL_ATAC_TCDD_F	TCDD	F	HAL1ME	LINE
0.075168936	7.664937359	3.12E-05	0.000123548	MER31A	200.9368171	213.6368624	AL_ATAC_TCDD_F	TCDD	F	MER31A	LTR
0.071485701	9.08854678	3.34E-05	0.000131675	RMER20A	538.5600883	563.9966659	AL_ATAC_TCDD_F	TCDD	F	RMER20A	LTR
0.050190367	10.33997959	3.99E-05	0.000156537	RMER15-int	1290.688436	1347.071826	AL_ATAC_TCDD_F	TCDD	F	RMER15-int	LTR
0.043686517	10.11803302	4.19E-05	0.000163925	Tigger7	1106.929548	1138.211539	AL_ATAC_TCDD_F	TCDD	F	Tigger7	DNA
0.129667478	5.723640234	4.34E-05	0.00016881	Charlie13a	51.65342244	57.92492314	AL_ATAC_TCDD_F	TCDD	F	Charlie13a	DNA
0.114989225	8.659997403	4.34E-05	0.00016881	MuLV-int	402.5299082	436.1838646	AL_ATAC_TCDD_F	TCDD	F	MuLV-int	LTR
0.095025083	7.240278319	4.37E-05	0.00016903	Charlie8	149.9344349	159.7612582	AL_ATAC_TCDD_F	TCDD	F	Charlie8	DNA
0.071348485	8.296367208	4.60E-05	0.000177428	RLTR19	312.5126774	325.0778463	AL_ATAC_TCDD_F	TCDD	F	RLTR19	LTR
0.089535272	7.341100431	4.67E-05	0.000179682	MRLTR33	160.1155244	170.824639	AL_ATAC_TCDD_F	TCDD	F	MRLTR33	LTR
-0.596123452	1.451465611	4.70E-05	0.00017993	MER76-int	2.700432636	1.819614344	AL_ATAC_TCDD_F	TCDD	F	MER76-int	LTR
-0.110510168	6.689928303	4.71E-05	0.000180069	RLTR13A1	104.0056464	97.77575383	AL_ATAC_TCDD_F	TCDD	F	RLTR13A1	LTR
-0.103401176	7.263563535	5.33E-05	0.000202866	RLTR13B3	154.7548779	143.4860059	AL_ATAC_TCDD_F	TCDD	F	RLTR13B3	LTR
-0.038412289	12.12468313	5.89E-05	0.000222754	ORR1B1	4482.092629	4337.504467	AL_ATAC_TCDD_F	TCDD	F	ORR1B1	LTR
-0.140787997	5.754921789	5.92E-05	0.000222945	RLTR31A_Mm	54.6426125	48.71607841	AL_ATAC_TCDD_F	TCDD	F	RLTR31A_Mm	LTR
0.158875288	5.470110336	6.41E-05	0.000240514	RLTR20A1	42.75656207	49.07911417	AL_ATAC_TCDD_F	TCDD	F	RLTR20A1	LTR
0.10076771	6.681856783	6.47E-05	0.000242186	ERV3-16A3_LTR	101.2054016	108.0929898	AL_ATAC_TCDD_F	TCDD	F	ERV3-16A3_LTR	LTR
-0.07830474	7.382390572	6.51E-05	0.000242719	RLTR51B_Mm	168.0792148	158.8438407	AL_ATAC_TCDD_F	TCDD	F	RLTR51B_Mm	LTR
0.201498552	4.690957614	6.57E-05	0.000244297	Zaphod2	24.80115605	27.80636357	AL_ATAC_TCDD_F	TCDD	F	Zaphod2	DNA
0.065911255	8.588826991	6.70E-05	0.000248115	MLT1I	380.0990906	403.1511481	AL_ATAC_TCDD_F	TCDD	F	MLT1I	LTR
0.074366595	7.563612739	6.74E-05	0.000249095	Charlie4a	187.6453464	194.6634563	AL_ATAC_TCDD_F	TCDD	F	Charlie4a	DNA
0.150855032	5.257025888	7.09E-05	0.000260279	L1M7	37.48786571	41.79381901	AL_ATAC_TCDD_F	TCDD	F	L1M7	LINE
-0.081598411	7.339555459	7.09E-05	0.000260279	MLTR31FA_MM	162.1631285	154.4410378	AL_ATAC_TCDD_F	TCDD	F	MLTR31FA_MM	LTR
0.054795708	9.729743941	7.32E-05	0.000267864	L1MC	843.536251	882.1722157	AL_ATAC_TCDD_F	TCDD	F	L1MC	LINE
0.17712941	5.195278781	7.74E-05	0.000282275	hAT-N1_Mam	35.98962321	38.6974722	AL_ATAC_TCDD_F	TCDD	F	hAT-N1_Mam	DNA
0.07899521	9.202299799	8.41E-05	0.000305568	RLTR20C2_MM	582.6011794	611.0028868	AL_ATAC_TCDD_F	TCDD	F	RLTR20C2_MM	LTR
0.092562248	6.179274151	8.63E-05	0.000312625	MER94	71.87820258	75.68811193	AL_ATAC_TCDD_F	TCDD	F	MER94	DNA
0.116644937	6.455704473	8.68E-05	0.000313395	L1MEi	86.71864613	94.63896218	AL_ATAC_TCDD_F	TCDD	F	L1MEi	LINE
0.396190524	2.395844256	8.83E-05	0.00031761	MamRep488	4.799733725	5.803495775	AL_ATAC_TCDD_F	TCDD	F	MamRep488	DNA
-0.178101558	5.094021078	9.37E-05	0.000334766	ERVB4_3-LTR_MM	34.90556145	31.22690003	AL_ATAC_TCDD_F	TCDD	F	ERVB4_3-LTR_MM	LTR
0.059520625	9.399582772	9.42E-05	0.000334766	L1MC4a	669.840118	707.4783961	AL_ATAC_TCDD_F	TCDD	F	L1MC4a	LINE
0.144835778	5.479983435	9.37E-05	0.000334766	MER124	43.50652395	48.6002295	AL_ATAC_TCDD_F	TCDD	F	MER124	DNA
-0.086461388	7.671972603	9.41E-05	0.000334766	RLTR10B2	206.5374312	190.7576857	AL_ATAC_TCDD_F	TCDD	F	RLTR10B2	LTR
-0.089311023	6.836975369	9.90E-05	0.000350692	LTR48	115.8629331	108.4146207	AL_ATAC_TCDD_F	TCDD	F	LTR48	LTR
-0.076035785	8.893485833	0.000104574	0.000369142	MuRRS-int	476.5404663	451.75464	AL_ATAC_TCDD_F	TCDD	F	MuRRS-int	LTR
0.187185207	4.447102205	0.000110003	0.000387085	MLT1H2-int	21.0030971	24.42122679	AL_ATAC_TCDD_F	TCDD	F	MLT1H2-int	LTR
-0.056739457	11.62910192	0.000111996	0.000392863	L1VL2	3178.630459	3050.329808	AL_ATAC_TCDD_F	TCDD	F	L1VL2	LINE
-0.057813374	9.76901423	0.00011418	0.000399274	MMERVK9E_I-int	882.8910535	848.457108	AL_ATAC_TCDD_F	TCDD	F	MMERVK9E_I-int	LTR
0.076718306	8.133243246	0.000114623	0.000399572	MLT1H1	278.6188855	295.2412317	AL_ATAC_TCDD_F	TCDD	F	MLT1H1	LTR
-0.085119463	7.93184143	0.000118319	0.000411177	RLTR20B5_MM	245.3693929	234.512006	AL_ATAC_TCDD_F	TCDD	F	RLTR20B5_MM	LTR
0.052063005	11.9663842	0.000122368	0.000423933	RMER19B	3982.855247	4167.166081	AL_ATAC_TCDD_F	TCDD	F	RMER19B	LTR
0.056899067	9.685411019	0.000123695	0.000426579	RLTR40	818.0755261	855.7316492	AL_ATAC_TCDD_F	TCDD	F	RLTR40	LTR
-0.633128842	1.086046347	0.000123895	0.000426579	UCON21	1.999092057	1.261450784	AL_ATAC_TCDD_F	TCDD	F	UCON21	DNA
0.070966773	8.453434437	0.00012637	0.000433767	MLT1G3	346.2851346	366.912099	AL_ATAC_TCDD_F	TCDD	F	MLT1G3	LTR
0.053287247	9.475643391	0.000127905	0.000437692	MLT1J	707.0841929	729.5272573	AL_ATAC_TCDD_F	TCDD	F	MLT1J	LTR
0.087259859	6.989756583	0.000129015	0.000438807	MLTR12	126.5310417	133.9352287	AL_ATAC_TCDD_F	TCDD	F	MLTR12	LTR
-0.085915673	7.407849735	0.000128786	0.000438807	RLTR13B2	170.3064556	160.0642547	AL_ATAC_TCDD_F	TCDD	F	RLTR13B2	LTR
0.048393099	9.730902395	0.000134047	0.00045454	RLTR14	844.8516329	884.4127954	AL_ATAC_TCDD_F	TCDD	F	RLTR14	LTR
0.048317596	9.555589868	0.000141088	0.00047697	HAL1	749.2318957	778.040098	AL_ATAC_TCDD_F	TCDD	F	HAL1	LINE
0.169448671	4.839518093	0.000141742	0.00047774	Charlie22a	27.89091452	31.10469664	AL_ATAC_TCDD_F	TCDD	F	Charlie22a	DNA
-0.703020617	0.92460208	0.000147986	0.000497286	MLT1E3-int	1.790276451	1.015395697	AL_ATAC_TCDD_F	TCDD	F	MLT1E3-int	LTR
-0.308931564	2.90715398	0.000156486	0.000524275	UCON10	7.598732742	6.043792891	AL_ATAC_TCDD_F	TCDD	F	UCON10	DNA
-0.097100104	6.541134997	0.000171856	0.000574049	RLTR31B_Mm	93.17848763	88.26278982	AL_ATAC_TCDD_F	TCDD	F	RLTR31B_Mm	LTR
0.073038182	7.32483516	0.000183884	0.000612401	MER31B	158.9641292	167.5578745	AL_ATAC_TCDD_F	TCDD	F	MER31B	LTR
0.048698931	10.39984644	0.000187258	0.000621785	MLTR11B	1342.556502	1399.848093	AL_ATAC_TCDD_F	TCDD	F	MLTR11B	LTR
0.045914459	10.5836187	0.00019099	0.00063113	L1MB3	1527.654769	1558.143175	AL_ATAC_TCDD_F	TCDD	F	L1MB3	LINE
-0.082436993	6.914807149	0.0001912	0.00063113	ORR1F-int	121.164621	114.3582426	AL_ATAC_TCDD_F	TCDD	F	ORR1F-int	LTR
0.060021384	9.324035399	0.000194169	0.000639046	MLT1H	640.2089559	668.7396359	AL_ATAC_TCDD_F	TCDD	F	MLT1H	LTR
0.22264665	3.876041899	0.000200608	0.000658302	MLT1I-int	14.09746199	17.71736406	AL_ATAC_TCDD_F	TCDD	F	MLT1I-int	LTR
0.055013106	9.356438361	0.000211381	0.000691625	MLT1K	650.9738302	679.3742099	AL_ATAC_TCDD_F	TCDD	F	MLT1K	LTR
0.084904461	6.535134771	0.000214514	0.000699829	MER102a	91.84830557	98.76073346	AL_ATAC_TCDD_F	TCDD	F	MER102a	DNA
-0.119358864	5.932906927	0.000217525	0.000705538	Charlie25	61.51829699	57.62145474	AL_ATAC_TCDD_F	TCDD	F	Charlie25	DNA
0.110624665	5.91706436	0.000216951	0.000705538	L1M2a	59.27495785	65.24612321	AL_ATAC_TCDD_F	TCDD	F	L1M2a	LINE
0.183459162	5.286109311	0.000222515	0.000719638	MER89-int	37.79821667	42.87665813	AL_ATAC_TCDD_F	TCDD	F	MER89-int	LTR
0.105227562	7.822879275	0.000224714	0.000724655	MERV1_LTR	223.9450871	241.7922915	AL_ATAC_TCDD_F	TCDD	F	MERV1_LTR	LTR
0.155613158	5.778367427	0.000239984	0.000767278	MamGypLTR3	53.52757045	61.85426386	AL_ATAC_TCDD_F	TCDD	F	MamGypLTR3	LTR
-0.202175593	4.643514207	0.000239631	0.000767278	MamRep1151	25.27964174	22.27878167	AL_ATAC_TCDD_F	TCDD	F	MamRep1151	LTR
-0.168072413	4.346165076	0.000239989	0.000767278	MER47A	20.77955322	18.55519698	AL_ATAC_TCDD_F	TCDD	F	MER47A	DNA
-0.06716449	8.489062843	0.000255127	0.000813353	RLTR13E	360.6847725	342.1426256	AL_ATAC_TCDD_F	TCDD	F	RLTR13E	LTR
0.042449879	12.20322634	0.000256351	0.000814935	RMER15	4696.041403	4859.972494	AL_ATAC_TCDD_F	TCDD	F	RMER15	LTR
0.040239297	9.043572366	0.000267062	0.000846578	MLT1F	526.0696395	541.0161457	AL_ATAC_TCDD_F	TCDD	F	MLT1F	LTR
0.103956419	6.574103865	0.000268474	0.00084865	RLTR20A	93.28801271	100.8415478	AL_ATAC_TCDD_F	TCDD	F	RLTR20A	LTR
-0.131504128	5.143192437	0.000280433	0.000883956	LTR81B	35.40535629	32.23957425	AL_ATAC_TCDD_F	TCDD	F	LTR81B	LTR
-0.058414137	10.10547954	0.000298623	0.000938651	RMER17A2	1106.193174	1065.890232	AL_ATAC_TCDD_F	TCDD	F	RMER17A2	LTR
0.105571938	7.284587764	0.000308704	0.000967619	RMER16A3	153.8457082	166.0048809	AL_ATAC_TCDD_F	TCDD	F	RMER16A3	LTR
0.150199373	4.685093077	0.000311902	0.000974913	Tigger14a	25.09915891	28.35913168	AL_ATAC_TCDD_F	TCDD	F	Tigger14a	DNA
-0.043128903	12.56255843	0.000331241	0.001032475	Lx8b	6079.329816	5882.757874	AL_ATAC_TCDD_F	TCDD	F	Lx8b	LINE
-0.173887016	4.450863427	0.000334681	0.001040301	IAPA_MM-int	22.19736201	18.66074707	AL_ATAC_TCDD_F	TCDD	F	IAPA_MM-int	LTR
0.077552959	7.073830051	0.000335917	0.00104125	RLTR12C	133.6958219	141.6575495	AL_ATAC_TCDD_F	TCDD	F	RLTR12C	LTR
-0.194827944	4.126672478	0.000342248	0.001057134	L1MEg2	17.59782745	15.13787894	AL_ATAC_TCDD_F	TCDD	F	L1MEg2	LINE
-0.164171673	5.034345181	0.000342931	0.001057134	RLTR1F_Mm	32.47772008	29.62229521	AL_ATAC_TCDD_F	TCDD	F	RLTR1F_Mm	LTR
0.102039915	6.173699388	0.000372911	0.00114497	LTR40c	71.39704977	77.35213907	AL_ATAC_TCDD_F	TCDD	F	LTR40c	LTR
0.105555153	5.928561797	0.000373471	0.00114497	Tigger16a	60.29260537	65.25866544	AL_ATAC_TCDD_F	TCDD	F	Tigger16a	DNA
-0.205423485	4.48695349	0.000418529	0.001279601	MLT1A-int	22.80133852	20.08658275	AL_ATAC_TCDD_F	TCDD	F	MLT1A-int	LTR
-0.05477193	9.327197201	0.000432616	0.001319066	ORR1A3-int	646.6714147	631.3981424	AL_ATAC_TCDD_F	TCDD	F	ORR1A3-int	LTR
0.04942594	9.364957371	0.000434078	0.001319929	MLT1F2	657.9477925	683.564019	AL_ATAC_TCDD_F	TCDD	F	MLT1F2	LTR
-0.064850826	8.844910359	0.000519128	0.001571086	RLTR9E	460.9892338	441.9653621	AL_ATAC_TCDD_F	TCDD	F	RLTR9E	LTR
0.152935662	4.884660459	0.000540911	0.00163148	RLTR41B	29.28800426	32.06115191	AL_ATAC_TCDD_F	TCDD	F	RLTR41B	LTR
0.297127345	3.339562443	0.000544327	0.001637372	MLT1E2-int	9.397867984	12.46544994	AL_ATAC_TCDD_F	TCDD	F	MLT1E2-int	LTR
0.092590601	6.273804476	0.000555527	0.001666581	L4_B_Mam	76.68289289	81.59421471	AL_ATAC_TCDD_F	TCDD	F	L4_B_Mam	LINE
-0.126973893	5.732528533	0.000628787	0.001881318	IAPEY5_LTR	53.02671261	48.21308165	AL_ATAC_TCDD_F	TCDD	F	IAPEY5_LTR	LTR
-0.122124111	6.58781597	0.00064375	0.001920949	ERVB4_3-I_MM-int	98.23400484	91.07852623	AL_ATAC_TCDD_F	TCDD	F	ERVB4_3-I_MM-int	LTR
0.073819542	14.11061755	0.000651115	0.001937761	B1_Mus1	17593.62544	18420.04342	AL_ATAC_TCDD_F	TCDD	F	B1_Mus1	SINE
-0.053676704	9.476465739	0.000661493	0.001963423	MYSERV16_I-int	716.0635468	689.8807635	AL_ATAC_TCDD_F	TCDD	F	MYSERV16_I-int	LTR
0.083096088	6.878433144	0.000665341	0.001969621	LTR16E1	115.9527007	123.9649311	AL_ATAC_TCDD_F	TCDD	F	LTR16E1	LTR
0.07513905	13.70689852	0.000698161	0.002051623	B1_Mus2	13297.99809	13921.97217	AL_ATAC_TCDD_F	TCDD	F	B1_Mus2	SINE
-0.096990735	6.887372059	0.000698542	0.002051623	IAPLTR4	119.1064531	112.4825934	AL_ATAC_TCDD_F	TCDD	F	IAPLTR4	LTR
0.039468838	11.06313887	0.000697331	0.002051623	RMER6A	2133.463493	2190.895714	AL_ATAC_TCDD_F	TCDD	F	RMER6A	LTR
0.070395203	7.678066048	0.000705019	0.002065224	RLTR11D	202.085251	213.2766018	AL_ATAC_TCDD_F	TCDD	F	RLTR11D	LTR
0.085053078	6.530248132	0.000719413	0.002101887	Tigger9b	91.97764929	98.04561089	AL_ATAC_TCDD_F	TCDD	F	Tigger9b	DNA
-0.126587116	5.419986329	0.000726777	0.002117873	MER52-int	42.98107744	38.60404367	AL_ATAC_TCDD_F	TCDD	F	MER52-int	LTR
-0.056090584	9.393481086	0.000749762	0.002179177	RMER3D-int	676.837078	637.5451044	AL_ATAC_TCDD_F	TCDD	F	RMER3D-int	LTR
-0.068207235	11.47548994	0.000751961	0.002179908	RLTR17B_Mm	2875.024865	2732.70031	AL_ATAC_TCDD_F	TCDD	F	RLTR17B_Mm	LTR
0.075223447	6.93083611	0.000788821	0.002280855	L4_C_Mam	121.1944754	125.9640143	AL_ATAC_TCDD_F	TCDD	F	L4_C_Mam	LINE
0.501057779	0.810267322	0.000799303	0.002305205	LTR9A1	1.400598326	1.878908521	AL_ATAC_TCDD_F	TCDD	F	LTR9A1	LTR
-0.062624859	7.577027853	0.000820497	0.002360246	RLTR20B1	191.2937802	182.7652074	AL_ATAC_TCDD_F	TCDD	F	RLTR20B1	LTR
0.166936706	5.065628885	0.000823765	0.002363573	LTR75	32.99603989	37.45535986	AL_ATAC_TCDD_F	TCDD	F	LTR75	LTR
0.053645319	8.326264542	0.000830986	0.002378193	MLT1L	319.132882	329.7793578	AL_ATAC_TCDD_F	TCDD	F	MLT1L	LTR
-0.322099296	2.520234746	0.000868548	0.002479349	MLT1J2-int	5.598938285	4.433320244	AL_ATAC_TCDD_F	TCDD	F	MLT1J2-int	LTR
0.163797014	5.068605196	0.000888196	0.002528984	Ricksha	32.59882091	36.31458451	AL_ATAC_TCDD_F	TCDD	F	Ricksha	DNA
0.079206297	7.442537532	0.000915847	0.002601098	MER44D	172.7837893	180.6779478	AL_ATAC_TCDD_F	TCDD	F	MER44D	DNA
0.078022958	7.455121129	0.000949905	0.002690997	Tigger15a	174.249352	183.7264958	AL_ATAC_TCDD_F	TCDD	F	Tigger15a	DNA
0.12889694	4.836703989	0.000971311	0.002744689	MER104	27.68759484	29.66781603	AL_ATAC_TCDD_F	TCDD	F	MER104	DNA
-0.062412337	8.449216624	0.001015019	0.002860972	RLTR41	350.4929007	331.6799738	AL_ATAC_TCDD_F	TCDD	F	RLTR41	LTR
0.129607847	5.506924426	0.001029887	0.002895587	HERVL74-int	44.24573536	49.41995273	AL_ATAC_TCDD_F	TCDD	F	HERVL74-int	LTR
-0.069893258	7.523223097	0.001033043	0.00289718	L1ME4a	184.8825052	177.5634014	AL_ATAC_TCDD_F	TCDD	F	L1ME4a	LINE
0.244825531	3.29805591	0.001043477	0.002919128	MER68C	9.104659848	11.07014871	AL_ATAC_TCDD_F	TCDD	F	MER68C	LTR
-0.252218776	3.006379181	0.001121243	0.003128855	LTR86B2	8.102162652	6.647168217	AL_ATAC_TCDD_F	TCDD	F	LTR86B2	LTR
0.147318962	4.594842498	0.001141187	0.003176588	Arthur1A	23.79592418	25.9985495	AL_ATAC_TCDD_F	TCDD	F	Arthur1A	DNA
-0.104277629	6.315220214	0.001263559	0.003499807	IAPEY5_I-int	79.81698919	76.27251722	AL_ATAC_TCDD_F	TCDD	F	IAPEY5_I-int	LTR
0.11563333	7.219251014	0.001296177	0.003581289	MamSINE1	147.1448822	157.2269899	AL_ATAC_TCDD_F	TCDD	F	MamSINE1	SINE
-0.093895859	8.752890963	0.00130819	0.003605579	IAPLTR3-int	435.6291643	404.6938878	AL_ATAC_TCDD_F	TCDD	F	IAPLTR3-int	LTR
0.107295808	5.993582294	0.001365123	0.003753249	CR1_Mam	62.81344899	67.8712092	AL_ATAC_TCDD_F	TCDD	F	CR1_Mam	LINE
-0.059649885	7.735275604	0.001409188	0.003864906	RLTR16B_MM	213.8274575	205.7988049	AL_ATAC_TCDD_F	TCDD	F	RLTR16B_MM	LTR
0.115247027	5.278096936	0.001474227	0.004033399	MamGypLTR1a	37.73452605	41.68742727	AL_ATAC_TCDD_F	TCDD	F	MamGypLTR1a	LTR
0.123658016	4.878445926	0.001561078	0.0042606	MER65D	28.82642917	31.22653801	AL_ATAC_TCDD_F	TCDD	F	MER65D	LTR
-0.048420331	12.54706046	0.001578208	0.004288028	L1_Mur3	5990.648372	5828.517241	AL_ATAC_TCDD_F	TCDD	F	L1_Mur3	LINE
-0.103281438	5.903328492	0.001578791	0.004288028	RLTR44A	59.91771829	56.66235442	AL_ATAC_TCDD_F	TCDD	F	RLTR44A	LTR
0.045466115	9.449833809	0.001656926	0.004489347	L1MCa	697.2183878	719.6096229	AL_ATAC_TCDD_F	TCDD	F	L1MCa	LINE
-0.078333811	8.276176394	0.001693533	0.004577447	RLTR1B	313.3091162	294.223158	AL_ATAC_TCDD_F	TCDD	F	RLTR1B	LTR
0.049680351	8.323438677	0.001732645	0.004671879	RLTR11C_MM	319.4952506	328.9003224	AL_ATAC_TCDD_F	TCDD	F	RLTR11C_MM	LTR
0.104336988	6.005244078	0.001781395	0.004779731	Kanga2_a	63.95731565	65.84661013	AL_ATAC_TCDD_F	TCDD	F	Kanga2_a	DNA
0.083964357	6.735104899	0.001779105	0.004779731	LTR33C	106.0474782	113.4373729	AL_ATAC_TCDD_F	TCDD	F	LTR33C	LTR
-0.058203456	10.53514784	0.001785458	0.004779731	RMER6C	1488.828507	1450.536334	AL_ATAC_TCDD_F	TCDD	F	RMER6C	LTR
0.190812488	3.667254775	0.001810846	0.004836125	LTR103b_Mam	12.20367953	13.67582228	AL_ATAC_TCDD_F	TCDD	F	LTR103b_Mam	LTR
-0.032358025	11.12579855	0.001833306	0.00488445	ORR1A4	2244.368255	2194.782517	AL_ATAC_TCDD_F	TCDD	F	ORR1A4	LTR
0.133864436	6.654378048	0.001841013	0.004893334	RLTR44B	98.82927513	109.6269575	AL_ATAC_TCDD_F	TCDD	F	RLTR44B	LTR
0.037449826	10.49345043	0.001914081	0.005063491	L1MB8	1434.087723	1464.340549	AL_ATAC_TCDD_F	TCDD	F	L1MB8	LINE
0.029730553	12.43088891	0.001910153	0.005063491	ORR1F	5519.117186	5635.955557	AL_ATAC_TCDD_F	TCDD	F	ORR1F	LTR
0.092476957	6.523316322	0.001959711	0.005171972	LTR79	90.27043144	99.5645521	AL_ATAC_TCDD_F	TCDD	F	LTR79	LTR
-0.174472977	4.108915327	0.002032868	0.005352423	Charlie4	17.19777328	14.93801875	AL_ATAC_TCDD_F	TCDD	F	Charlie4	DNA
0.124089036	5.697898153	0.002078198	0.005458929	LTR102_Mam	51.23322508	54.391505	AL_ATAC_TCDD_F	TCDD	F	LTR102_Mam	LTR
0.119851711	5.018452367	0.002105076	0.005516581	LTR88b	32.00959335	34.90726202	AL_ATAC_TCDD_F	TCDD	F	LTR88b	LTR
-0.198321774	4.449986427	0.00213373	0.005576135	LTRIS5	22.0808424	18.83888032	AL_ATAC_TCDD_F	TCDD	F	LTRIS5	LTR
0.130200659	9.837050529	0.002137768	0.005576135	RLTR4_MM-int	904.2243741	977.1653826	AL_ATAC_TCDD_F	TCDD	F	RLTR4_MM-int	LTR
-0.126278585	5.458890395	0.002163489	0.005630104	LTR52	43.88048592	38.50770776	AL_ATAC_TCDD_F	TCDD	F	LTR52	LTR
-0.152747155	4.682420258	0.002196284	0.005702184	LTR89	25.50743969	22.76601164	AL_ATAC_TCDD_F	TCDD	F	LTR89	LTR
0.04211488	9.880438509	0.002218567	0.005746705	RLTR28	938.9719934	964.3529331	AL_ATAC_TCDD_F	TCDD	F	RLTR28	LTR
-0.060829196	8.412763495	0.002261145	0.005843467	RLTR13D5	341.5067854	327.9210841	AL_ATAC_TCDD_F	TCDD	F	RLTR13D5	LTR
-0.035418423	9.378467081	0.002329022	0.005994592	RLTR21	668.0874542	653.5533464	AL_ATAC_TCDD_F	TCDD	F	RLTR21	LTR
-0.045379233	9.357325284	0.002330337	0.005994592	RMER17C-int	657.2257398	637.9394823	AL_ATAC_TCDD_F	TCDD	F	RMER17C-int	LTR
-0.039413171	13.35809626	0.002358444	0.006050145	Lx7	10499.93271	10294.60492	AL_ATAC_TCDD_F	TCDD	F	Lx7	LINE
0.065179557	7.294513596	0.002362747	0.006050145	MER63D	155.4310298	162.0093731	AL_ATAC_TCDD_F	TCDD	F	MER63D	DNA
-0.075629756	7.32789119	0.002379716	0.006079685	RLTR9F	161.9274822	153.4845616	AL_ATAC_TCDD_F	TCDD	F	RLTR9F	LTR
-0.060077337	8.844193989	0.002415262	0.006156442	RMER17D	460.9405176	444.845234	AL_ATAC_TCDD_F	TCDD	F	RMER17D	LTR
-0.064620765	7.070259924	0.002452668	0.00623758	BGLII_Mus	134.9698057	130.3869213	AL_ATAC_TCDD_F	TCDD	F	BGLII_Mus	LTR
0.03768909	9.337892024	0.002488879	0.006315318	ORR1E-int	644.1554503	663.8866308	AL_ATAC_TCDD_F	TCDD	F	ORR1E-int	LTR
-0.096366661	5.912250357	0.002559595	0.00648006	MER70B	60.49743473	57.88530373	AL_ATAC_TCDD_F	TCDD	F	MER70B	LTR
0.205632486	3.781851528	0.002643509	0.006662357	Charlie17a	13.39704977	15.86635879	AL_ATAC_TCDD_F	TCDD	F	Charlie17a	DNA
-0.052050167	9.606841498	0.00264054	0.006662357	MMERVK9C_I-int	779.6573884	761.9319388	AL_ATAC_TCDD_F	TCDD	F	MMERVK9C_I-int	LTR
-0.505666834	1.030553868	0.002675041	0.006726675	MLT1L-int	1.900080902	1.311943563	AL_ATAC_TCDD_F	TCDD	F	MLT1L-int	LTR
-0.03049339	11.24697012	0.002694916	0.006761461	ORR1C2	2442.094744	2367.911867	AL_ATAC_TCDD_F	TCDD	F	ORR1C2	LTR
-0.045255293	11.06488665	0.002722499	0.006815384	RMER17B	2151.617521	2092.942549	AL_ATAC_TCDD_F	TCDD	F	RMER17B	LTR
-0.053339526	10.04954518	0.002768102	0.006914076	MusHAL1	1061.475949	1035.373774	AL_ATAC_TCDD_F	TCDD	F	MusHAL1	LINE
0.125741187	5.032265132	0.002817445	0.007021651	LTR81A	32.09230897	34.11563606	AL_ATAC_TCDD_F	TCDD	F	LTR81A	LTR
0.287612045	2.128531686	0.002932623	0.007289848	Eulor10	4.098698244	5.054493845	AL_ATAC_TCDD_F	TCDD	F	Eulor10	DNA
0.080843338	6.724306489	0.002938735	0.007289848	L1MDb	104.1814532	110.6313382	AL_ATAC_TCDD_F	TCDD	F	L1MDb	LINE
0.049919622	8.706135426	0.002944603	0.007289848	MLT2B3	413.9490011	432.5308931	AL_ATAC_TCDD_F	TCDD	F	MLT2B3	LTR
0.048405953	10.12012907	0.003044003	0.007499288	MERV1_I-int	1111.920607	1149.907217	AL_ATAC_TCDD_F	TCDD	F	MERV1_I-int	LTR
-0.037143001	9.381405078	0.003041396	0.007499288	MT2C_Mm	666.4243205	651.4757914	AL_ATAC_TCDD_F	TCDD	F	MT2C_Mm	LTR
0.07880896	6.918835262	0.003049308	0.007499288	Tigger6a	119.3034118	126.4215291	AL_ATAC_TCDD_F	TCDD	F	Tigger6a	DNA
-0.124536402	5.331168713	0.00307036	0.007534503	LTRIS4	40.29860292	36.78133547	AL_ATAC_TCDD_F	TCDD	F	LTRIS4	LTR
0.066671566	7.464192632	0.003136459	0.007679864	MER103C	175.2906644	184.121632	AL_ATAC_TCDD_F	TCDD	F	MER103C	DNA
0.140607061	4.779401936	0.00317402	0.007754867	LTR40A1	26.79124946	30.02925527	AL_ATAC_TCDD_F	TCDD	F	LTR40A1	LTR
0.146852566	6.077499924	0.003256223	0.007938375	MER34-int	66.33021274	71.36617884	AL_ATAC_TCDD_F	TCDD	F	MER34-int	LTR
0.039522955	8.983298129	0.003290543	0.008004603	L1MC2	502.7942165	519.8651497	AL_ATAC_TCDD_F	TCDD	F	L1MC2	LINE
0.038013524	8.931480607	0.003404652	0.008264219	RLTR16	486.7274149	499.8765093	AL_ATAC_TCDD_F	TCDD	F	RLTR16	LTR
-0.224520023	3.142391394	0.003513354	0.008509618	MER97b	8.802614089	7.709304689	AL_ATAC_TCDD_F	TCDD	F	MER97b	DNA
0.110637849	5.843000379	0.003630484	0.008774323	MLT1D-int	56.78833922	61.04571036	AL_ATAC_TCDD_F	TCDD	F	MLT1D-int	LTR
-0.06253293	7.906949155	0.003695771	0.008912862	RLTR22_Mus	240.8629566	231.6241956	AL_ATAC_TCDD_F	TCDD	F	RLTR22_Mus	LTR
0.043522886	8.515819468	0.003720761	0.008953832	MER44B	364.7888497	370.5022172	AL_ATAC_TCDD_F	TCDD	F	MER44B	DNA
0.077516766	5.883955598	0.003871772	0.009297239	Charlie4z	58.28676736	60.77441842	AL_ATAC_TCDD_F	TCDD	F	Charlie4z	DNA
0.036519289	10.36480951	0.003900649	0.009346522	L1MC3	1315.682505	1338.360784	AL_ATAC_TCDD_F	TCDD	F	L1MC3	LINE
0.08974986	12.2363178	0.004190879	0.010005863	B2_Mm1a	4779.306192	5140.069097	AL_ATAC_TCDD_F	TCDD	F	B2_Mm1a	SINE
0.260834348	2.457350264	0.0041937	0.010005863	MER87	5.201376164	5.993812633	AL_ATAC_TCDD_F	TCDD	F	MER87	LTR
0.061806673	8.451692096	0.004283822	0.010199141	RLTR49	347.453274	362.7788429	AL_ATAC_TCDD_F	TCDD	F	RLTR49	LTR
0.097169744	6.27208824	0.004415537	0.010468192	Zaphod3	76.6118517	82.99593909	AL_ATAC_TCDD_F	TCDD	F	Zaphod3	DNA
-0.15747965	4.659225246	0.004555767	0.010777809	ERVB2_1-I_MM-int	25.21295922	22.55590739	AL_ATAC_TCDD_F	TCDD	F	ERVB2_1-I_MM-int	LTR
0.147801427	4.705044068	0.004667415	0.011018644	MER96	25.20118551	27.90988137	AL_ATAC_TCDD_F	TCDD	F	MER96	DNA
0.046161211	8.317832581	0.004692919	0.011055529	MLT1G1	317.3830218	328.7075581	AL_ATAC_TCDD_F	TCDD	F	MLT1G1	LTR
0.056114694	7.671133633	0.004809534	0.011306447	MLTR18C_MM	201.9368558	211.6108706	AL_ATAC_TCDD_F	TCDD	F	MLTR18C_MM	LTR
0.035840921	9.386036596	0.004922396	0.011547508	L1MDa	666.042892	681.8309383	AL_ATAC_TCDD_F	TCDD	F	L1MDa	LINE
0.112812514	4.696032378	0.005007547	0.011722689	X6B_LINE	25.50549453	26.8459336	AL_ATAC_TCDD_F	TCDD	F	X6B_LINE	LINE
0.059472636	7.12868623	0.005028196	0.011746454	RLTR28B	138.433902	141.8549723	AL_ATAC_TCDD_F	TCDD	F	RLTR28B	LTR
0.564320516	0.011581606	0.005052909	0.011779594	LTR23-int	0.799838796	1.106395106	AL_ATAC_TCDD_F	TCDD	F	LTR23-int	LTR
0.030091309	10.91144915	0.005209248	0.01209367	MERVL_2A-int	1918.471044	1961.191824	AL_ATAC_TCDD_F	TCDD	F	MERVL_2A-int	LTR
-0.039257608	12.53499947	0.005206461	0.01209367	MTA_Mm	5956.350793	5745.410034	AL_ATAC_TCDD_F	TCDD	F	MTA_Mm	LTR
-0.037352086	9.155563366	0.005408897	0.012531171	RLTR15	573.8710375	549.7270245	AL_ATAC_TCDD_F	TCDD	F	RLTR15	LTR
0.130074625	4.464365794	0.005470647	0.012648045	MLT1F1-int	21.79377872	23.80206227	AL_ATAC_TCDD_F	TCDD	F	MLT1F1-int	LTR
-0.215343248	3.57161902	0.005529924	0.012758732	LTR52-int	11.91152405	10.25843222	AL_ATAC_TCDD_F	TCDD	F	LTR52-int	LTR
0.217224217	4.599486809	0.005561717	0.012805681	MER92C	23.29880607	25.63393331	AL_ATAC_TCDD_F	TCDD	F	MER92C	LTR
-0.14535533	4.967072007	0.005878428	0.013507106	ERVB4_2-LTR_MM	31.89881919	27.65067725	AL_ATAC_TCDD_F	TCDD	F	ERVB4_2-LTR_MM	LTR
0.142484626	4.384992375	0.005980834	0.013714249	MER126	20.1194122	22.4486134	AL_ATAC_TCDD_F	TCDD	F	MER126	DNA
0.066589268	9.025523364	0.006007329	0.013725333	LTRIS_Mus	519.4088759	545.2708592	AL_ATAC_TCDD_F	TCDD	F	LTRIS_Mus	LTR
0.053980054	7.930586736	0.006010199	0.013725333	RLTR20B3A_MM	243.3568896	247.2179143	AL_ATAC_TCDD_F	TCDD	F	RLTR20B3A_MM	LTR
0.058644227	7.23032357	0.006054392	0.013798095	Charlie12	149.1320006	155.75626	AL_ATAC_TCDD_F	TCDD	F	Charlie12	DNA
0.080407602	12.36757452	0.006079934	0.013800093	B2_Mm1t	5254.064277	5611.335437	AL_ATAC_TCDD_F	TCDD	F	B2_Mm1t	SINE
-0.088873899	5.523777468	0.006069859	0.013800093	RLTR44E	46.12987017	43.59531306	AL_ATAC_TCDD_F	TCDD	F	RLTR44E	LTR
0.070730386	6.955227591	0.006231484	0.014115446	RLTR12G	123.6069349	128.5807768	AL_ATAC_TCDD_F	TCDD	F	RLTR12G	LTR
0.152974325	3.643294724	0.006310094	0.014235876	FAM	12.00350814	13.36945992	AL_ATAC_TCDD_F	TCDD	F	FAM	SINE
0.120204739	4.841751185	0.006304662	0.014235876	LTR28B	28.29422584	31.12850548	AL_ATAC_TCDD_F	TCDD	F	LTR28B	LTR
0.029146683	10.4928345	0.006340035	0.014274646	RMER4B	1436.221673	1439.146366	AL_ATAC_TCDD_F	TCDD	F	RMER4B	LTR
-0.050310865	8.547332517	0.00645391	0.014501857	MYSERV-int	375.1472298	364.5496282	AL_ATAC_TCDD_F	TCDD	F	MYSERV-int	LTR
0.185920845	3.105965743	0.006710531	0.015048265	X5B_LINE	8.19330641	9.18431955	AL_ATAC_TCDD_F	TCDD	F	X5B_LINE	LINE
-0.069860011	8.62753372	0.006736565	0.015076433	IAPLTR1a_Mm	394.684216	381.5753111	AL_ATAC_TCDD_F	TCDD	F	IAPLTR1a_Mm	LTR
-0.317247714	1.910153508	0.006788043	0.015161319	UCON15	3.603473319	2.921603145	AL_ATAC_TCDD_F	TCDD	F	UCON15	DNA
0.119997219	4.814853403	0.00695784	0.015500497	LTR85b	27.50459269	30.02504037	AL_ATAC_TCDD_F	TCDD	F	LTR85b	LTR
0.029974077	11.13116339	0.006967605	0.015500497	MLT1B	2232.221877	2279.640199	AL_ATAC_TCDD_F	TCDD	F	MLT1B	LTR
0.109861307	5.938833864	0.007007637	0.015558623	LTR55	60.58044911	64.64075548	AL_ATAC_TCDD_F	TCDD	F	LTR55	LTR
-0.090966749	6.972026445	0.007092968	0.015716894	RLTR1A2_MM	127.1949858	120.470951	AL_ATAC_TCDD_F	TCDD	F	RLTR1A2_MM	LTR
-0.12432294	4.36639555	0.00711451	0.015733471	MER113A	20.61605036	18.56838936	AL_ATAC_TCDD_F	TCDD	F	MER113A	DNA
0.280633008	1.927995929	0.007152861	0.015787085	MamRep1894	3.597179719	3.837541597	AL_ATAC_TCDD_F	TCDD	F	MamRep1894	DNA
0.146753796	5.103944299	0.007561378	0.01665587	RLTR6C_Mm	33.49229216	37.95120253	AL_ATAC_TCDD_F	TCDD	F	RLTR6C_Mm	LTR
0.040389983	8.777673181	0.007641554	0.016799408	ORR1C1-int	437.0095292	445.0453912	AL_ATAC_TCDD_F	TCDD	F	ORR1C1-int	LTR
-0.076495615	6.285509143	0.007905135	0.017344797	RLTR31M	78.12375265	74.14648103	AL_ATAC_TCDD_F	TCDD	F	RLTR31M	LTR
0.041737388	8.210993552	0.007926429	0.017357484	RLTR12BD_Mm	294.033893	304.6084285	AL_ATAC_TCDD_F	TCDD	F	RLTR12BD_Mm	LTR
0.067789329	7.521810739	0.007998229	0.017480504	LTR50	183.9824416	193.222707	AL_ATAC_TCDD_F	TCDD	F	LTR50	LTR
0.055172269	7.311920746	0.008027039	0.017509273	RLTR20B4_MM	159.0490632	164.5382906	AL_ATAC_TCDD_F	TCDD	F	RLTR20B4_MM	LTR
0.07845196	5.704426462	0.008065794	0.017559578	LTR82B	51.89785909	54.35842331	AL_ATAC_TCDD_F	TCDD	F	LTR82B	LTR
0.047863093	8.071276088	0.008157742	0.017725268	MLT1J1	266.8880079	274.0650751	AL_ATAC_TCDD_F	TCDD	F	MLT1J1	LTR
0.060500138	8.046545974	0.00835073	0.018109431	MLT1H2	263.817934	273.3048334	AL_ATAC_TCDD_F	TCDD	F	MLT1H2	LTR
0.065104508	7.384239191	0.008590661	0.018593713	Zaphod	164.8345105	172.2215267	AL_ATAC_TCDD_F	TCDD	F	Zaphod	DNA
0.171711208	3.411617512	0.008731201	0.018861416	Tigger1a_Art	10.21055702	11.49455019	AL_ATAC_TCDD_F	TCDD	F	Tigger1a_Art	DNA
0.109161979	4.553592589	0.008873054	0.019130921	MamRep1879	23.10606755	25.02868246	AL_ATAC_TCDD_F	TCDD	F	MamRep1879	DNA
0.183514806	3.20329364	0.008906494	0.019166091	MER113B	8.803900665	10.0745005	AL_ATAC_TCDD_F	TCDD	F	MER113B	DNA
0.106383722	7.077108686	0.009102782	0.019550888	RLTR9A3A	132.7955418	142.3890285	AL_ATAC_TCDD_F	TCDD	F	RLTR9A3A	LTR
-0.070846061	6.199507491	0.009126462	0.019564196	BGLII_A	73.93304573	70.49944839	AL_ATAC_TCDD_F	TCDD	F	BGLII_A	LTR
-0.199159744	3.120412507	0.0093258	0.01995329	X1_LINE	8.491314044	7.416974749	AL_ATAC_TCDD_F	TCDD	F	X1_LINE	LINE
-0.187361121	3.183968683	0.009535188	0.020362358	LTR90B	8.908139747	8.216151907	AL_ATAC_TCDD_F	TCDD	F	LTR90B	LTR
0.028592607	10.70253991	0.009564085	0.020385164	MTE-int	1663.247528	1695.874976	AL_ATAC_TCDD_F	TCDD	F	MTE-int	LTR
0.034092897	9.112218378	0.009836214	0.02092533	MER5A1	551.6769398	565.5703587	AL_ATAC_TCDD_F	TCDD	F	MER5A1	DNA
-0.061059885	7.039488627	0.01004852	0.021336421	IAPEY3_LTR	131.636221	125.5272672	AL_ATAC_TCDD_F	TCDD	F	IAPEY3_LTR	LTR
0.083503331	6.058797836	0.010329594	0.021891697	LTR31	65.02934535	68.88851159	AL_ATAC_TCDD_F	TCDD	F	LTR31	LTR
-0.159349395	3.520792103	0.010547156	0.022310524	MER97c	11.32708189	10.27984024	AL_ATAC_TCDD_F	TCDD	F	MER97c	DNA
0.058070408	6.990952042	0.01071193	0.02261632	MLT2C2	126.219345	132.2556302	AL_ATAC_TCDD_F	TCDD	F	MLT2C2	LTR
0.10521501	5.865680366	0.011076983	0.023343021	MER92-int	56.69249477	61.55290141	AL_ATAC_TCDD_F	TCDD	F	MER92-int	LTR
-0.033577482	10.9145442	0.011109933	0.02336845	Lx10	1932.27509	1893.892235	AL_ATAC_TCDD_F	TCDD	F	Lx10	LINE
0.034605936	11.55291737	0.011347305	0.023778342	URR1B	2994.229382	3028.452722	AL_ATAC_TCDD_F	TCDD	F	URR1B	DNA
0.1001461	6.086794591	0.011410858	0.023866823	RLTR9C	67.48497195	69.8101458	AL_ATAC_TCDD_F	TCDD	F	RLTR9C	LTR
0.07353535	7.488174773	0.011605006	0.024182499	MER90a	178.3631619	187.8853101	AL_ATAC_TCDD_F	TCDD	F	MER90a	LTR
-0.059622227	9.561515763	0.01180473	0.024552961	RLTR10C	760.4666618	725.3424163	AL_ATAC_TCDD_F	TCDD	F	RLTR10C	LTR
0.060307565	6.863996322	0.012130664	0.025184068	MER34A1	115.2300192	120.3313127	AL_ATAC_TCDD_F	TCDD	F	MER34A1	LTR
0.097505881	4.778344454	0.012413622	0.025723784	MamGypLTR1c	26.58802611	28.8141435	AL_ATAC_TCDD_F	TCDD	F	MamGypLTR1c	LTR
0.023628428	12.00778143	0.0126927	0.026228187	MTE2a	4107.973954	4190.18326	AL_ATAC_TCDD_F	TCDD	F	MTE2a	LTR
0.051363336	7.966665404	0.012703912	0.026228187	RLTR13D3	248.9934853	257.8216993	AL_ATAC_TCDD_F	TCDD	F	RLTR13D3	LTR
0.030977718	10.03921143	0.012817954	0.0264149	ORR1G	1047.650177	1079.020231	AL_ATAC_TCDD_F	TCDD	F	ORR1G	LTR
0.059043368	7.662239005	0.012955076	0.026532998	Charlie5	201.0686001	206.8688512	AL_ATAC_TCDD_F	TCDD	F	Charlie5	DNA
-0.084482582	8.544268076	0.013014638	0.026532998	ERVB4_2-I_MM-int	376.5152391	363.164788	AL_ATAC_TCDD_F	TCDD	F	ERVB4_2-I_MM-int	LTR
-0.039841158	9.127631522	0.01299303	0.026532998	L1MA7	561.5648986	551.2591803	AL_ATAC_TCDD_F	TCDD	F	L1MA7	LINE
0.078584717	7.408746424	0.01301753	0.026532998	LTR41B	170.193443	178.5038164	AL_ATAC_TCDD_F	TCDD	F	LTR41B	LTR
-0.033510312	9.150525406	0.013000689	0.026532998	MTEa-int	570.5225342	557.5425101	AL_ATAC_TCDD_F	TCDD	F	MTEa-int	LTR
-0.058142495	6.893838194	0.012979722	0.026532998	RLTR10D	120.0067865	113.9905392	AL_ATAC_TCDD_F	TCDD	F	RLTR10D	LTR
0.068282077	6.731699376	0.01336368	0.027189015	MER113	105.3966743	110.7919009	AL_ATAC_TCDD_F	TCDD	F	MER113	DNA
0.043165678	8.910583207	0.014041715	0.028516659	RMER6B	476.9507193	493.6122833	AL_ATAC_TCDD_F	TCDD	F	RMER6B	LTR
0.056621169	7.29077694	0.014233968	0.02885473	MT-int	154.6811528	162.2596157	AL_ATAC_TCDD_F	TCDD	F	MT-int	LTR
-0.060572682	6.589229072	0.014398277	0.029135032	MLTR31D_MM	97.18320368	93.25350082	AL_ATAC_TCDD_F	TCDD	F	MLTR31D_MM	LTR
0.080334418	6.2454685	0.01489271	0.030081123	RLTR12H	74.62203362	79.00368823	AL_ATAC_TCDD_F	TCDD	F	RLTR12H	LTR
0.106729141	4.388359284	0.014938643	0.030119534	X7B_LINE	20.59916746	22.34697626	AL_ATAC_TCDD_F	TCDD	F	X7B_LINE	LINE
-0.367090927	1.195230704	0.015054183	0.030297897	Eulor6E	2.100603755	1.662023751	AL_ATAC_TCDD_F	TCDD	F	Eulor6E	DNA
-0.100713654	5.013848147	0.015390502	0.030863748	LTR85a	32.09213498	30.18003359	AL_ATAC_TCDD_F	TCDD	F	LTR85a	LTR
-0.137243373	4.057593528	0.015372501	0.030863748	Mam_R4	16.68332417	15.11221943	AL_ATAC_TCDD_F	TCDD	F	Mam_R4	LINE
0.380059258	0.746636725	0.015645804	0.031319596	MER47C	1.399515644	1.467704595	AL_ATAC_TCDD_F	TCDD	F	MER47C	DNA
0.155508094	3.475939768	0.015866863	0.031705392	MER57E2	10.71035043	11.79959218	AL_ATAC_TCDD_F	TCDD	F	MER57E2	LTR
-0.02207081	11.22194798	0.016103277	0.032063285	MT2A	2401.393564	2361.186599	AL_ATAC_TCDD_F	TCDD	F	MT2A	LTR
0.111718591	8.905980992	0.016089212	0.032063285	RLTR6B_Mm	473.1799821	512.8660412	AL_ATAC_TCDD_F	TCDD	F	RLTR6B_Mm	LTR
-0.093191033	5.615696832	0.016295415	0.032388223	LTRIS3	48.98815741	46.6760595	AL_ATAC_TCDD_F	TCDD	F	LTRIS3	LTR
-0.110259571	4.732791	0.016423137	0.032584203	MER135	26.89232938	24.02556016	AL_ATAC_TCDD_F	TCDD	F	MER135	DNA
-0.024228597	10.87896393	0.016587108	0.03285128	ORR1C1	1889.076774	1862.880027	AL_ATAC_TCDD_F	TCDD	F	ORR1C1	LTR
0.074011767	5.874737281	0.016639063	0.032895956	MER96B	58.39291343	60.89768587	AL_ATAC_TCDD_F	TCDD	F	MER96B	DNA
0.05154036	7.270589231	0.016821959	0.033198892	L1ME3G	153.9683143	158.1208404	AL_ATAC_TCDD_F	TCDD	F	L1ME3G	LINE
0.088411487	5.12937876	0.016936216	0.033365537	MER21-int	34.52236411	36.88294206	AL_ATAC_TCDD_F	TCDD	F	MER21-int	LTR
0.024806335	10.13016298	0.016987866	0.033408474	MTD-int	1118.225736	1137.657445	AL_ATAC_TCDD_F	TCDD	F	MTD-int	LTR
-0.051429677	7.076593572	0.017407918	0.034114642	ORR1D-int	135.8695533	130.5947802	AL_ATAC_TCDD_F	TCDD	F	ORR1D-int	LTR
-0.04149532	9.039309968	0.017531378	0.034296525	RMER17B2	527.4764654	508.7061556	AL_ATAC_TCDD_F	TCDD	F	RMER17B2	LTR
0.052771105	7.394797901	0.01765818	0.034474137	MLT1N2	166.3653638	173.7496364	AL_ATAC_TCDD_F	TCDD	F	MLT1N2	LTR
0.058512532	6.81386826	0.017683784	0.034474137	MLT1O	112.3805723	117.2779637	AL_ATAC_TCDD_F	TCDD	F	MLT1O	LTR
0.07217366	6.036501957	0.018320929	0.035592221	L1MEb	65.68677244	69.58215928	AL_ATAC_TCDD_F	TCDD	F	L1MEb	LINE
0.371735969	0.717644513	0.018302493	0.035592221	LTR59	1.301069254	1.819757859	AL_ATAC_TCDD_F	TCDD	F	LTR59	LTR
0.118533705	4.303421843	0.019334756	0.037367171	LTR16D2	19.41880539	20.92390134	AL_ATAC_TCDD_F	TCDD	F	LTR16D2	LTR
-0.035247725	8.867865754	0.019307219	0.037367171	ORR1D2-int	468.5943768	457.0354128	AL_ATAC_TCDD_F	TCDD	F	ORR1D2-int	LTR
0.027430661	10.45366354	0.019414513	0.03745662	L1MC1	1399.210418	1419.067224	AL_ATAC_TCDD_F	TCDD	F	L1MC1	LINE
0.051985893	7.10723757	0.019584172	0.037718913	HAL1M8	136.089716	142.7985576	AL_ATAC_TCDD_F	TCDD	F	HAL1M8	LINE
0.121766037	4.456910032	0.019759169	0.037990567	LTR80A	21.72562489	23.05196904	AL_ATAC_TCDD_F	TCDD	F	LTR80A	LTR
0.079593382	6.0336683	0.019839097	0.038078816	Tigger6b	64.60982163	68.13120954	AL_ATAC_TCDD_F	TCDD	F	Tigger6b	DNA
-0.043966539	8.484624883	0.020556855	0.039388906	RLTR13B1	359.5097033	351.5102003	AL_ATAC_TCDD_F	TCDD	F	RLTR13B1	LTR
-0.150297363	3.70881669	0.020633976	0.039469092	Charlie26a	13.08497274	11.44626352	AL_ATAC_TCDD_F	TCDD	F	Charlie26a	DNA
0.052549125	7.949729056	0.021059942	0.040215146	RLTR12A	245.28894	254.7119492	AL_ATAC_TCDD_F	TCDD	F	RLTR12A	LTR
0.08939867	5.201637353	0.021197315	0.040333701	Charlie9	35.76369616	38.91196676	AL_ATAC_TCDD_F	TCDD	F	Charlie9	DNA
0.053557146	6.901826015	0.021200347	0.040333701	MER2B	118.5932944	124.5345243	AL_ATAC_TCDD_F	TCDD	F	MER2B	DNA
0.049208641	7.092024172	0.021230161	0.040333701	Tigger13a	135.3699598	139.783774	AL_ATAC_TCDD_F	TCDD	F	Tigger13a	DNA
0.114696379	4.264872894	0.021358012	0.040507823	X7C_LINE	18.68114644	20.72306146	AL_ATAC_TCDD_F	TCDD	F	X7C_LINE	LINE
0.065591884	5.930277821	0.021607902	0.040912424	AmnSINE2	60.70344366	63.65519074	AL_ATAC_TCDD_F	TCDD	F	AmnSINE2	SINE
-0.178288251	3.460529993	0.021663166	0.040947775	MLT1H1-int	10.70834764	10.22599278	AL_ATAC_TCDD_F	TCDD	F	MLT1H1-int	LTR
-0.159555307	3.718843443	0.022645474	0.042732353	L1M3f	13.41392556	11.18429866	AL_ATAC_TCDD_F	TCDD	F	L1M3f	LINE
-0.044341155	8.115302863	0.023064807	0.043450369	MLTR18D_MM	276.6421423	268.232592	AL_ATAC_TCDD_F	TCDD	F	MLTR18D_MM	LTR
0.048915544	7.440968073	0.023916013	0.044978183	MER53	172.6472882	180.8556393	AL_ATAC_TCDD_F	TCDD	F	MER53	DNA
-0.239848654	2.062414125	0.024802749	0.046567577	LTR45	4.17777489	3.538342011	AL_ATAC_TCDD_F	TCDD	F	LTR45	LTR
-0.035923492	8.337920307	0.024981464	0.046824553	RMER21B	324.343051	317.6807408	AL_ATAC_TCDD_F	TCDD	F	RMER21B	LTR
0.374005773	0.872962458	0.025678228	0.048021827	Ricksha_b	1.600351684	1.97366603	AL_ATAC_TCDD_F	TCDD	F	Ricksha_b	DNA
-0.117861772	4.075224294	0.025706054	0.048021827	RLTR1E_MM	16.80498111	15.79004809	AL_ATAC_TCDD_F	TCDD	F	RLTR1E_MM	LTR
0.081773074	5.032736134	0.026072032	0.04862434	X3_LINE	32.10831161	33.00566232	AL_ATAC_TCDD_F	TCDD	F	X3_LINE	LINE
0.044939609	7.016844216	0.026565973	0.049463102	Charlie2b	128.3674073	131.4783	AL_ATAC_TCDD_F	TCDD	F	Charlie2b	DNA
-0.093649197	4.680801817	0.02808507	0.052118066	Kanga1c	25.90688782	23.97016629	AL_ATAC_TCDD_F	TCDD	F	Kanga1c	DNA
-0.090307748	4.637210177	0.028134367	0.052123108	LTR88c	24.91961525	23.76692427	AL_ATAC_TCDD_F	TCDD	F	LTR88c	LTR
0.032058095	10.11936105	0.028941617	0.053530031	L1ME1	1108.541661	1127.595516	AL_ATAC_TCDD_F	TCDD	F	L1ME1	LINE
-0.159146912	3.089062806	0.028991853	0.053534461	MER125	8.398072437	7.392508247	AL_ATAC_TCDD_F	TCDD	F	MER125	DNA
-0.030678758	11.0095376	0.030100981	0.055490936	L1_Rod	2066.134189	2029.285111	AL_ATAC_TCDD_F	TCDD	F	L1_Rod	LINE
0.057218704	6.815045837	0.03242164	0.059572767	LTR16B2	111.8341271	115.6576114	AL_ATAC_TCDD_F	TCDD	F	LTR16B2	LTR
0.0522529	12.72465144	0.032975243	0.060490651	B1_Mm	6726.048672	6974.692996	AL_ATAC_TCDD_F	TCDD	F	B1_Mm	SINE
0.025881503	9.503987999	0.033193538	0.060692105	L1MA8	723.3761535	735.8912565	AL_ATAC_TCDD_F	TCDD	F	L1MA8	LINE
0.059911871	6.334955825	0.033190034	0.060692105	MER45C	80.76501269	82.69376105	AL_ATAC_TCDD_F	TCDD	F	MER45C	DNA
-0.066826372	6.305580588	0.033578115	0.061195294	LTR53	79.94219136	77.30483646	AL_ATAC_TCDD_F	TCDD	F	LTR53	LTR
-0.403702428	0.70193188	0.033554409	0.061195294	MLT1K-int	1.49828524	1.113933543	AL_ATAC_TCDD_F	TCDD	F	MLT1K-int	LTR
0.048906625	7.192066194	0.035230795	0.064102862	RLTR16C_MM	145.6326358	151.3700844	AL_ATAC_TCDD_F	TCDD	F	RLTR16C_MM	LTR
0.050422601	6.603612898	0.035552613	0.064583399	MER74B	96.57599557	99.97039225	AL_ATAC_TCDD_F	TCDD	F	MER74B	LTR
0.064475053	6.157141736	0.036128735	0.065523589	MLTR31C_MM	70.58399277	76.60625898	AL_ATAC_TCDD_F	TCDD	F	MLTR31C_MM	LTR
-0.045977959	6.681480838	0.036296633	0.065721573	L1MCc	102.3058419	99.41973451	AL_ATAC_TCDD_F	TCDD	F	L1MCc	LINE
0.256248921	1.781608843	0.036547912	0.066061371	MER50-int	3.199458391	3.633286314	AL_ATAC_TCDD_F	TCDD	F	MER50-int	LTR
-0.066912784	6.110827189	0.036948562	0.066471769	ERVB3_1-I_MM-int	70.04403431	65.76519398	AL_ATAC_TCDD_F	TCDD	F	ERVB3_1-I_MM-int	LTR
0.115621683	4.231758215	0.036895051	0.066471769	LTR86A2	18.11520849	20.03247313	AL_ATAC_TCDD_F	TCDD	F	LTR86A2	LTR
0.028086414	10.32903802	0.037023325	0.066499359	L1MA6	1283.642983	1304.862292	AL_ATAC_TCDD_F	TCDD	F	L1MA6	LINE
0.057546534	9.347611228	0.03770783	0.067620291	L1M4b	648.1100649	664.076656	AL_ATAC_TCDD_F	TCDD	F	L1M4b	LINE
0.103277515	5.057533699	0.038432553	0.068699724	RLTR12B2	32.50837307	35.35511188	AL_ATAC_TCDD_F	TCDD	F	RLTR12B2	LTR
0.091603989	4.482702303	0.038957551	0.069527113	MER130	21.985195	23.6631864	AL_ATAC_TCDD_F	TCDD	F	MER130	DNA
0.037647567	8.853880151	0.039564195	0.070392306	MLT1E2	460.398445	475.3121021	AL_ATAC_TCDD_F	TCDD	F	MLT1E2	LTR
0.070090393	7.021007451	0.039568151	0.070392306	RLTR44C	127.2937446	137.7777425	AL_ATAC_TCDD_F	TCDD	F	RLTR44C	LTR
-0.054086378	7.187268632	0.040368971	0.071702983	RLTR13A3	145.0740666	139.2956236	AL_ATAC_TCDD_F	TCDD	F	RLTR13A3	LTR
0.285157182	1.229874002	0.040963705	0.072644035	MER72	2.000371385	2.664933842	AL_ATAC_TCDD_F	TCDD	F	MER72	LTR
0.065838641	5.993476841	0.041320134	0.073160173	Charlie10	63.35106548	65.90962642	AL_ATAC_TCDD_F	TCDD	F	Charlie10	DNA
-0.080229589	4.931458571	0.041759635	0.073821535	L1M3de	31.00943764	29.2175985	AL_ATAC_TCDD_F	TCDD	F	L1M3de	LINE
-0.021213227	11.11760971	0.042375319	0.074791769	MTB	2230.745433	2191.499562	AL_ATAC_TCDD_F	TCDD	F	MTB	LTR
-0.06303659	5.757386222	0.043287581	0.076281579	RLTR9B2	54.21163155	51.15916354	AL_ATAC_TCDD_F	TCDD	F	RLTR9B2	LTR
-0.060865404	6.673928209	0.044261044	0.077874384	RLTR13A	102.4821079	99.79187842	AL_ATAC_TCDD_F	TCDD	F	RLTR13A	LTR
-0.119847647	4.181491879	0.044962892	0.078985049	MLT1F2-int	18.10095657	17.02530516	AL_ATAC_TCDD_F	TCDD	F	MLT1F2-int	LTR
0.030725919	8.768269976	0.045238276	0.07934425	ORR1C2-int	436.0398869	447.0426704	AL_ATAC_TCDD_F	TCDD	F	ORR1C2-int	LTR
0.064307478	5.912421821	0.045421334	0.079540646	L1M6	59.2174449	62.08822515	AL_ATAC_TCDD_F	TCDD	F	L1M6	LINE
-0.037903237	9.889092282	0.047379187	0.082839548	IAPEY3-int	948.7515714	940.5918287	AL_ATAC_TCDD_F	TCDD	F	IAPEY3-int	LTR
-0.028936459	12.57759537	0.047864239	0.083557073	Lx5c	6133.916707	5989.263569	AL_ATAC_TCDD_F	TCDD	F	Lx5c	LINE
0.069491534	5.120998314	0.048207622	0.084025435	MamRep4096	34.33553435	34.95138192	AL_ATAC_TCDD_F	TCDD	F	MamRep4096	DNA
-0.019217482	12.17284545	0.048339747	0.084124692	ORR1D1	4629.410521	4524.856205	AL_ATAC_TCDD_F	TCDD	F	ORR1D1	LTR
0.124038429	3.61527067	0.048810656	0.084812305	UCON2	11.92845909	12.59185035	AL_ATAC_TCDD_F	TCDD	F	UCON2	DNA
-0.095674881	4.481815658	0.049630065	0.086102391	LTR106_Mam	22.28196437	20.85105528	AL_ATAC_TCDD_F	TCDD	F	LTR106_Mam	LTR
0.198884743	1.993960707	0.049844122	0.086339895	LTR77	3.699212407	3.930295728	AL_ATAC_TCDD_F	TCDD	F	LTR77	LTR
0.105437217	4.269204841	0.051663368	0.089352872	Tigger11a	18.79203549	20.16533184	AL_ATAC_TCDD_F	TCDD	F	Tigger11a	DNA
0.073050441	4.839612725	0.051902857	0.089558788	Charlie15a	28.08093764	29.26970785	AL_ATAC_TCDD_F	TCDD	F	Charlie15a	DNA
-0.487358643	-0.0337154	0.051942496	0.089558788	Cheshire_Mars	0.799882167	0.50681736	AL_ATAC_TCDD_F	TCDD	F	Cheshire_Mars	DNA
-0.163036219	2.842387899	0.052429514	0.090259424	MER110-int	6.900257182	6.290000307	AL_ATAC_TCDD_F	TCDD	F	MER110-int	LTR
0.239207301	2.448555001	0.054043756	0.092895489	LTR108d_Mam	5.004813261	5.752877864	AL_ATAC_TCDD_F	TCDD	F	LTR108d_Mam	LTR
0.041076547	6.967786392	0.054313691	0.093216289	MER44A	124.4019669	127.9134954	AL_ATAC_TCDD_F	TCDD	F	MER44A	DNA
0.053467291	7.347060434	0.054814233	0.093856341	MLT2F	161.2255452	168.011	AL_ATAC_TCDD_F	TCDD	F	MLT2F	LTR
0.056955921	6.053965093	0.054854376	0.093856341	RMER16C	66.10369844	67.000829	AL_ATAC_TCDD_F	TCDD	F	RMER16C	LTR
-0.432610273	0.171200785	0.054956143	0.093886907	LTR64	0.999027888	0.609598349	AL_ATAC_TCDD_F	TCDD	F	LTR64	LTR
0.05139525	6.105645746	0.055600376	0.094842715	LTR87	68.09702354	70.80405668	AL_ATAC_TCDD_F	TCDD	F	LTR87	LTR
0.042087625	6.879664146	0.057581908	0.097878794	L1ME3B	117.2213525	122.1323949	AL_ATAC_TCDD_F	TCDD	F	L1ME3B	LINE
0.063055392	5.739280199	0.057689214	0.097878794	L1ME3F	52.78284825	54.59982674	AL_ATAC_TCDD_F	TCDD	F	L1ME3F	LINE
0.032610297	9.270642902	0.05773012	0.097878794	RLTR20C1_MM	616.2919485	634.2407087	AL_ATAC_TCDD_F	TCDD	F	RLTR20C1_MM	LTR
-0.040641215	7.618098821	0.0575005	0.097878794	RLTR9A	197.3553576	190.9975457	AL_ATAC_TCDD_F	TCDD	F	RLTR9A	LTR
0.120223657	3.503661054	0.057975034	0.098145331	X6A_LINE	10.80559144	12.05141916	AL_ATAC_TCDD_F	TCDD	F	X6A_LINE	LINE
0.025283074	9.895087496	0.058615751	0.099080099	RLTR31D_MM	952.9701906	961.0999933	AL_ATAC_TCDD_F	TCDD	F	RLTR31D_MM	LTR
0.024336046	9.100103611	0.058706975	0.099084622	L1ME2	546.0604572	555.6533783	AL_ATAC_TCDD_F	TCDD	F	L1ME2	LINE
-0.060950129	7.07092911	0.059335337	0.09999434	RLTR13D1	134.4694292	132.4031158	AL_ATAC_TCDD_F	TCDD	F	RLTR13D1	LTR
-0.41049662	0.457331219	0.0605334	0.101859962	MLT1N2-int	1.199828715	0.908361298	AL_ATAC_TCDD_F	TCDD	F	MLT1N2-int	LTR
-0.24325595	1.646611927	0.061107112	0.102670959	MER97d	2.999315918	2.41824959	AL_ATAC_TCDD_F	TCDD	F	MER97d	DNA
0.062451103	6.344011483	0.062824732	0.105398613	RLTR19C	80.82414481	81.68845461	AL_ATAC_TCDD_F	TCDD	F	RLTR19C	LTR
-0.038453103	7.936372351	0.064431171	0.107770524	LTRIS_Mm	246.3569744	243.8099632	AL_ATAC_TCDD_F	TCDD	F	LTRIS_Mm	LTR
-0.055028145	6.193948115	0.064358316	0.107770524	RLTR9D2	73.61257606	70.10085352	AL_ATAC_TCDD_F	TCDD	F	RLTR9D2	LTR
-0.280147112	1.389103517	0.065584862	0.109536508	ERVB4_1-LTR_MM	2.39983391	1.827943878	AL_ATAC_TCDD_F	TCDD	F	ERVB4_1-LTR_MM	LTR
0.088519733	4.248920174	0.066525887	0.110942575	MamTip1	18.50819129	19.96707053	AL_ATAC_TCDD_F	TCDD	F	MamTip1	DNA
0.085315811	5.009805636	0.067878483	0.113029795	X7A_LINE	32.0991713	33.64203585	AL_ATAC_TCDD_F	TCDD	F	X7A_LINE	LINE
0.071299326	4.803284155	0.06929156	0.115211375	MER105	27.31403981	30.07320546	AL_ATAC_TCDD_F	TCDD	F	MER105	DNA
0.082070195	5.318795921	0.069614174	0.115234114	RMER16B	39.59884425	40.2539709	AL_ATAC_TCDD_F	TCDD	F	RMER16B	LTR
0.176655882	2.136582863	0.069931343	0.115588143	LTR108c_Mam	4.098713803	4.691894351	AL_ATAC_TCDD_F	TCDD	F	LTR108c_Mam	LTR
0.115444483	3.938723624	0.071569323	0.118121051	MER88	14.90385738	16.52785605	AL_ATAC_TCDD_F	TCDD	F	MER88	LTR
0.017136824	12.26169956	0.072299342	0.119150167	MTEa	4905.097094	4970.83871	AL_ATAC_TCDD_F	TCDD	F	MTEa	LTR
-0.071355574	6.780914371	0.072801249	0.119800879	MURVY-int	109.929535	104.0239018	AL_ATAC_TCDD_F	TCDD	F	MURVY-int	LTR
-0.322794973	1.005185281	0.072911661	0.119806386	MLT1E1-int	1.799356345	1.36536647	AL_ATAC_TCDD_F	TCDD	F	MLT1E1-int	LTR
0.111621633	3.616581429	0.073342412	0.120195869	MamGypLTR2c	11.90308709	13.29491713	AL_ATAC_TCDD_F	TCDD	F	MamGypLTR2c	LTR
-0.072839644	6.040260056	0.07336352	0.120195869	SRV_MM-int	65.99703199	61.47437567	AL_ATAC_TCDD_F	TCDD	F	SRV_MM-int	LTR
0.157844377	2.887788133	0.073668122	0.12025121	LTR9D	7.100381717	8.0351813	AL_ATAC_TCDD_F	TCDD	F	LTR9D	LTR
0.033306154	8.87989596	0.073719687	0.12025121	RLTR51A_Mm	471.1831292	477.316241	AL_ATAC_TCDD_F	TCDD	F	RLTR51A_Mm	LTR
0.024149703	9.990978951	0.073574261	0.12025121	RMER10B	1018.368108	1030.006664	AL_ATAC_TCDD_F	TCDD	F	RMER10B	LTR
0.035825914	7.06019944	0.07391694	0.120397461	MER45A	132.0593795	136.5571626	AL_ATAC_TCDD_F	TCDD	F	MER45A	DNA
-0.055286202	6.083723815	0.075047897	0.122061914	RLTR9A2	68.19794813	65.48808792	AL_ATAC_TCDD_F	TCDD	F	RLTR9A2	LTR
0.039709994	6.619850238	0.075983715	0.123404612	Plat_L3	98.06359192	101.8293269	AL_ATAC_TCDD_F	TCDD	F	Plat_L3	LINE
0.09951623	4.23585348	0.07620707	0.123587988	Kanga1d	18.30383442	19.01001452	AL_ATAC_TCDD_F	TCDD	F	Kanga1d	DNA
0.043080621	6.47485424	0.078097994	0.126471281	Charlie24	88.81144677	92.17739761	AL_ATAC_TCDD_F	TCDD	F	Charlie24	DNA
0.040325971	7.229021563	0.078778551	0.127389015	L1MCb	148.9662897	152.3712992	AL_ATAC_TCDD_F	TCDD	F	L1MCb	LINE
0.025671144	8.96421181	0.079613533	0.128368218	L1MEg	498.6522221	511.3473342	AL_ATAC_TCDD_F	TCDD	F	L1MEg	LINE
-0.022094082	9.728702544	0.079530599	0.128368218	ORR1A4-int	852.4733189	837.3483066	AL_ATAC_TCDD_F	TCDD	F	ORR1A4-int	LTR
0.065374721	5.640195165	0.080923585	0.130292793	MER54B	49.32246111	51.22752243	AL_ATAC_TCDD_F	TCDD	F	MER54B	LTR
0.055831991	6.110774419	0.081136626	0.130448111	MER57D	68.07989577	70.41720994	AL_ATAC_TCDD_F	TCDD	F	MER57D	LTR
-0.048041729	7.071731924	0.082082291	0.131619763	RLTR13C3	135.5647674	127.6958658	AL_ATAC_TCDD_F	TCDD	F	RLTR13C3	LTR
0.048413826	6.378834849	0.082100621	0.131619763	RLTR42	82.40438658	85.02826023	AL_ATAC_TCDD_F	TCDD	F	RLTR42	LTR
-0.119406199	3.728078707	0.082844519	0.132622341	RLTR46	13.3105034	12.03210463	AL_ATAC_TCDD_F	TCDD	F	RLTR46	LTR
-0.174781374	2.378646168	0.08309352	0.132830928	Ricksha_a	5.101560497	4.541179739	AL_ATAC_TCDD_F	TCDD	F	Ricksha_a	DNA
0.078500974	5.031366599	0.086470738	0.138032461	Charlie17b	32.60195411	34.56473563	AL_ATAC_TCDD_F	TCDD	F	Charlie17b	DNA
-0.043814463	7.68338921	0.087860323	0.139921911	ERVL-int	206.5744725	199.923496	AL_ATAC_TCDD_F	TCDD	F	ERVL-int	LTR
-0.044515406	7.290636452	0.08838292	0.140483647	RMER17A-int	156.5431086	153.1146381	AL_ATAC_TCDD_F	TCDD	F	RMER17A-int	LTR
-0.02945185	8.416528322	0.088535948	0.14052727	MTB-int	342.4528491	332.281784	AL_ATAC_TCDD_F	TCDD	F	MTB-int	LTR
-0.033815468	8.337161571	0.088936786	0.140963546	BGLII_B	325.0969262	316.7267901	AL_ATAC_TCDD_F	TCDD	F	BGLII_B	LTR
0.035961143	7.229230061	0.089269589	0.141290906	MER34A	149.88225	152.7781345	AL_ATAC_TCDD_F	TCDD	F	MER34A	LTR
-0.052806071	7.235175848	0.089553532	0.141412012	MMERGLN_LTR	151.8453736	143.2199863	AL_ATAC_TCDD_F	TCDD	F	MMERGLN_LTR	LTR
-0.038945226	7.32511396	0.089598853	0.141412012	RLTR41A2	161.0480201	154.4546346	AL_ATAC_TCDD_F	TCDD	F	RLTR41A2	LTR
0.104852636	3.402538763	0.090358546	0.142410159	MER5C1	10.29700768	11.02427453	AL_ATAC_TCDD_F	TCDD	F	MER5C1	DNA
0.025309537	11.5653413	0.092125538	0.144990826	URR1A	3022.922918	3036.033673	AL_ATAC_TCDD_F	TCDD	F	URR1A	DNA
0.17868639	1.966290295	0.094826396	0.149031935	X9_LINE	3.500087518	4.145378559	AL_ATAC_TCDD_F	TCDD	F	X9_LINE	LINE
0.106461899	4.008601346	0.096391378	0.151279035	BGLII_C	16.09353845	17.04708648	AL_ATAC_TCDD_F	TCDD	F	BGLII_C	LTR
0.035700407	7.788768881	0.097492068	0.15279219	LTR72_RN	220.5673746	223.9226891	AL_ATAC_TCDD_F	TCDD	F	LTR72_RN	LTR
0.088426951	4.32457499	0.098210491	0.153702852	Charlie17	19.60101766	20.74923881	AL_ATAC_TCDD_F	TCDD	F	Charlie17	DNA
0.027111398	9.046043479	0.09909196	0.154865786	L1MA4A	526.4605626	531.2782568	AL_ATAC_TCDD_F	TCDD	F	L1MA4A	LINE
-0.043399332	7.200091886	0.09982312	0.155790894	RLTR13B4	147.443891	142.7994812	AL_ATAC_TCDD_F	TCDD	F	RLTR13B4	LTR
-0.17120462	2.499950452	0.10046776	0.156578584	MLT1E1A-int	5.500264752	5.213348139	AL_ATAC_TCDD_F	TCDD	F	MLT1E1A-int	LTR
0.045994215	7.173744611	0.100657394	0.156655945	MLT1E	144.9331041	151.1592933	AL_ATAC_TCDD_F	TCDD	F	MLT1E	LTR
-0.376418952	0.101095583	0.105910081	0.164601918	Cheshire_Mars_	0.900696945	0.609493737	AL_ATAC_TCDD_F	TCDD	F	Cheshire_Mars_	DNA
0.02931571	8.06311984	0.107144619	0.166289638	MER68	266.1575307	273.9821204	AL_ATAC_TCDD_F	TCDD	F	MER68	LTR
0.032963486	8.088967098	0.10873931	0.16853087	RLTR26B_MM	270.8207992	272.4390592	AL_ATAC_TCDD_F	TCDD	F	RLTR26B_MM	LTR
0.053135307	6.681824965	0.109064579	0.168801195	BGLII_B2	101.466941	104.5572649	AL_ATAC_TCDD_F	TCDD	F	BGLII_B2	LTR
-0.050165393	5.743442837	0.109519001	0.16927039	RLTR17C_Mm	53.52811421	51.25116314	AL_ATAC_TCDD_F	TCDD	F	RLTR17C_Mm	LTR
0.053222124	5.942436204	0.110248928	0.170163518	ERVB7_4-LTR_MM	61.47455055	62.55087813	AL_ATAC_TCDD_F	TCDD	F	ERVB7_4-LTR_MM	LTR
-0.048721732	5.873861904	0.111331851	0.171598267	RLTR43C	58.77542133	56.88061904	AL_ATAC_TCDD_F	TCDD	F	RLTR43C	LTR
0.269797175	0.993955641	0.112533944	0.173212494	MLT1E-int	1.700474089	2.220190189	AL_ATAC_TCDD_F	TCDD	F	MLT1E-int	LTR
0.073150906	4.87242097	0.112925265	0.17357606	MER110A	28.62245278	29.77095007	AL_ATAC_TCDD_F	TCDD	F	MER110A	LTR
-0.066644939	5.203267144	0.113121075	0.173638523	ERVB3_1-LTR_MM	36.79841226	35.42176918	AL_ATAC_TCDD_F	TCDD	F	ERVB3_1-LTR_MM	LTR
0.017041975	10.1334363	0.113661832	0.174229575	L1MEc	1121.776219	1135.066333	AL_ATAC_TCDD_F	TCDD	F	L1MEc	LINE
-0.075179018	4.355150754	0.114022454	0.174543264	LTR16D1	20.79931341	19.45716996	AL_ATAC_TCDD_F	TCDD	F	LTR16D1	LTR
0.118555185	3.695276845	0.115862981	0.177118409	MER92D	12.41041223	13.99909453	AL_ATAC_TCDD_F	TCDD	F	MER92D	LTR
0.097357255	3.879751758	0.116526868	0.177890267	L1P5	14.4065681	15.36432255	AL_ATAC_TCDD_F	TCDD	F	L1P5	LINE
-0.045815702	6.378977448	0.117141234	0.178584524	MLT2B5	83.88982479	81.17881336	AL_ATAC_TCDD_F	TCDD	F	MLT2B5	LTR
0.02132877	10.55284172	0.119249103	0.181550675	MER2	1502.737356	1504.628125	AL_ATAC_TCDD_F	TCDD	F	MER2	DNA
0.063645404	4.774352608	0.11957375	0.18179759	LTR105_Mam	27.091786	27.45065211	AL_ATAC_TCDD_F	TCDD	F	LTR105_Mam	LTR
-0.056074258	5.593267933	0.120651956	0.183187977	L1ME3E	47.92124002	47.16736951	AL_ATAC_TCDD_F	TCDD	F	L1ME3E	LINE
-0.090889563	3.896857855	0.121937468	0.184888924	MamGypLTR2b	14.70650976	13.65283829	AL_ATAC_TCDD_F	TCDD	F	MamGypLTR2b	LTR
-0.123444692	3.823239215	0.123144814	0.186466911	Ricksha_0	13.88882837	13.08822234	AL_ATAC_TCDD_F	TCDD	F	Ricksha_0	DNA
-0.11772265	3.056638773	0.124641096	0.188477549	LTR108a_Mam	8.193517888	7.781721471	AL_ATAC_TCDD_F	TCDD	F	LTR108a_Mam	LTR
-0.025958011	9.944159921	0.125004085	0.188771351	RMER19C	985.7538719	978.9295728	AL_ATAC_TCDD_F	TCDD	F	RMER19C	LTR
0.033254265	6.607503705	0.126616579	0.190948722	L1M1	97.58816831	98.32683767	AL_ATAC_TCDD_F	TCDD	F	L1M1	LINE
-0.036043082	7.030545941	0.127027873	0.191311158	MER115	130.7687361	129.3804728	AL_ATAC_TCDD_F	TCDD	F	MER115	DNA
0.093794393	3.385742718	0.130141703	0.195737319	MER34B-int	10.10260334	11.17089911	AL_ATAC_TCDD_F	TCDD	F	MER34B-int	LTR
0.054037812	5.518793133	0.132133313	0.19846601	MamGypLTR3a	45.18605603	46.31560774	AL_ATAC_TCDD_F	TCDD	F	MamGypLTR3a	LTR
-0.049928116	6.166456241	0.132590471	0.198885707	RLTR8	71.96964427	69.86511401	AL_ATAC_TCDD_F	TCDD	F	RLTR8	LTR
0.023261756	8.796129799	0.133500205	0.199982234	L1MD3	445.5564418	450.1245437	AL_ATAC_TCDD_F	TCDD	F	L1MD3	LINE
-0.029984941	9.373707934	0.135292036	0.202395438	MuRRS4-int	667.0026568	651.2709264	AL_ATAC_TCDD_F	TCDD	F	MuRRS4-int	LTR
0.080874584	3.775294025	0.135596088	0.202579469	MADE2	13.30342749	13.97887808	AL_ATAC_TCDD_F	TCDD	F	MADE2	DNA
0.014300057	11.2494607	0.136968912	0.204085503	MTEb	2431.503127	2456.484812	AL_ATAC_TCDD_F	TCDD	F	MTEb	LTR
0.039556101	6.720045797	0.136924514	0.204085503	RLTR30D_MM	104.9680404	107.1453477	AL_ATAC_TCDD_F	TCDD	F	RLTR30D_MM	LTR
-0.036516641	7.411017639	0.137380111	0.204425989	MTE2a-int	170.5646852	171.9257544	AL_ATAC_TCDD_F	TCDD	F	MTE2a-int	LTR
0.047221334	5.845775666	0.138074049	0.205185738	RLTR19A	56.72574059	58.08425118	AL_ATAC_TCDD_F	TCDD	F	RLTR19A	LTR
0.060415043	5.278741142	0.13863026	0.205739073	RLTR53B_Mm	38.2887623	40.90094169	AL_ATAC_TCDD_F	TCDD	F	RLTR53B_Mm	LTR
0.065210373	6.660734243	0.139073306	0.206123218	RLTR13D3A	100.4458075	101.78651	AL_ATAC_TCDD_F	TCDD	F	RLTR13D3A	LTR
0.043357058	5.819630853	0.140145229	0.207437184	MamRep137	56.09710024	57.32496928	AL_ATAC_TCDD_F	TCDD	F	MamRep137	DNA
0.065480218	4.829828195	0.141741555	0.209522853	MamGypLTR1b	28.19656992	30.185832	AL_ATAC_TCDD_F	TCDD	F	MamGypLTR1b	LTR
0.028228011	8.91424417	0.142320035	0.210100421	ERVB4_1B-I_MM-int	479.2534908	488.9399997	AL_ATAC_TCDD_F	TCDD	F	ERVB4_1B-I_MM-int	LTR
-0.041571827	6.062830543	0.144648202	0.213256045	LTR16B	66.6916009	64.78770339	AL_ATAC_TCDD_F	TCDD	F	LTR16B	LTR
0.038287262	6.40894388	0.146490998	0.215688719	LTR48B	83.81563224	85.6897009	AL_ATAC_TCDD_F	TCDD	F	LTR48B	LTR
0.045841093	5.441332152	0.149096625	0.219236694	Tigger2b	42.90719395	43.01214815	AL_ATAC_TCDD_F	TCDD	F	Tigger2b	DNA
0.073620015	5.333618306	0.151117473	0.221916604	MER73	39.99839857	41.07725317	AL_ATAC_TCDD_F	TCDD	F	MER73	LTR
0.165393734	1.687061814	0.152820081	0.223536824	MER50	3.000899766	2.967739316	AL_ATAC_TCDD_F	TCDD	F	MER50	LTR
0.037915697	8.233714287	0.152733932	0.223536824	MTE2b-int	298.5568257	299.8400247	AL_ATAC_TCDD_F	TCDD	F	MTE2b-int	LTR
0.01869023	9.5833357	0.152796293	0.223536824	RMER2	766.5646241	780.3731214	AL_ATAC_TCDD_F	TCDD	F	RMER2	LTR
-0.114791653	3.222661055	0.153058974	0.223593984	Charlie7a	8.806738052	8.744813689	AL_ATAC_TCDD_F	TCDD	F	Charlie7a	DNA
-0.055916326	5.282434212	0.155221869	0.226457982	RLTR31_Mm	38.69824633	37.79543543	AL_ATAC_TCDD_F	TCDD	F	RLTR31_Mm	LTR
0.027800073	7.896754226	0.156892143	0.228596755	RMER6BA	237.8872522	244.0404401	AL_ATAC_TCDD_F	TCDD	F	RMER6BA	LTR
0.055702162	5.816376035	0.158239449	0.230260004	RLTR41C	55.81700639	56.56822541	AL_ATAC_TCDD_F	TCDD	F	RLTR41C	LTR
-0.028402985	8.391870334	0.159306194	0.231511209	MurERV4_19-int	335.5021905	328.6760075	AL_ATAC_TCDD_F	TCDD	F	MurERV4_19-int	LTR
0.106394987	3.017938191	0.159768916	0.231882513	HAL1_SS	7.906241496	8.577444568	AL_ATAC_TCDD_F	TCDD	F	HAL1_SS	LINE
0.012946431	11.06150947	0.160556638	0.232723935	MLT1A0	2136.164298	2149.771062	AL_ATAC_TCDD_F	TCDD	F	MLT1A0	LTR
0.041446058	6.131297709	0.163895001	0.237255506	MER67A	69.41480503	72.46319083	AL_ATAC_TCDD_F	TCDD	F	MER67A	LTR
-0.015090859	11.07327961	0.165086218	0.23867116	ORR1B2	2158.940779	2133.561729	AL_ATAC_TCDD_F	TCDD	F	ORR1B2	LTR
0.028022065	7.332649422	0.168720591	0.243591298	RLTR53_Mm	161.3270648	163.9478341	AL_ATAC_TCDD_F	TCDD	F	RLTR53_Mm	LTR
0.081303714	3.808441283	0.168924796	0.243591298	X8_LINE	13.70209244	15.01027821	AL_ATAC_TCDD_F	TCDD	F	X8_LINE	LINE
-0.069860721	4.848752137	0.169506015	0.244090591	RLTR46A	28.42599848	26.0934636	AL_ATAC_TCDD_F	TCDD	F	RLTR46A	LTR
0.024156827	9.439980551	0.16970731	0.244090591	RMER4A	693.7181361	702.4890188	AL_ATAC_TCDD_F	TCDD	F	RMER4A	LTR
0.021732752	8.246416188	0.170280731	0.244600948	RLTR14_RN	302.1316861	307.4731151	AL_ATAC_TCDD_F	TCDD	F	RLTR14_RN	LTR
0.04212989	6.626446393	0.173644754	0.249113435	RLTR24B_MM	97.89549888	100.8604386	AL_ATAC_TCDD_F	TCDD	F	RLTR24B_MM	LTR
-0.070958459	5.314650825	0.178705782	0.2560458	RLTR47	39.7060175	37.85161776	AL_ATAC_TCDD_F	TCDD	F	RLTR47	LTR
-0.034243098	6.845573881	0.17913171	0.256327856	RLTR18-int	114.6724332	114.1853014	AL_ATAC_TCDD_F	TCDD	F	RLTR18-int	LTR
0.025206246	8.032685652	0.17980782	0.256966731	ERVL-E-int	260.5239725	263.6815166	AL_ATAC_TCDD_F	TCDD	F	ERVL-E-int	LTR
0.030514257	7.239569642	0.181052966	0.258416159	LTR16A1	150.8272448	153.0279333	AL_ATAC_TCDD_F	TCDD	F	LTR16A1	LTR
-0.153281337	2.166197755	0.18650995	0.265865775	L1M6B	4.200617035	3.992383524	AL_ATAC_TCDD_F	TCDD	F	L1M6B	LINE
0.065077875	4.839040359	0.188242082	0.267652974	LTR84a	28.02707943	29.91473773	AL_ATAC_TCDD_F	TCDD	F	LTR84a	LTR
0.050241014	6.124804121	0.188064405	0.267652974	MER67D	69.11054295	71.40990176	AL_ATAC_TCDD_F	TCDD	F	MER67D	LTR
0.038542934	6.487998493	0.189041481	0.268448499	RLTR9A3B	88.90470534	90.34032236	AL_ATAC_TCDD_F	TCDD	F	RLTR9A3B	LTR
-0.04344723	6.525719796	0.190477479	0.270144865	MLT1F-int	91.71946874	88.70037655	AL_ATAC_TCDD_F	TCDD	F	MLT1F-int	LTR
0.059380389	4.997888008	0.191929341	0.271859409	Kanga1a	31.71672134	32.75787947	AL_ATAC_TCDD_F	TCDD	F	Kanga1a	DNA
0.034904919	6.493861818	0.192843052	0.272808312	MER63C	90.49658572	91.08039688	AL_ATAC_TCDD_F	TCDD	F	MER63C	DNA
0.057714875	4.839724266	0.195360988	0.276021396	MLT1C-int	28.49183816	29.11253087	AL_ATAC_TCDD_F	TCDD	F	MLT1C-int	LTR
-0.026649905	8.243129264	0.197389687	0.277835295	LTR16C	304.8169156	299.7985591	AL_ATAC_TCDD_F	TCDD	F	LTR16C	LTR
-0.082713138	4.494398599	0.197190036	0.277835295	MER110	22.29334115	21.69772413	AL_ATAC_TCDD_F	TCDD	F	MER110	LTR
0.030597598	7.873342513	0.19709215	0.277835295	RLTR13D2	232.7429114	240.3564103	AL_ATAC_TCDD_F	TCDD	F	RLTR13D2	LTR
0.201301527	0.869449855	0.202453689	0.284605124	MER83B-int	1.600823276	1.618475144	AL_ATAC_TCDD_F	TCDD	F	MER83B-int	LTR
0.085600019	3.766120283	0.203338084	0.285489731	RLTR1	13.59625802	14.75918768	AL_ATAC_TCDD_F	TCDD	F	RLTR1	LTR
-0.051171698	5.126579053	0.203638529	0.285553276	L1MEa	34.79560767	33.75810696	AL_ATAC_TCDD_F	TCDD	F	L1MEa	LINE
0.099174833	2.948934526	0.206140644	0.288700101	LTR91	7.499783951	8.137700018	AL_ATAC_TCDD_F	TCDD	F	LTR91	LTR
0.052390306	5.273615034	0.207699313	0.290519414	RLTR48B	38.1920164	39.5992038	AL_ATAC_TCDD_F	TCDD	F	RLTR48B	LTR
0.020635129	8.403852274	0.21035666	0.293869042	RMER21A	338.8858904	342.7636623	AL_ATAC_TCDD_F	TCDD	F	RMER21A	LTR
-0.025935763	7.662899647	0.212612416	0.296649992	RLTR9A3	202.3064764	199.7897455	AL_ATAC_TCDD_F	TCDD	F	RLTR9A3	LTR
-0.225987817	0.821200833	0.213011756	0.296837054	MER133B	1.599470377	1.314395356	AL_ATAC_TCDD_F	TCDD	F	MER133B	DNA
0.139601695	1.707849301	0.213430876	0.297051183	L1M2b	3.103222777	3.381185303	AL_ATAC_TCDD_F	TCDD	F	L1M2b	LINE
-0.025140705	7.833980237	0.216880226	0.300729831	RLTR30D2_MM	227.326118	225.5548007	AL_ATAC_TCDD_F	TCDD	F	RLTR30D2_MM	LTR
0.077759695	3.365946405	0.217311966	0.300955556	MLT1G-int	10.10789186	10.40282067	AL_ATAC_TCDD_F	TCDD	F	MLT1G-int	LTR
-0.051406871	4.934613704	0.220288623	0.304700827	Tigger16b	30.69628564	29.62936792	AL_ATAC_TCDD_F	TCDD	F	Tigger16b	DNA
-0.04368864	5.580904796	0.22091876	0.305195176	LTR16D	48.06139673	46.54533298	AL_ATAC_TCDD_F	TCDD	F	LTR16D	LTR
0.035305966	5.900035821	0.222144366	0.30650992	RLTR48C	59.2876963	62.07633549	AL_ATAC_TCDD_F	TCDD	F	RLTR48C	LTR
0.012805104	10.91585341	0.225198891	0.310341821	MLT1D	1925.504953	1941.649207	AL_ATAC_TCDD_F	TCDD	F	MLT1D	LTR
-0.063306259	4.602492221	0.226000462	0.311063366	MMTV-int	23.80380563	22.64811641	AL_ATAC_TCDD_F	TCDD	F	MMTV-int	LTR
-0.225108856	0.897290066	0.226880837	0.31189147	MER50B	1.500202235	1.261948954	AL_ATAC_TCDD_F	TCDD	F	MER50B	LTR
0.040420834	8.708280075	0.229635616	0.315291109	ORR1B2-int	419.3208217	424.9210302	AL_ATAC_TCDD_F	TCDD	F	ORR1B2-int	LTR
-0.069820626	4.275159384	0.233578531	0.320311735	Eulor5A	19.58485173	18.785434	AL_ATAC_TCDD_F	TCDD	F	Eulor5A	DNA
-0.056902114	5.274241381	0.234414382	0.321064496	IAPLTR3	38.93038712	37.06305976	AL_ATAC_TCDD_F	TCDD	F	IAPLTR3	LTR
-0.014903881	10.01695439	0.238283484	0.325964815	MYSERV6-int	1037.536673	1022.049527	AL_ATAC_TCDD_F	TCDD	F	MYSERV6-int	LTR
0.068597229	4.148589323	0.238705692	0.326143674	RLTR19D	17.41468056	18.1792772	AL_ATAC_TCDD_F	TCDD	F	RLTR19D	LTR
0.017955465	8.379220609	0.241077778	0.328683023	RLTR11B	331.6010745	337.9487987	AL_ATAC_TCDD_F	TCDD	F	RLTR11B	LTR
0.043433501	5.333829099	0.241798653	0.328766155	Kanga11a	39.9677502	41.25905676	AL_ATAC_TCDD_F	TCDD	F	Kanga11a	DNA
0.076564507	4.11506878	0.241800309	0.328766155	L1M3a	16.60486448	17.75602729	AL_ATAC_TCDD_F	TCDD	F	L1M3a	LINE
-0.024534117	8.885480625	0.242564454	0.329005605	RLTR13C2	473.101725	469.3920839	AL_ATAC_TCDD_F	TCDD	F	RLTR13C2	LTR
0.062967343	4.559729168	0.24288672	0.329043874	RLTR13D	23.20390415	25.16142195	AL_ATAC_TCDD_F	TCDD	F	RLTR13D	LTR
0.012171982	10.03936565	0.245416645	0.332069197	RLTR11A2	1050.943597	1067.29755	AL_ATAC_TCDD_F	TCDD	F	RLTR11A2	LTR
-0.258759278	0.385425301	0.247166804	0.333779791	L1M2a1	1.199656484	0.806407381	AL_ATAC_TCDD_F	TCDD	F	L1M2a1	LINE
0.045673596	4.726892459	0.247984382	0.334330751	MER31-int	26.20143786	27.85286066	AL_ATAC_TCDD_F	TCDD	F	MER31-int	LTR
-0.017730932	8.518685325	0.248502496	0.334340974	RLTR31B2	367.812327	362.4282167	AL_ATAC_TCDD_F	TCDD	F	RLTR31B2	LTR
0.013621914	12.61106897	0.249719303	0.335457263	ORR1E	6271.852978	6317.408408	AL_ATAC_TCDD_F	TCDD	F	ORR1E	LTR
-0.066411466	4.055286306	0.251236069	0.337090121	LTR85c	16.59309334	16.32579762	AL_ATAC_TCDD_F	TCDD	F	LTR85c	LTR
-0.04244046	5.549395017	0.252587154	0.338497037	MER44C	46.91010373	45.47714092	AL_ATAC_TCDD_F	TCDD	F	MER44C	DNA
-0.040510761	5.509426833	0.254252293	0.340320953	MLTR31E_MM	45.08595765	44.28357847	AL_ATAC_TCDD_F	TCDD	F	MLTR31E_MM	LTR
0.215326277	0.270360551	0.256420046	0.342812463	MamRep1161	1.000152683	1.206777724	AL_ATAC_TCDD_F	TCDD	F	MamRep1161	DNA
0.096216147	2.862852042	0.258180781	0.344754527	Charlie11	7.203860955	7.242581981	AL_ATAC_TCDD_F	TCDD	F	Charlie11	DNA
0.020182957	8.631521704	0.260746731	0.347765903	LTR16A	397.2329387	400.0353051	AL_ATAC_TCDD_F	TCDD	F	LTR16A	LTR
0.0467854	5.828816576	0.266032859	0.354322379	LTR84b	56.86204355	57.47451502	AL_ATAC_TCDD_F	TCDD	F	LTR84b	LTR
0.01475894	10.04287413	0.266295908	0.354322379	RMER19A	1052.969959	1056.932098	AL_ATAC_TCDD_F	TCDD	F	RMER19A	LTR
0.042440477	5.61775349	0.267976967	0.35613566	LTR104_Mam	48.51031484	49.80675834	AL_ATAC_TCDD_F	TCDD	F	LTR104_Mam	LTR
-0.017804719	8.990451321	0.268375691	0.356242465	RLTR23	509.5278553	507.3120115	AL_ATAC_TCDD_F	TCDD	F	RLTR23	LTR
0.071686484	4.185917207	0.269444623	0.357237599	ORSL-2a	17.88590385	19.17343004	AL_ATAC_TCDD_F	TCDD	F	ORSL-2a	DNA
0.030669439	7.207898162	0.273868192	0.36267279	RMER16	147.1240637	152.2941619	AL_ATAC_TCDD_F	TCDD	F	RMER16	LTR
0.21963345	0.156877816	0.274421387	0.362975806	HUERS-P3b-int	0.899261082	1.057508921	AL_ATAC_TCDD_F	TCDD	F	HUERS-P3b-int	LTR
0.034160277	6.316702587	0.279910724	0.369799409	Charlie2a	79.52435038	81.61712262	AL_ATAC_TCDD_F	TCDD	F	Charlie2a	DNA
0.025659233	7.388293133	0.282050114	0.372186412	LTR78	166.7079672	168.7673005	AL_ATAC_TCDD_F	TCDD	F	LTR78	LTR
0.046424435	4.998680339	0.288239635	0.37990595	L1ME5	31.29848196	32.43980472	AL_ATAC_TCDD_F	TCDD	F	L1ME5	LINE
0.034879696	6.71518354	0.291291276	0.383025779	IAP1-MM_LTR	104.4010101	108.8140342	AL_ATAC_TCDD_F	TCDD	F	IAP1-MM_LTR	LTR
0.030641031	6.064102246	0.291027568	0.383025779	MamRep1527	66.6036653	69.61055951	AL_ATAC_TCDD_F	TCDD	F	MamRep1527	LTR
0.043111227	5.212230346	0.293839009	0.384663827	Charlie20a	36.68459516	37.23983315	AL_ATAC_TCDD_F	TCDD	F	Charlie20a	DNA
0.068531535	4.140404653	0.293489497	0.384663827	LTR80B	17.39242223	18.09210584	AL_ATAC_TCDD_F	TCDD	F	LTR80B	LTR
-0.02770596	6.83444134	0.293523108	0.384663827	MER47B	114.3630952	112.6677471	AL_ATAC_TCDD_F	TCDD	F	MER47B	DNA
-0.020581845	9.294191611	0.29391204	0.384663827	RLTR22_Mur	628.0501061	610.9132312	AL_ATAC_TCDD_F	TCDD	F	RLTR22_Mur	LTR
0.014708959	8.921897189	0.296380067	0.387440766	L1MB1	484.6745043	493.4744341	AL_ATAC_TCDD_F	TCDD	F	L1MB1	LINE
0.020335637	7.376464983	0.297458319	0.388396568	RLTR31C_MM	165.843441	170.3821959	AL_ATAC_TCDD_F	TCDD	F	RLTR31C_MM	LTR
0.049665164	4.454421059	0.299233823	0.389805178	Kanga1b	21.69302626	22.37736783	AL_ATAC_TCDD_F	TCDD	F	Kanga1b	DNA
-0.146155803	1.322635452	0.299028792	0.389805178	LTR39	2.202254795	2.173204768	AL_ATAC_TCDD_F	TCDD	F	LTR39	LTR
-0.050613196	5.004977743	0.30033889	0.390789788	MLTR32C_MM	31.99433269	31.50031149	AL_ATAC_TCDD_F	TCDD	F	MLTR32C_MM	LTR
0.034508981	5.400711545	0.301979727	0.392468425	MER99	42.39284188	42.94373919	AL_ATAC_TCDD_F	TCDD	F	MER99	DNA
0.078399017	2.82302846	0.302430593	0.392598415	RNERVK23-int	6.903108089	7.002215233	AL_ATAC_TCDD_F	TCDD	F	RNERVK23-int	LTR
-0.070985366	3.707842704	0.302819205	0.392647382	Tigger12A	12.90380986	12.45613938	AL_ATAC_TCDD_F	TCDD	F	Tigger12A	DNA
0.014002232	8.65863344	0.303572628	0.393168717	L1ME3A	402.9233615	406.05753	AL_ATAC_TCDD_F	TCDD	F	L1ME3A	LINE
-0.145330516	1.491989368	0.305277959	0.394920274	Eulor3	2.600760557	2.32594587	AL_ATAC_TCDD_F	TCDD	F	Eulor3	DNA
-0.04284949	4.693768698	0.312847707	0.404245478	MER74C	26.12533987	24.37519908	AL_ATAC_TCDD_F	TCDD	F	MER74C	LTR
0.036686789	5.625656921	0.313852144	0.405075604	LTR65	49.05094947	49.35744386	AL_ATAC_TCDD_F	TCDD	F	LTR65	LTR
-0.072620213	3.794386079	0.315582183	0.406839243	MamGyp-int	13.79580322	12.49415315	AL_ATAC_TCDD_F	TCDD	F	MamGyp-int	LTR
0.02599635	7.346687234	0.316799077	0.407469158	LTR33A_	162.8728446	164.9612177	AL_ATAC_TCDD_F	TCDD	F	LTR33A_	LTR
-0.02769801	6.337238754	0.3167857	0.407469158	RMER16B2	81.01744133	79.52434506	AL_ATAC_TCDD_F	TCDD	F	RMER16B2	LTR
-0.059914494	3.965260828	0.317539886	0.407953079	MER127	15.59653935	14.2550566	AL_ATAC_TCDD_F	TCDD	F	MER127	DNA
-0.008398936	13.87338242	0.321568213	0.412181937	Lx8	15027.24191	14913.96295	AL_ATAC_TCDD_F	TCDD	F	Lx8	LINE
-0.194850191	0.682064633	0.321508933	0.412181937	MER51-int	1.399629986	1.012400773	AL_ATAC_TCDD_F	TCDD	F	MER51-int	LTR
0.203483268	0.168351362	0.322069985	0.412352761	LTR58	0.799667737	0.809604352	AL_ATAC_TCDD_F	TCDD	F	LTR58	LTR
0.02160297	6.705678334	0.322917959	0.412965938	Arthur1B	103.4951877	105.8378649	AL_ATAC_TCDD_F	TCDD	F	Arthur1B	DNA
-0.009963696	10.55559203	0.327823713	0.418297265	MT2B1	1507.635526	1495.338567	AL_ATAC_TCDD_F	TCDD	F	MT2B1	LTR
-0.017935724	8.849511388	0.327834407	0.418297265	RLTR25A	460.7656131	450.867563	AL_ATAC_TCDD_F	TCDD	F	RLTR25A	LTR
-0.019279974	7.745214657	0.32837646	0.418511684	RLTR1C	213.8374197	211.5830296	AL_ATAC_TCDD_F	TCDD	F	RLTR1C	LTR
0.081201485	2.639424162	0.331927197	0.422555783	Charlie10b	5.902646576	6.088789099	AL_ATAC_TCDD_F	TCDD	F	Charlie10b	DNA
-0.016381113	9.994003214	0.338354748	0.430248821	RMER16-int	1021.420781	988.3567312	AL_ATAC_TCDD_F	TCDD	F	RMER16-int	LTR
0.024989301	6.92760581	0.341337139	0.433548535	MER67C	121.8608832	125.5171587	AL_ATAC_TCDD_F	TCDD	F	MER67C	LTR
-0.023257356	6.754068434	0.342460063	0.434481645	RLTR31_Mur	108.127453	106.1506674	AL_ATAC_TCDD_F	TCDD	F	RLTR31_Mur	LTR
-0.013069783	9.481005594	0.344101235	0.436069402	MLTR25A	713.0539806	715.0271322	AL_ATAC_TCDD_F	TCDD	F	MLTR25A	LTR
-0.012180125	9.367571177	0.346333627	0.438401956	ORR1D1-int	661.6839566	652.0781905	AL_ATAC_TCDD_F	TCDD	F	ORR1D1-int	LTR
0.05299559	3.976933792	0.346792355	0.438486605	LTR69	15.39723413	16.39466936	AL_ATAC_TCDD_F	TCDD	F	LTR69	LTR
-0.049741622	4.473894526	0.349706945	0.441672766	RLTR19A2	22.28258888	21.08738885	AL_ATAC_TCDD_F	TCDD	F	RLTR19A2	LTR
0.070815289	8.15037747	0.351921897	0.44237631	FordPrefect	284.4915992	292.2551934	AL_ATAC_TCDD_F	TCDD	F	FordPrefect	DNA
-0.157923023	0.985871552	0.352240654	0.44237631	LTR32	1.800292312	1.615171235	AL_ATAC_TCDD_F	TCDD	F	LTR32	LTR
-0.017362813	8.262230084	0.351320733	0.44237631	RLTR20B3	307.4167983	305.5523098	AL_ATAC_TCDD_F	TCDD	F	RLTR20B3	LTR
0.04759223	4.400258451	0.351731626	0.44237631	RLTR46A2	20.70918857	20.90303736	AL_ATAC_TCDD_F	TCDD	F	RLTR46A2	LTR
-0.014936939	10.04925727	0.354524405	0.444745302	RLTR20A4	1067.13321	1051.636624	AL_ATAC_TCDD_F	TCDD	F	RLTR20A4	LTR
-0.00987128	10.47569513	0.356027812	0.446131155	L1MA4	1424.239583	1415.157699	AL_ATAC_TCDD_F	TCDD	F	L1MA4	LINE
0.034370725	6.75404167	0.357756911	0.446796856	RLTR30B_MM	107.8167	107.1477489	AL_ATAC_TCDD_F	TCDD	F	RLTR30B_MM	LTR
0.042129426	4.301792587	0.357381712	0.446796856	Tigger12c	19.21000522	20.39470265	AL_ATAC_TCDD_F	TCDD	F	Tigger12c	DNA
0.027694871	6.214562149	0.360491688	0.449440477	ERVB5_1-LTR_MM	73.27596244	76.09476554	AL_ATAC_TCDD_F	TCDD	F	ERVB5_1-LTR_MM	LTR
0.013607224	8.737923952	0.361086851	0.449440477	L1M4c	425.8759173	431.2112168	AL_ATAC_TCDD_F	TCDD	F	L1M4c	LINE
0.128052597	1.29018735	0.361480276	0.449440477	MER66-int	2.10055402	2.325792413	AL_ATAC_TCDD_F	TCDD	F	MER66-int	LTR
-0.018906521	8.159801148	0.360979954	0.449440477	MLT1E3	287.664637	284.0878281	AL_ATAC_TCDD_F	TCDD	F	MLT1E3	LTR
-0.2127706	0.350596805	0.362030041	0.449624435	LTR27C	1.100321324	1.008852915	AL_ATAC_TCDD_F	TCDD	F	LTR27C	LTR
-0.016761285	7.943494259	0.364946313	0.452743818	RLTR20A3_MM	245.8119608	242.5202285	AL_ATAC_TCDD_F	TCDD	F	RLTR20A3_MM	LTR
0.021402708	6.85227269	0.370704552	0.459378066	MMAR1	115.4753985	117.1539944	AL_ATAC_TCDD_F	TCDD	F	MMAR1	DNA
-0.12446983	1.346817504	0.371695438	0.460096454	LTR45C	2.302368906	2.223504053	AL_ATAC_TCDD_F	TCDD	F	LTR45C	LTR
0.031682187	5.641045499	0.372569128	0.460668347	Kanga1	49.21450279	49.77993683	AL_ATAC_TCDD_F	TCDD	F	Kanga1	DNA
0.018025081	7.888410477	0.373571505	0.461055671	MLT1G	238.2086735	235.3202771	AL_ATAC_TCDD_F	TCDD	F	MLT1G	LTR
0.156818913	0.855320836	0.373706429	0.461055671	MLT1O-int	1.599948266	1.96370287	AL_ATAC_TCDD_F	TCDD	F	MLT1O-int	LTR
0.038226366	4.761633857	0.376103421	0.463501904	MER5C	26.92471233	27.30224721	AL_ATAC_TCDD_F	TCDD	F	MER5C	DNA
0.066527404	3.095860229	0.380251043	0.467583425	Charlie14a	8.294394527	8.844181874	AL_ATAC_TCDD_F	TCDD	F	Charlie14a	DNA
-0.060601718	3.596536313	0.380073709	0.467583425	LTR107_Mam	11.99947964	11.28239675	AL_ATAC_TCDD_F	TCDD	F	LTR107_Mam	LTR
0.057587915	3.796695638	0.381033876	0.468031731	LTR68	13.70411102	14.25256078	AL_ATAC_TCDD_F	TCDD	F	LTR68	LTR
0.017379005	7.677731225	0.381510069	0.468102815	RLTR34D_MM	204.5936351	209.5129518	AL_ATAC_TCDD_F	TCDD	F	RLTR34D_MM	LTR
0.078889673	2.611331132	0.386991385	0.474308171	UCON7	5.801198616	6.138090218	AL_ATAC_TCDD_F	TCDD	F	UCON7	DNA
0.024080211	6.834747912	0.387734928	0.474699546	RLTR1D2_MM	113.6338017	114.654982	AL_ATAC_TCDD_F	TCDD	F	RLTR1D2_MM	LTR
0.060055447	3.639679839	0.38956528	0.476419178	MLT1G1-int	12.30326658	13.13767849	AL_ATAC_TCDD_F	TCDD	F	MLT1G1-int	LTR
0.029122847	6.367301194	0.390408746	0.476929462	MER90	82.09675967	83.04301028	AL_ATAC_TCDD_F	TCDD	F	MER90	LTR
0.019368925	8.075673028	0.392525586	0.478992509	MURVY-LTR	270.1184628	268.5355766	AL_ATAC_TCDD_F	TCDD	F	MURVY-LTR	LTR
0.098450094	1.619707922	0.394502219	0.480880156	MER133A	2.897755045	3.078098817	AL_ATAC_TCDD_F	TCDD	F	MER133A	DNA
0.017851793	7.506281257	0.396224104	0.480974183	L1M3e	181.4567954	183.4964098	AL_ATAC_TCDD_F	TCDD	F	L1M3e	LINE
0.061235116	3.899676895	0.395071933	0.480974183	L1MEg1	14.79016335	14.08467273	AL_ATAC_TCDD_F	TCDD	F	L1MEg1	LINE
-0.075647867	2.60183381	0.396298657	0.480974183	MER72B	5.906110139	5.31901704	AL_ATAC_TCDD_F	TCDD	F	MER72B	LTR
0.009744972	10.76458481	0.395520573	0.480974183	MTB_Mm	1737.401456	1725.728706	AL_ATAC_TCDD_F	TCDD	F	MTB_Mm	LTR
0.010847796	9.410402019	0.39908394	0.483829825	L1MD2	678.8022309	683.2838701	AL_ATAC_TCDD_F	TCDD	F	L1MD2	LINE
-0.055296215	3.921847024	0.399706192	0.484059772	RLTR12F	15.08815739	14.61200746	AL_ATAC_TCDD_F	TCDD	F	RLTR12F	LTR
0.016656805	9.575938234	0.402601646	0.48651322	ETnERV-int	761.9292636	774.1319064	AL_ATAC_TCDD_F	TCDD	F	ETnERV-int	LTR
0.162157416	0.254301355	0.402532447	0.48651322	RNLTR23	0.999681725	1.061699996	AL_ATAC_TCDD_F	TCDD	F	RNLTR23	LTR
-0.020431112	6.735121613	0.404984736	0.48886507	L1M4a1	106.2866886	106.3672593	AL_ATAC_TCDD_F	TCDD	F	L1M4a1	LINE
-0.010948954	9.339782539	0.412990516	0.497991797	RMER12C	649.8396324	639.954036	AL_ATAC_TCDD_F	TCDD	F	RMER12C	LTR
0.036869632	5.305445964	0.414462684	0.499229002	UCON26	39.408541	40.66002245	AL_ATAC_TCDD_F	TCDD	F	UCON26	DNA
0.084465234	2.119685894	0.416511456	0.501157332	Eulor1	4.101857216	4.446920534	AL_ATAC_TCDD_F	TCDD	F	Eulor1	DNA
-0.031151295	5.283347556	0.422477996	0.507790416	RLTR44D	38.4452784	38.03989788	AL_ATAC_TCDD_F	TCDD	F	RLTR44D	LTR
-0.026945552	5.412053192	0.427394172	0.513148153	LTR73	42.35748948	42.36114478	AL_ATAC_TCDD_F	TCDD	F	LTR73	LTR
-0.057822859	3.521354881	0.433948754	0.519902202	LTR81	11.30333686	10.8181086	AL_ATAC_TCDD_F	TCDD	F	LTR81	LTR
-0.028090071	5.386110477	0.434873796	0.520453238	L1M3b	41.64309309	41.53963427	AL_ATAC_TCDD_F	TCDD	F	L1M3b	LINE
0.011805275	10.07508302	0.438800172	0.52148381	L1M3	1074.796257	1078.046715	AL_ATAC_TCDD_F	TCDD	F	L1M3	LINE
-0.040988793	3.958456981	0.437857005	0.52148381	LTR103_Mam	15.29924093	15.47245117	AL_ATAC_TCDD_F	TCDD	F	LTR103_Mam	LTR
0.036045126	4.639166664	0.437045282	0.52148381	MLT1G3-int	24.72086428	24.71260514	AL_ATAC_TCDD_F	TCDD	F	MLT1G3-int	LTR
0.016307871	7.794952941	0.437471382	0.52148381	MLT1J2	221.7907782	225.5158128	AL_ATAC_TCDD_F	TCDD	F	MLT1J2	LTR
0.012620596	8.637711156	0.438997095	0.52148381	MLT2B1	397.7842028	401.8578929	AL_ATAC_TCDD_F	TCDD	F	MLT2B1	LTR
0.02435324	5.814901757	0.438662127	0.52148381	RLTR13F	55.95792143	56.95915802	AL_ATAC_TCDD_F	TCDD	F	RLTR13F	LTR
0.131704822	0.773171869	0.436819544	0.52148381	UCON23	1.401071664	1.469466471	AL_ATAC_TCDD_F	TCDD	F	UCON23	DNA
-0.032581848	5.411145981	0.449388981	0.533262216	RLTR5_Mm	42.33294848	40.89634273	AL_ATAC_TCDD_F	TCDD	F	RLTR5_Mm	LTR
0.039301459	3.94768179	0.455379821	0.539798749	LTR88a	14.81350778	16.01413072	AL_ATAC_TCDD_F	TCDD	F	LTR88a	LTR
0.026762503	5.914218616	0.455906876	0.539851634	MLT1A1-int	59.75959809	60.08904641	AL_ATAC_TCDD_F	TCDD	F	MLT1A1-int	LTR
0.065077905	2.432577418	0.461933976	0.546410274	Eulor9C	5.194815514	5.226297878	AL_ATAC_TCDD_F	TCDD	F	Eulor9C	DNA
0.03121635	4.735712881	0.464038174	0.548319658	L1MEh	26.51188333	27.23945528	AL_ATAC_TCDD_F	TCDD	F	L1MEh	LINE
-0.051542351	4.00538582	0.468804824	0.552253967	MER92A	15.39592535	15.4648985	AL_ATAC_TCDD_F	TCDD	F	MER92A	LTR
0.012633334	8.376807997	0.46786401	0.552253967	RLTR24	331.9509986	333.5273093	AL_ATAC_TCDD_F	TCDD	F	RLTR24	LTR
0.029012422	9.308615342	0.468848318	0.552253967	RMER12B	631.9356041	631.737165	AL_ATAC_TCDD_F	TCDD	F	RMER12B	LTR
0.042631066	3.639419376	0.473086652	0.55666032	Eulor6D	12.01096993	12.65901138	AL_ATAC_TCDD_F	TCDD	F	Eulor6D	DNA
-0.029211187	5.039370225	0.473599271	0.556678134	LTR83	32.41463366	31.93740411	AL_ATAC_TCDD_F	TCDD	F	LTR83	LTR
0.037160563	4.668503341	0.479933987	0.562941437	LTRIS4B	25.49494932	25.97568007	AL_ATAC_TCDD_F	TCDD	F	LTRIS4B	LTR
-0.034743829	4.850420732	0.479624352	0.562941437	RLTR46B	28.92257935	28.45937909	AL_ATAC_TCDD_F	TCDD	F	RLTR46B	LTR
-0.014783681	7.587783439	0.481817604	0.564559057	ERVB5_1-I_MM-int	192.3194051	188.4440462	AL_ATAC_TCDD_F	TCDD	F	ERVB5_1-I_MM-int	LTR
-0.021699134	6.641355551	0.483577018	0.566027911	LTR16A2	99.16759895	99.45013205	AL_ATAC_TCDD_F	TCDD	F	LTR16A2	LTR
-0.136449624	0.735102394	0.491835431	0.573926964	LTR9	1.400364359	1.215472599	AL_ATAC_TCDD_F	TCDD	F	LTR9	LTR
0.017305429	6.741118164	0.491490974	0.573926964	MLTR31A_MM	106.3179263	109.2420589	AL_ATAC_TCDD_F	TCDD	F	MLTR31A_MM	LTR
0.016734888	6.816946937	0.491864127	0.573926964	RLTR13D4	112.8594617	112.0461334	AL_ATAC_TCDD_F	TCDD	F	RLTR13D4	LTR
0.016802566	7.291651746	0.49619157	0.578373299	L1M4a2	155.4472178	157.1786344	AL_ATAC_TCDD_F	TCDD	F	L1M4a2	LINE
0.031390686	5.153099786	0.496758347	0.578431415	L1PB4	35.71892937	36.89134519	AL_ATAC_TCDD_F	TCDD	F	L1PB4	LINE
0.188419226	-0.215600216	0.500707552	0.582423857	Charlie1b_Mars	0.600121026	0.909089131	AL_ATAC_TCDD_F	TCDD	F	Charlie1b_Mars	DNA
-0.015510824	6.758533663	0.503663578	0.58525394	MLTR31F_MM	108.1965578	107.0387835	AL_ATAC_TCDD_F	TCDD	F	MLTR31F_MM	LTR
0.010015124	8.922757252	0.509157708	0.591024352	L1MEf	485.0509266	485.5646272	AL_ATAC_TCDD_F	TCDD	F	L1MEf	LINE
0.023957045	5.549262131	0.515697291	0.597376054	L1M3c	46.5858195	47.67142729	AL_ATAC_TCDD_F	TCDD	F	L1M3c	LINE
-0.019645553	6.659957496	0.515460361	0.597376054	RLTR13A2	101.4673747	100.5659437	AL_ATAC_TCDD_F	TCDD	F	RLTR13A2	LTR
0.006148775	11.88045196	0.51708153	0.598360116	MTE2b	3758.134807	3770.331305	AL_ATAC_TCDD_F	TCDD	F	MTE2b	LTR
0.019500287	6.866609237	0.518397747	0.599263511	MER34	116.5064335	118.8632194	AL_ATAC_TCDD_F	TCDD	F	MER34	LTR
0.017762853	7.793633512	0.521230123	0.601915901	RLTR44-int	220.2927389	216.9205944	AL_ATAC_TCDD_F	TCDD	F	RLTR44-int	LTR
0.006659946	11.91904675	0.523938363	0.604419617	ORR1D2	3881.735499	3893.483568	AL_ATAC_TCDD_F	TCDD	F	ORR1D2	LTR
0.012180167	8.051321469	0.530104648	0.610903297	MLT1E1A	264.0228896	267.1709765	AL_ATAC_TCDD_F	TCDD	F	MLT1E1A	LTR
0.024098812	5.67266488	0.531707976	0.612120603	L1ME3C	50.53934201	51.22919535	AL_ATAC_TCDD_F	TCDD	F	L1ME3C	LINE
-0.015690517	6.300832426	0.532277143	0.612146066	MER45R	78.74071849	80.74237117	AL_ATAC_TCDD_F	TCDD	F	MER45R	DNA
-0.013214563	8.799573306	0.532945352	0.612285265	RLTR13D6	443.2892466	440.6930702	AL_ATAC_TCDD_F	TCDD	F	RLTR13D6	LTR
0.016510524	7.599305216	0.534878284	0.613875692	LTR10_RN	193.4415174	195.2642357	AL_ATAC_TCDD_F	TCDD	F	LTR10_RN	LTR
0.013491655	7.267903037	0.537991028	0.616815533	L1ME3Cz	154.3953428	152.7945271	AL_ATAC_TCDD_F	TCDD	F	L1ME3Cz	LINE
-0.021033535	5.810945257	0.540696646	0.618769898	RLTR20C	55.71180667	55.79997717	AL_ATAC_TCDD_F	TCDD	F	RLTR20C	LTR
0.018767805	6.192180532	0.540801573	0.618769898	Tigger17	73.35727275	74.56202402	AL_ATAC_TCDD_F	TCDD	F	Tigger17	DNA
0.015684739	8.80148387	0.542532094	0.620115846	RLTRETN_Mm	443.7750423	447.4046994	AL_ATAC_TCDD_F	TCDD	F	RLTRETN_Mm	LTR
0.012671732	7.241314202	0.549309474	0.627221736	Tigger17c	150.3228934	152.2187828	AL_ATAC_TCDD_F	TCDD	F	Tigger17c	DNA
0.056699336	3.259338534	0.553822965	0.631730783	LTR108e_Mam	9.09869752	9.51951848	AL_ATAC_TCDD_F	TCDD	F	LTR108e_Mam	LTR
-0.017302596	7.439650579	0.55472027	0.631998841	RLTR13C1	174.3470777	169.8608437	AL_ATAC_TCDD_F	TCDD	F	RLTR13C1	LTR
-0.011579269	8.290857894	0.562362991	0.639516451	Tigger1	313.4030626	310.6219898	AL_ATAC_TCDD_F	TCDD	F	Tigger1	DNA
-0.010707329	9.426030345	0.56428961	0.641055912	RLTR26_Mus	686.8610814	675.204663	AL_ATAC_TCDD_F	TCDD	F	RLTR26_Mus	LTR
0.026229545	4.317819106	0.565872188	0.642201803	MER106A	20.10933043	20.1719914	AL_ATAC_TCDD_F	TCDD	F	MER106A	DNA
0.007100654	9.433702101	0.566532496	0.642299759	RLTR33	691.2569571	695.154338	AL_ATAC_TCDD_F	TCDD	F	RLTR33	LTR
0.024109079	7.237053597	0.567361792	0.642588912	RLTR30E_MM	150.9188543	151.4796824	AL_ATAC_TCDD_F	TCDD	F	RLTR30E_MM	LTR
0.024212481	5.121801158	0.57160281	0.646737659	MLT2E	34.07664965	35.67117837	AL_ATAC_TCDD_F	TCDD	F	MLT2E	LTR
0.06698908	2.128522322	0.572770844	0.647404621	UCON14	4.202190014	4.59742427	AL_ATAC_TCDD_F	TCDD	F	UCON14	DNA
0.029199086	4.391094431	0.574365795	0.648552295	MLT1J1-int	20.80931464	20.72722429	AL_ATAC_TCDD_F	TCDD	F	MLT1J1-int	LTR
0.021565242	6.102265677	0.579012999	0.653140671	Charlie29a	68.62051468	69.30345751	AL_ATAC_TCDD_F	TCDD	F	Charlie29a	DNA
0.01071718	8.33657561	0.583852019	0.65793596	RLTR17D_Mm	322.7804466	327.4702819	AL_ATAC_TCDD_F	TCDD	F	RLTR17D_Mm	LTR
0.012454452	6.995300542	0.591936482	0.665705451	BLACKJACK	126.9611431	128.8732947	AL_ATAC_TCDD_F	TCDD	F	BLACKJACK	DNA
0.019528419	5.362049161	0.595941112	0.668864698	L1M8	40.43701179	41.74065205	AL_ATAC_TCDD_F	TCDD	F	L1M8	LINE
-0.035139088	4.335419593	0.59566147	0.668864698	RMER16B3	20.20907753	19.31070966	AL_ATAC_TCDD_F	TCDD	F	RMER16B3	LTR
-0.024445072	4.660384198	0.597596264	0.67005032	Charlie13b	25.39277156	24.50289533	AL_ATAC_TCDD_F	TCDD	F	Charlie13b	DNA
-0.006578185	9.957355178	0.598808336	0.670737265	MLT1A	993.4106231	990.6208999	AL_ATAC_TCDD_F	TCDD	F	MLT1A	LTR
-0.023575028	4.64597562	0.59953302	0.670877449	LTR81C	25.09248064	23.56796332	AL_ATAC_TCDD_F	TCDD	F	LTR81C	LTR
0.038709773	3.439101484	0.605897082	0.677007706	MER129	10.49650455	11.3812769	AL_ATAC_TCDD_F	TCDD	F	MER129	LTR
-0.006632107	9.219404162	0.606221378	0.677007706	RLTR42-int	594.7813237	591.9547887	AL_ATAC_TCDD_F	TCDD	F	RLTR42-int	LTR
-0.050471444	2.426013724	0.607986362	0.678301834	Eulor12	5.204386541	4.904941387	AL_ATAC_TCDD_F	TCDD	F	Eulor12	DNA
0.012111828	7.183434805	0.613969018	0.684294154	ERVB7_2-LTR_MM	143.9553421	145.5519787	AL_ATAC_TCDD_F	TCDD	F	ERVB7_2-LTR_MM	LTR
-0.011375304	7.402210791	0.616306065	0.68621541	Arthur1	169.4093264	166.0498227	AL_ATAC_TCDD_F	TCDD	F	Arthur1	DNA
-0.027045942	4.367177992	0.6272455	0.697701505	L5	20.21698169	19.69280683	AL_ATAC_TCDD_F	TCDD	F	L5	LINE
0.013234201	6.231574333	0.628467668	0.698366753	LTR16B1	75.23440855	75.95948371	AL_ATAC_TCDD_F	TCDD	F	LTR16B1	LTR
0.013792726	6.273518558	0.629991655	0.699365736	Tigger10	76.62321617	77.32496993	AL_ATAC_TCDD_F	TCDD	F	Tigger10	DNA
0.012078778	7.258669053	0.631947196	0.700147438	MER45B	152.6797095	154.0392511	AL_ATAC_TCDD_F	TCDD	F	MER45B	DNA
-0.014010584	6.312079939	0.631624631	0.700147438	Ricksha_c	78.5961402	79.13911456	AL_ATAC_TCDD_F	TCDD	F	Ricksha_c	DNA
-0.008443795	9.349119377	0.634337775	0.702100861	RMER20C_Mm	652.8229904	651.9449901	AL_ATAC_TCDD_F	TCDD	F	RMER20C_Mm	LTR
-0.014082859	6.260719311	0.638549866	0.706064525	LTR37A	76.64031446	76.30886854	AL_ATAC_TCDD_F	TCDD	F	LTR37A	LTR
-0.019771984	4.924291455	0.639515517	0.706434219	Charlie6	30.51614708	28.86737532	AL_ATAC_TCDD_F	TCDD	F	Charlie6	DNA
-0.047828116	2.266358195	0.64028915	0.706591281	Eulor2A	4.59534187	4.498793869	AL_ATAC_TCDD_F	TCDD	F	Eulor2A	DNA
-0.101745119	0.659881672	0.645605602	0.711756324	Eulor6A	1.300638324	1.307479043	AL_ATAC_TCDD_F	TCDD	F	Eulor6A	DNA
-0.019821746	4.965048166	0.648397415	0.714130617	UCON29	31.21618476	31.18346019	AL_ATAC_TCDD_F	TCDD	F	UCON29	DNA
-0.017083562	5.94131673	0.649323747	0.714447662	RMER16A2	61.69251589	61.62824565	AL_ATAC_TCDD_F	TCDD	F	RMER16A2	LTR
0.015113108	5.6356307	0.650593697	0.715141795	L1M2c	49.21044972	49.91178075	AL_ATAC_TCDD_F	TCDD	F	L1M2c	LINE
0.028374497	4.046583436	0.656454291	0.720614394	LTR90A	16.3025049	16.21856723	AL_ATAC_TCDD_F	TCDD	F	LTR90A	LTR
-0.010762643	6.587525645	0.656860305	0.720614394	MamTip2	96.11328584	95.2437984	AL_ATAC_TCDD_F	TCDD	F	MamTip2	DNA
0.024636358	4.285081184	0.661110095	0.724566304	MamGypLTR1d	19.19435519	19.35692089	AL_ATAC_TCDD_F	TCDD	F	MamGypLTR1d	LTR
0.017984178	5.361405897	0.667297281	0.730631758	MLT1B-int	40.19051723	40.08183502	AL_ATAC_TCDD_F	TCDD	F	MLT1B-int	LTR
0.075910684	0.556717703	0.67086349	0.733818421	Eulor6C	1.298974721	1.11109038	AL_ATAC_TCDD_F	TCDD	F	Eulor6C	DNA
-0.012427991	6.201313402	0.672712917	0.735122806	RLTR9B	73.40396951	73.03934049	AL_ATAC_TCDD_F	TCDD	F	RLTR9B	LTR
0.123119909	-0.121790795	0.679499851	0.741814959	LTR34	0.600473341	0.808761137	AL_ATAC_TCDD_F	TCDD	F	LTR34	LTR
-0.019472467	4.865377073	0.681677417	0.743466891	Tigger12	29.49935285	28.96269789	AL_ATAC_TCDD_F	TCDD	F	Tigger12	DNA
0.010533587	6.995497695	0.6841635	0.745451759	MLT1J-int	127.1736195	127.6140202	AL_ATAC_TCDD_F	TCDD	F	MLT1J-int	LTR
-0.013509155	6.02917328	0.686985997	0.74779896	HERV16-int	66.01048071	65.11868978	AL_ATAC_TCDD_F	TCDD	F	HERV16-int	LTR
0.038120898	2.342389913	0.692029774	0.752557159	LTR29	4.800990828	4.702367158	AL_ATAC_TCDD_F	TCDD	F	LTR29	LTR
-0.008856213	7.421465768	0.697335771	0.757590998	LTR40a	171.902559	171.9123833	AL_ATAC_TCDD_F	TCDD	F	LTR40a	LTR
0.020404421	4.433617568	0.704991598	0.765165468	LTR75B	21.3993307	21.91731715	AL_ATAC_TCDD_F	TCDD	F	LTR75B	LTR
-0.011507248	6.373766214	0.706933062	0.765267845	MER121	83.28298825	83.67522165	AL_ATAC_TCDD_F	TCDD	F	MER121	DNA
-0.090569308	0.076953344	0.706520791	0.765267845	MER66B	0.800607236	0.906182348	AL_ATAC_TCDD_F	TCDD	F	MER66B	LTR
0.022307095	3.924826293	0.70713758	0.765267845	RLTR47_MM	15.01182411	15.17048085	AL_ATAC_TCDD_F	TCDD	F	RLTR47_MM	LTR
0.055409229	1.488561083	0.709467896	0.766307505	MER123	2.599877724	2.679497141	AL_ATAC_TCDD_F	TCDD	F	MER123	DNA
0.028026902	3.348394118	0.709165109	0.766307505	MER95	9.995830294	10.64967527	AL_ATAC_TCDD_F	TCDD	F	MER95	LTR
0.004818835	11.52461728	0.721895288	0.778978618	L1M2	2936.937655	2927.85568	AL_ATAC_TCDD_F	TCDD	F	L1M2	LINE
-0.010518634	7.063551799	0.723246097	0.779684376	RLTR26D_MM	133.809942	131.8477902	AL_ATAC_TCDD_F	TCDD	F	RLTR26D_MM	LTR
0.00661085	7.670699557	0.725463526	0.781322123	BGLII_Mur	203.474745	205.6724947	AL_ATAC_TCDD_F	TCDD	F	BGLII_Mur	LTR
-0.013293282	5.661979184	0.727163422	0.782399874	LTR37-int	50.69380818	50.33233335	AL_ATAC_TCDD_F	TCDD	F	LTR37-int	LTR
0.005293782	8.098174043	0.732731969	0.787634076	L1MA5A	273.6262136	274.4584108	AL_ATAC_TCDD_F	TCDD	F	L1MA5A	LINE
0.015438459	5.207381304	0.734136945	0.788386988	Tigger18a	36.21056008	38.15987461	AL_ATAC_TCDD_F	TCDD	F	Tigger18a	DNA
0.015011889	4.85077121	0.735561228	0.78915917	L1M3d	28.79889297	28.60721798	AL_ATAC_TCDD_F	TCDD	F	L1M3d	LINE
0.01302479	5.008896112	0.740003186	0.793079702	L1M	31.7632385	32.03310782	AL_ATAC_TCDD_F	TCDD	F	L1M	LINE
-0.006284032	9.223256267	0.744336093	0.796283067	ETnERV2-int	596.8260493	580.3642809	AL_ATAC_TCDD_F	TCDD	F	ETnERV2-int	LTR
0.02708081	4.15256604	0.747348536	0.798742132	RLTR3_Mm	17.50518472	17.19922072	AL_ATAC_TCDD_F	TCDD	F	RLTR3_Mm	LTR
0.012963061	4.829818874	0.755201284	0.80636473	L1MEj	28.11250324	28.61666454	AL_ATAC_TCDD_F	TCDD	F	L1MEj	LINE
0.00471373	9.544936768	0.771873093	0.823380354	RMER17C2	747.0224308	745.0012961	AL_ATAC_TCDD_F	TCDD	F	RMER17C2	LTR
0.004839823	9.128595841	0.776963289	0.828020877	RLTR1B-int	561.8717325	570.0522027	AL_ATAC_TCDD_F	TCDD	F	RLTR1B-int	LTR
-0.003732497	9.820776419	0.778520068	0.828890538	MLTR11A	904.9632408	908.4181002	AL_ATAC_TCDD_F	TCDD	F	MLTR11A	LTR
-0.004080295	11.01497983	0.785235884	0.835246155	RMER17C	2075.173533	2043.939844	AL_ATAC_TCDD_F	TCDD	F	RMER17C	LTR
0.008933156	5.871688159	0.794160095	0.843936511	MER70A	58.24166002	56.76282834	AL_ATAC_TCDD_F	TCDD	F	MER70A	LTR
0.005378384	7.875349245	0.798597248	0.847846604	ERV3-16A3_I-int	235.4130815	235.9993286	AL_ATAC_TCDD_F	TCDD	F	ERV3-16A3_I-int	LTR
-0.017921953	3.267692109	0.80673593	0.855675361	MER4B-int	9.506173842	9.367790085	AL_ATAC_TCDD_F	TCDD	F	MER4B-int	LTR
0.011398258	4.399650517	0.811638677	0.860060302	Charlie23a	21.09750965	20.8131092	AL_ATAC_TCDD_F	TCDD	F	Charlie23a	DNA
0.004939197	8.613344306	0.813304091	0.861009723	ERVB4_1-I_MM-int	392.0492952	393.4972859	AL_ATAC_TCDD_F	TCDD	F	ERVB4_1-I_MM-int	LTR
0.013578032	4.260008219	0.819570286	0.866823393	LTR86A1	19.0058239	19.14063342	AL_ATAC_TCDD_F	TCDD	F	LTR86A1	LTR
0.003894669	8.08323906	0.838362777	0.885862084	RLTR13G	271.8525428	268.4879125	AL_ATAC_TCDD_F	TCDD	F	RLTR13G	LTR
0.033672316	1.102596551	0.848869522	0.89611792	LTR28	1.899874674	1.918152314	AL_ATAC_TCDD_F	TCDD	F	LTR28	LTR
0.002668412	9.706912645	0.853735789	0.900405606	L1MD	834.2010416	833.5163224	AL_ATAC_TCDD_F	TCDD	F	L1MD	LINE
-0.004307049	7.351380773	0.856464754	0.902433201	RLTR34C_MM	163.6847666	167.0517247	AL_ATAC_TCDD_F	TCDD	F	RLTR34C_MM	LTR
0.009839066	4.146581101	0.863377359	0.908861021	Eulor8	17.91420599	17.66095234	AL_ATAC_TCDD_F	TCDD	F	Eulor8	DNA
0.021238193	2.182564168	0.864962428	0.909673832	DNA1_Mam	4.298648601	4.455968514	AL_ATAC_TCDD_F	TCDD	F	DNA1_Mam	DNA
-0.001997605	9.734802537	0.865792831	0.909692186	RLTR11A	851.259684	857.1650004	AL_ATAC_TCDD_F	TCDD	F	RLTR11A	LTR
0.002869757	9.044165531	0.870049802	0.913307437	MurERV4-int	525.3762867	534.8982821	AL_ATAC_TCDD_F	TCDD	F	MurERV4-int	LTR
-0.005037952	6.369706992	0.879446668	0.9223063	MLT1M	82.83705778	81.83292943	AL_ATAC_TCDD_F	TCDD	F	MLT1M	LTR
0.027109321	1.09660063	0.882971937	0.925136327	Eulor2C	1.900825544	2.021437618	AL_ATAC_TCDD_F	TCDD	F	Eulor2C	DNA
0.006300213	5.241457805	0.885055533	0.926451957	MamTip3	38.3177247	37.01243967	AL_ATAC_TCDD_F	TCDD	F	MamTip3	DNA
-0.006541011	4.799239589	0.888064778	0.927866	Arthur1C	27.45109827	27.19711213	AL_ATAC_TCDD_F	TCDD	F	Arthur1C	DNA
0.004132537	6.424415307	0.8879783	0.927866	MER54A	85.96416281	85.52769045	AL_ATAC_TCDD_F	TCDD	F	MER54A	LTR
-0.004042629	6.679326326	0.89074837	0.929801703	HAL1b	102.5268872	101.501253	AL_ATAC_TCDD_F	TCDD	F	HAL1b	LINE
0.005669591	4.69365151	0.892035651	0.930277626	MER131	25.59887728	25.8368892	AL_ATAC_TCDD_F	TCDD	F	MER131	SINE
-0.004934254	5.691606505	0.893589947	0.931030867	MLTR13	51.18323836	51.37274306	AL_ATAC_TCDD_F	TCDD	F	MLTR13	LTR
0.008432374	3.660899781	0.895088072	0.931724235	LTR86B1	12.59459902	12.48787195	AL_ATAC_TCDD_F	TCDD	F	LTR86B1	LTR
0.013437356	2.707353934	0.903565664	0.9396747	X5A_LINE	6.297929501	6.669676107	AL_ATAC_TCDD_F	TCDD	F	X5A_LINE	LINE
0.003050604	6.377050685	0.909485302	0.944076116	LTR78B	82.44322392	82.24432268	AL_ATAC_TCDD_F	TCDD	F	LTR78B	LTR
0.007654149	4.886927042	0.909381346	0.944076116	RLTR50A	28.99034756	30.37555355	AL_ATAC_TCDD_F	TCDD	F	RLTR50A	LTR
0.004142917	5.72911964	0.911603724	0.945398116	MLT1-int	52.0334928	51.61472632	AL_ATAC_TCDD_F	TCDD	F	MLT1-int	LTR
0.021802906	1.008387195	0.91354769	0.946536912	Eulor9B	1.899235559	1.920030125	AL_ATAC_TCDD_F	TCDD	F	Eulor9B	DNA
0.011562582	2.656325066	0.915584185	0.947769383	X2_LINE	6.067078895	5.803358909	AL_ATAC_TCDD_F	TCDD	F	X2_LINE	LINE
0.001833119	8.261713262	0.91811911	0.94951505	MLT2B2	306.59125	308.244722	AL_ATAC_TCDD_F	TCDD	F	MLT2B2	LTR
0.006634013	3.435243515	0.920986631	0.951601145	Eulor9A	10.49753558	10.74681692	AL_ATAC_TCDD_F	TCDD	F	Eulor9A	DNA
-0.001258582	9.557892589	0.923242886	0.953052389	RMER12	750.8908002	752.0261573	AL_ATAC_TCDD_F	TCDD	F	RMER12	LTR
0.001512951	9.751672958	0.926502182	0.95553543	RMER19B2	862.4193522	869.2795628	AL_ATAC_TCDD_F	TCDD	F	RMER19B2	LTR
-0.001379491	9.606232613	0.931165959	0.958578388	L1MA9	779.9198567	783.5537622	AL_ATAC_TCDD_F	TCDD	F	L1MA9	LINE
-0.005678495	4.276510775	0.93096052	0.958578388	Tigger17b	19.201044	18.87463251	AL_ATAC_TCDD_F	TCDD	F	Tigger17b	DNA
-0.004567097	4.841620256	0.9348857	0.960640127	Charlie16a	28.57702194	28.91430405	AL_ATAC_TCDD_F	TCDD	F	Charlie16a	DNA
0.003522485	4.678563378	0.937301474	0.962226739	Chap1_Mam	25.59185397	25.1613223	AL_ATAC_TCDD_F	TCDD	F	Chap1_Mam	DNA
0.003104967	5.087565782	0.938149574	0.962226739	ORSL	33.81006398	33.94368324	AL_ATAC_TCDD_F	TCDD	F	ORSL	DNA
0.001797268	7.062532666	0.939226063	0.962448686	MLTR18A_MM	132.8284669	133.0777171	AL_ATAC_TCDD_F	TCDD	F	MLTR18A_MM	LTR
-0.004279427	4.614331553	0.940836242	0.96321661	MER91C	24.48087109	24.20740268	AL_ATAC_TCDD_F	TCDD	F	MER91C	DNA
-0.008103251	2.902454277	0.946529629	0.968159648	MERX	7.196898102	6.811943962	AL_ATAC_TCDD_F	TCDD	F	MERX	DNA
0.001765778	8.064404008	0.947731803	0.968504007	ERVB7_1-LTR_MM	265.488385	267.9191364	AL_ATAC_TCDD_F	TCDD	F	ERVB7_1-LTR_MM	LTR
-0.011012072	2.053170511	0.95117884	0.970254441	LTR108b_Mam	3.899777093	3.755840103	AL_ATAC_TCDD_F	TCDD	F	LTR108b_Mam	LTR
0.008263758	2.670511597	0.950882797	0.970254441	RLTR9A4	6.195138539	6.430227368	AL_ATAC_TCDD_F	TCDD	F	RLTR9A4	LTR
0.03761445	0.101099086	0.957822472	0.976141481	LTR75_1	0.899981207	0.86081221	AL_ATAC_TCDD_F	TCDD	F	LTR75_1	LTR
0.001464089	7.38315204	0.961728952	0.979230844	RLTR1D	165.4943548	166.6532851	AL_ATAC_TCDD_F	TCDD	F	RLTR1D	LTR
-0.001935906	6.062421413	0.963082224	0.979717281	MLT1A0-int	67.01452561	66.06761164	AL_ATAC_TCDD_F	TCDD	F	MLT1A0-int	LTR
-0.002347854	4.868239276	0.971485349	0.986843959	Charlie18a	29.09874569	28.9193092	AL_ATAC_TCDD_F	TCDD	F	Charlie18a	DNA
0.000836441	8.826996778	0.973615488	0.986843959	IAPLTR1_Mm	448.2108057	449.1441737	AL_ATAC_TCDD_F	TCDD	F	IAPLTR1_Mm	LTR
-0.000829428	7.83923646	0.972888222	0.986843959	RLTR20D	228.6997545	228.338937	AL_ATAC_TCDD_F	TCDD	F	RLTR20D	LTR
0.000636217	9.694584707	0.97354469	0.986843959	RMER13A2	829.9799854	848.8134277	AL_ATAC_TCDD_F	TCDD	F	RMER13A2	LTR
-0.000440001	10.17245704	0.974728461	0.987077962	ORR1B1-int	1159.760467	1163.24737	AL_ATAC_TCDD_F	TCDD	F	ORR1B1-int	LTR
0.000769907	5.691426284	0.982340177	0.993886671	L1ME3D	51.62357875	51.18016413	AL_ATAC_TCDD_F	TCDD	F	L1ME3D	LINE
0.000548476	7.038886761	0.984129683	0.994797755	RMER16_Mm	130.9491236	132.915269	AL_ATAC_TCDD_F	TCDD	F	RMER16_Mm	LTR
-0.000792225	6.222455211	0.986905826	0.995804886	ERVB5_2-LTR_MM	74.86886991	74.59092539	AL_ATAC_TCDD_F	TCDD	F	ERVB5_2-LTR_MM	LTR
0.000286407	9.023817542	0.98885128	0.996125972	IAPLTR2_Mm	520.5372761	525.3822519	AL_ATAC_TCDD_F	TCDD	F	IAPLTR2_Mm	LTR
0.000501023	6.291439949	0.989004428	0.996125972	MLT1H-int	77.51031383	80.12552357	AL_ATAC_TCDD_F	TCDD	F	MLT1H-int	LTR
0.000240728	7.903841997	0.990521781	0.99675708	RLTR18	239.0607178	241.0849615	AL_ATAC_TCDD_F	TCDD	F	RLTR18	LTR
-0.002118504	3.276996158	0.993624193	0.998083906	Charlie10a	9.497091389	9.352566408	AL_ATAC_TCDD_F	TCDD	F	Charlie10a	DNA
-0.000250215	8.188790372	0.993401105	0.998083906	L1ME3	290.5868264	293.2685461	AL_ATAC_TCDD_F	TCDD	F	L1ME3	LINE
0.003431144	1.294118935	1	1	MER132	2.198974707	2.219983285	AL_ATAC_TCDD_F	TCDD	F	MER132	DNA
0.001541991	3.320708244	0.999755465	1	MER65-int	9.802562543	9.437079518	AL_ATAC_TCDD_F	TCDD	F	MER65-int	LTR
0.000865665	3.518562911	1	1	MER97a	11.19088794	10.92147224	AL_ATAC_TCDD_F	TCDD	F	MER97a	DNA
-0.001703638	2.58481304	1	1	UCON13	5.89902632	6.204550471	AL_ATAC_TCDD_F	TCDD	F	UCON13	LINE
0.325403113	5.606662753	2.50E-20	2.80E-17	LTR65	46.06590217	58.39027076	AL_ATAC_TCDD_M	TCDD	M	LTR65	LTR
-0.191378045	8.717343039	1.13E-16	6.30E-14	RLTR12B	427.7931153	380.8252991	AL_ATAC_TCDD_M	TCDD	M	RLTR12B	LTR
0.098878633	9.374266497	4.72E-13	1.76E-10	L1MC4a	655.486933	700.304671	AL_ATAC_TCDD_M	TCDD	M	L1MC4a	LINE
0.090352849	10.33237543	9.89E-13	2.77E-10	L1MC3	1280.801847	1354.978743	AL_ATAC_TCDD_M	TCDD	M	L1MC3	LINE
-0.325231325	5.637027916	2.20E-12	4.92E-10	MLTR31E_MM	50.82230613	40.53603183	AL_ATAC_TCDD_M	TCDD	M	MLTR31E_MM	LTR
0.280957516	4.748476948	1.07E-11	1.99E-09	Arthur1C	25.81135179	31.29901603	AL_ATAC_TCDD_M	TCDD	M	Arthur1C	DNA
0.434752752	6.533884742	3.04E-11	4.86E-09	RLTR13D3A	87.34722881	116.9247902	AL_ATAC_TCDD_M	TCDD	M	RLTR13D3A	LTR
0.057520292	10.87727565	4.62E-11	6.46E-09	MLT1D	1873.251499	1943.340975	AL_ATAC_TCDD_M	TCDD	M	MLT1D	LTR
0.116881841	8.525122527	2.50E-10	3.11E-08	RLTR41	363.9107826	391.9198918	AL_ATAC_TCDD_M	TCDD	M	RLTR41	LTR
0.061846868	10.42724523	8.86E-10	9.18E-08	L1MB8	1366.511334	1432.633314	AL_ATAC_TCDD_M	TCDD	M	L1MB8	LINE
0.250440583	5.05927661	9.03E-10	9.18E-08	ORSL	32.22663725	39.15862952	AL_ATAC_TCDD_M	TCDD	M	ORSL	DNA
0.121611001	7.34489421	1.16E-09	1.08E-07	RLTR53_Mm	160.3437732	177.2604771	AL_ATAC_TCDD_M	TCDD	M	RLTR53_Mm	LTR
0.173870267	8.956882033	1.92E-09	1.65E-07	ERVL-B4-int	487.1811944	544.7147686	AL_ATAC_TCDD_M	TCDD	M	ERVL-B4-int	LTR
0.116498739	7.770067777	3.90E-09	3.11E-07	RLTR16B_MM	216.7356574	238.7418428	AL_ATAC_TCDD_M	TCDD	M	RLTR16B_MM	LTR
-0.249077055	5.795592177	6.00E-09	4.47E-07	Charlie13a	56.05519606	47.97375802	AL_ATAC_TCDD_M	TCDD	M	Charlie13a	DNA
0.136211017	9.65485031	9.71E-09	6.79E-07	RMER13A2	794.2233751	878.3209759	AL_ATAC_TCDD_M	TCDD	M	RMER13A2	LTR
0.123115351	7.180840811	1.05E-08	6.94E-07	L1M4a2	143.541794	157.5229747	AL_ATAC_TCDD_M	TCDD	M	L1M4a2	LINE
-0.870028408	1.324652291	1.68E-08	1.04E-06	RMER3D3	2.500288296	1.200721302	AL_ATAC_TCDD_M	TCDD	M	RMER3D3	LTR
-0.183114511	8.159606776	1.83E-08	1.08E-06	MTE2b-int	288.4593912	252.963046	AL_ATAC_TCDD_M	TCDD	M	MTE2b-int	LTR
0.098233897	7.496741058	4.18E-08	2.34E-06	Charlie4a	178.2176862	190.3267507	AL_ATAC_TCDD_M	TCDD	M	Charlie4a	DNA
0.365846322	3.357164657	5.36E-08	2.72E-06	MLT1E2-int	9.650166701	12.29372161	AL_ATAC_TCDD_M	TCDD	M	MLT1E2-int	LTR
0.089482116	8.891036681	5.24E-08	2.72E-06	RMER6B	471.1381013	500.9766285	AL_ATAC_TCDD_M	TCDD	M	RMER6B	LTR
-0.214165914	5.83705758	6.54E-08	3.18E-06	MLT1D-int	57.33253603	50.44686846	AL_ATAC_TCDD_M	TCDD	M	MLT1D-int	LTR
0.223711975	4.837835478	7.48E-08	3.35E-06	L1M3d	27.90654597	32.2101327	AL_ATAC_TCDD_M	TCDD	M	L1M3d	LINE
0.123989953	6.701515917	7.40E-08	3.35E-06	MER113	102.5743	111.2672289	AL_ATAC_TCDD_M	TCDD	M	MER113	DNA
0.048206589	11.09008576	8.08E-08	3.48E-06	MLTR14	2171.937332	2244.591373	AL_ATAC_TCDD_M	TCDD	M	MLTR14	LTR
-0.206587258	5.431866783	1.69E-07	6.75E-06	Kanga11a	43.7433847	37.93065666	AL_ATAC_TCDD_M	TCDD	M	Kanga11a	DNA
0.053756421	11.88841815	1.65E-07	6.75E-06	ORR1D2	3782.097645	3911.641156	AL_ATAC_TCDD_M	TCDD	M	ORR1D2	LTR
-0.142103143	6.673652892	1.88E-07	7.26E-06	RLTR30D_MM	102.4053163	93.72379389	AL_ATAC_TCDD_M	TCDD	M	RLTR30D_MM	LTR
-0.185838595	5.697934303	2.02E-07	7.52E-06	MER54B	52.944629	46.17070082	AL_ATAC_TCDD_M	TCDD	M	MER54B	LTR
0.158202093	5.774781244	2.17E-07	7.84E-06	MLT1-int	53.98897705	59.26121008	AL_ATAC_TCDD_M	TCDD	M	MLT1-int	LTR
0.048030762	11.0817335	2.32E-07	8.12E-06	MTB	2157.066378	2231.735868	AL_ATAC_TCDD_M	TCDD	M	MTB	LTR
0.086148985	10.18025206	2.59E-07	8.77E-06	MERV1_I-int	1149.785526	1232.713717	AL_ATAC_TCDD_M	TCDD	M	MERV1_I-int	LTR
0.186907345	4.831682268	4.62E-07	1.52E-05	Tigger12	27.80551483	32.0183371	AL_ATAC_TCDD_M	TCDD	M	Tigger12	DNA
0.083540585	8.321979978	4.81E-07	1.54E-05	RLTR11B	317.3310216	334.9803536	AL_ATAC_TCDD_M	TCDD	M	RLTR11B	LTR
0.035893323	12.37295954	5.60E-07	1.74E-05	L2a	5286.000817	5444.680242	AL_ATAC_TCDD_M	TCDD	M	L2a	LINE
0.502720733	1.901243631	5.75E-07	1.74E-05	UCON15	3.350344042	4.799084372	AL_ATAC_TCDD_M	TCDD	M	UCON15	DNA
0.052634448	10.54565893	1.28E-06	3.59E-05	MER2	1488.833383	1548.37326	AL_ATAC_TCDD_M	TCDD	M	MER2	DNA
0.21095041	4.638049862	1.27E-06	3.59E-05	RLTR19A2	24.10753123	28.40753851	AL_ATAC_TCDD_M	TCDD	M	RLTR19A2	LTR
0.050259477	11.51741562	1.28E-06	3.59E-05	URR1B	2918.876934	3027.322006	AL_ATAC_TCDD_M	TCDD	M	URR1B	DNA
0.205229671	4.939264807	3.05E-06	8.32E-05	Kanga1a	30.04382332	33.96323542	AL_ATAC_TCDD_M	TCDD	M	Kanga1a	DNA
-0.142229692	5.74671596	3.83E-06	9.97E-05	MER57-int	53.97448145	49.39575752	AL_ATAC_TCDD_M	TCDD	M	MER57-int	LTR
0.155323317	5.232135641	3.82E-06	9.97E-05	RLTR53B_Mm	36.40013804	41.38423084	AL_ATAC_TCDD_M	TCDD	M	RLTR53B_Mm	LTR
0.358809127	3.898726565	4.58E-06	0.000116531	RLTR3_Mm	13.91250432	18.00360954	AL_ATAC_TCDD_M	TCDD	M	RLTR3_Mm	LTR
0.111571962	7.695330833	4.75E-06	0.000118018	RLTR10B2	205.040078	217.7512167	AL_ATAC_TCDD_M	TCDD	M	RLTR10B2	LTR
0.210943497	4.949658731	4.90E-06	0.000119319	X7A_LINE	29.8964291	33.91539382	AL_ATAC_TCDD_M	TCDD	M	X7A_LINE	LINE
0.060319487	9.748669259	5.35E-06	0.000124608	ORR1A4-int	855.2724614	879.1841741	AL_ATAC_TCDD_M	TCDD	M	ORR1A4-int	LTR
-0.09391625	8.936509484	5.31E-06	0.000124608	RLTR25A	494.9597311	462.3158164	AL_ATAC_TCDD_M	TCDD	M	RLTR25A	LTR
-0.111451691	6.952890713	5.58E-06	0.000127354	RLTR10F	124.7388944	116.086268	AL_ATAC_TCDD_M	TCDD	M	RLTR10F	LTR
-0.4353684	2.493463015	7.06E-06	0.000158001	Charlie10b	5.60087551	4.007605045	AL_ATAC_TCDD_M	TCDD	M	Charlie10b	DNA
0.114393499	7.240996028	7.64E-06	0.000158403	L4_A_Mam	148.9287592	162.4688771	AL_ATAC_TCDD_M	TCDD	M	L4_A_Mam	LINE
-0.164830975	5.61190587	7.64E-06	0.000158403	MER57E1	48.92987125	43.88162121	AL_ATAC_TCDD_M	TCDD	M	MER57E1	LTR
0.050632466	12.58878356	7.27E-06	0.000158403	ORR1E	6131.585738	6347.16675	AL_ATAC_TCDD_M	TCDD	M	ORR1E	LTR
-0.123045807	6.495545722	7.39E-06	0.000158403	RLTR9A3B	91.47424331	83.23702084	AL_ATAC_TCDD_M	TCDD	M	RLTR9A3B	LTR
0.079865399	7.918204834	8.09E-06	0.000164518	MLTR73	239.4738742	252.199766	AL_ATAC_TCDD_M	TCDD	M	MLTR73	LTR
0.267663048	3.348566004	9.41E-06	0.000188126	MER34B-int	9.596098313	11.94393455	AL_ATAC_TCDD_M	TCDD	M	MER34B-int	LTR
0.044861537	11.09213421	9.74E-06	0.00019116	MLT1B	2177.37204	2261.030823	AL_ATAC_TCDD_M	TCDD	M	MLT1B	LTR
0.161953537	5.867480465	1.08E-05	0.000208594	RLTR19A	57.37467229	63.27665536	AL_ATAC_TCDD_M	TCDD	M	RLTR19A	LTR
-0.15089983	8.507741356	1.24E-05	0.000234645	ERVB7_1-LTR_MM	367.1837509	335.1954268	AL_ATAC_TCDD_M	TCDD	M	ERVB7_1-LTR_MM	LTR
0.072486126	8.240258683	1.27E-05	0.00023581	MLT1G1	300.5209297	315.1349783	AL_ATAC_TCDD_M	TCDD	M	MLT1G1	LTR
0.051260662	10.44519203	1.29E-05	0.00023581	RMER4B	1381.446485	1431.648667	AL_ATAC_TCDD_M	TCDD	M	RMER4B	LTR
-0.188440259	5.885923575	1.33E-05	0.000240749	MER92-int	59.90834121	53.13095512	AL_ATAC_TCDD_M	TCDD	M	MER92-int	LTR
-0.09650819	6.894819221	1.42E-05	0.000252854	MER119	120.2464581	112.272897	AL_ATAC_TCDD_M	TCDD	M	MER119	DNA
0.038838713	11.13710765	1.70E-05	0.000297388	L2c	2246.762592	2317.482156	AL_ATAC_TCDD_M	TCDD	M	L2c	LINE
0.056291105	9.668005447	1.90E-05	0.0003275	MT2B2	811.7945059	840.7004475	AL_ATAC_TCDD_M	TCDD	M	MT2B2	LTR
0.169662015	6.459950202	2.01E-05	0.000341421	LTR53	86.10441769	93.6374968	AL_ATAC_TCDD_M	TCDD	M	LTR53	LTR
0.166597005	5.302580952	2.23E-05	0.000372196	L1M3b	38.30654197	42.72826806	AL_ATAC_TCDD_M	TCDD	M	L1M3b	LINE
0.085405033	8.078945192	2.30E-05	0.000373477	MLT1E3	269.2357656	283.1015756	AL_ATAC_TCDD_M	TCDD	M	MLT1E3	LTR
-0.081863315	10.19925251	2.29E-05	0.000373477	RMER17A2	1184.756193	1111.243451	AL_ATAC_TCDD_M	TCDD	M	RMER17A2	LTR
-0.052353215	10.54904175	2.71E-05	0.000432484	MTC-int	1504.677942	1443.494929	AL_ATAC_TCDD_M	TCDD	M	MTC-int	LTR
0.07547562	8.732739994	3.11E-05	0.000490115	L1M4c	422.7958182	447.6345147	AL_ATAC_TCDD_M	TCDD	M	L1M4c	LINE
0.1103561	6.281120209	3.29E-05	0.000511865	LTR48B	76.60632733	82.18382036	AL_ATAC_TCDD_M	TCDD	M	LTR48B	LTR
0.056333955	8.988473033	3.61E-05	0.000553429	MLT1F	505.316726	525.9105697	AL_ATAC_TCDD_M	TCDD	M	MLT1F	LTR
0.077155494	9.101854616	3.82E-05	0.00057723	RMER20A	545.5425894	571.5177496	AL_ATAC_TCDD_M	TCDD	M	RMER20A	LTR
0.055434657	9.589774253	4.52E-05	0.000673716	RMER2	768.4772344	796.1829782	AL_ATAC_TCDD_M	TCDD	M	RMER2	LTR
0.065650213	8.840490544	4.72E-05	0.000694929	RLTR18B	455.7442472	477.6387849	AL_ATAC_TCDD_M	TCDD	M	RLTR18B	LTR
-0.116034154	8.043943385	4.83E-05	0.000701942	RLTR13D2	265.8055211	240.4453588	AL_ATAC_TCDD_M	TCDD	M	RLTR13D2	LTR
-0.089235097	8.013875394	5.08E-05	0.00072938	RLTR20B3A_MM	260.3055191	245.2760284	AL_ATAC_TCDD_M	TCDD	M	RLTR20B3A_MM	LTR
-0.422571544	2.482278075	5.28E-05	0.000747465	MLT1J2-int	5.550552908	4.2991971	AL_ATAC_TCDD_M	TCDD	M	MLT1J2-int	LTR
0.038927472	12.51803523	5.60E-05	0.000783571	MTA_Mm	5843.020663	6022.753005	AL_ATAC_TCDD_M	TCDD	M	MTA_Mm	LTR
-0.091778956	8.202807911	5.75E-05	0.000794222	RLTR14_RN	298.7299349	276.9732479	AL_ATAC_TCDD_M	TCDD	M	RLTR14_RN	LTR
0.128437953	7.419241217	6.20E-05	0.00084585	RLTR1D	169.4264815	184.6725619	AL_ATAC_TCDD_M	TCDD	M	RLTR1D	LTR
0.172993269	4.73110099	6.71E-05	0.000893761	MamGypLTR1c	25.89283961	29.41163677	AL_ATAC_TCDD_M	TCDD	M	MamGypLTR1c	LTR
0.124644855	5.716084212	7.02E-05	0.000924174	RLTR13F	51.64224942	56.52483803	AL_ATAC_TCDD_M	TCDD	M	RLTR13F	LTR
-0.132541302	6.673622902	7.23E-05	0.000930118	LTR33C	103.3188382	92.80345446	AL_ATAC_TCDD_M	TCDD	M	LTR33C	LTR
0.120081273	6.271036074	7.20E-05	0.000930118	MER45C	76.43322242	80.07161728	AL_ATAC_TCDD_M	TCDD	M	MER45C	DNA
-0.537425022	1.603877104	7.95E-05	0.00101121	MER132	2.998391254	2.05179606	AL_ATAC_TCDD_M	TCDD	M	MER132	DNA
-0.112481142	6.649447228	8.28E-05	0.001030023	MER102c	102.1311178	93.38715845	AL_ATAC_TCDD_M	TCDD	M	MER102c	DNA
0.116564492	5.793115191	8.40E-05	0.001033184	Charlie4z	54.66974672	59.8398026	AL_ATAC_TCDD_M	TCDD	M	Charlie4z	DNA
-0.157268565	7.3440659	8.57E-05	0.001042336	RLTR30E_MM	162.4940027	152.8400305	AL_ATAC_TCDD_M	TCDD	M	RLTR30E_MM	LTR
0.107603595	6.66380097	8.77E-05	0.001054671	ERVB5_2-LTR_MM	99.26359737	106.7519664	AL_ATAC_TCDD_M	TCDD	M	ERVB5_2-LTR_MM	LTR
-0.057420676	9.164041738	9.87E-05	0.001154158	Lx2A	577.9176537	550.5894971	AL_ATAC_TCDD_M	TCDD	M	Lx2A	LINE
0.109845787	6.445156877	9.91E-05	0.001154158	MER102a	85.36486679	94.04938789	AL_ATAC_TCDD_M	TCDD	M	MER102a	DNA
0.070047951	8.280277464	9.73E-05	0.001154158	RMER21B	309.7767332	321.9480632	AL_ATAC_TCDD_M	TCDD	M	RMER21B	LTR
0.08271547	6.790540388	0.000102223	0.001167225	LTR48	109.8754171	116.491004	AL_ATAC_TCDD_M	TCDD	M	LTR48	LTR
0.049988872	9.853372628	0.00010978	0.001240852	RLTR28	923.7124514	949.2959633	AL_ATAC_TCDD_M	TCDD	M	RLTR28	LTR
-0.072471206	8.436104538	0.000122598	0.001371867	L1ME4b	347.7689854	331.335767	AL_ATAC_TCDD_M	TCDD	M	L1ME4b	LINE
0.092799985	7.309689879	0.000124444	0.001377562	MER46C	155.205735	168.3618596	AL_ATAC_TCDD_M	TCDD	M	MER46C	DNA
0.086579204	7.859511488	0.0001268	0.001377562	RLTR20B2	228.5068308	243.761508	AL_ATAC_TCDD_M	TCDD	M	RLTR20B2	LTR
-0.156029162	8.254419859	0.000125715	0.001377562	RLTR48A	311.6221109	278.2197571	AL_ATAC_TCDD_M	TCDD	M	RLTR48A	LTR
-0.376050266	2.307645874	0.000132283	0.001423317	Ricksha_a	4.951443701	3.707311234	AL_ATAC_TCDD_M	TCDD	M	Ricksha_a	DNA
0.083771834	6.984434248	0.000140071	0.001492752	MER115	125.1196893	133.1683995	AL_ATAC_TCDD_M	TCDD	M	MER115	DNA
-0.371400605	2.363571392	0.00015644	0.001651476	Eulor10	5.152366787	3.80566848	AL_ATAC_TCDD_M	TCDD	M	Eulor10	DNA
-0.144215906	6.401168516	0.000169467	0.001739761	HERVL40-int	85.34902024	77.91061051	AL_ATAC_TCDD_M	TCDD	M	HERVL40-int	LTR
0.036119921	11.67335473	0.000166599	0.001739761	L2b	3250.74818	3313.973305	AL_ATAC_TCDD_M	TCDD	M	L2b	LINE
-0.119708056	6.114231114	0.000168754	0.001739761	LTR40c	69.86852658	62.66737117	AL_ATAC_TCDD_M	TCDD	M	LTR40c	LTR
0.074353276	8.859331627	0.00017893	0.001820203	RLTR13C2	462.0590412	484.1104922	AL_ATAC_TCDD_M	TCDD	M	RLTR13C2	LTR
-0.058733112	9.377964356	0.000185914	0.001874216	RMER3D-int	668.4708744	641.8994714	AL_ATAC_TCDD_M	TCDD	M	RMER3D-int	LTR
0.064956124	8.788272011	0.000193319	0.001931463	MLT1E2	439.7290217	464.5305044	AL_ATAC_TCDD_M	TCDD	M	MLT1E2	LTR
0.086602826	6.968334067	0.000195708	0.001938024	MLT2C2	124.5183721	133.3538977	AL_ATAC_TCDD_M	TCDD	M	MLT2C2	LTR
0.081926706	9.226832054	0.000203521	0.001980349	LTRIS_Mus	592.5723082	631.0162913	AL_ATAC_TCDD_M	TCDD	M	LTRIS_Mus	LTR
-0.220354825	8.813432115	0.000201992	0.001980349	ORR1B2-int	456.1302792	390.9717684	AL_ATAC_TCDD_M	TCDD	M	ORR1B2-int	LTR
-0.185728263	4.282395346	0.000229223	0.002211214	RLTR46A2	19.50143198	17.13200325	AL_ATAC_TCDD_M	TCDD	M	RLTR46A2	LTR
-0.042528452	12.49421174	0.000236398	0.002260939	Lx3_Mus	5781.396337	5595.45122	AL_ATAC_TCDD_M	TCDD	M	Lx3_Mus	LINE
0.065680253	7.905016809	0.000254102	0.002409661	RLTR18	238.1979951	248.7750878	AL_ATAC_TCDD_M	TCDD	M	RLTR18	LTR
0.067052604	8.41658765	0.000268389	0.002523756	MLT1G3	338.5190362	353.8436097	AL_ATAC_TCDD_M	TCDD	M	MLT1G3	LTR
0.1914932	4.325596628	0.000279105	0.002581992	MER47A	19.34325694	22.77002873	AL_ATAC_TCDD_M	TCDD	M	MER47A	DNA
-0.045156928	9.931287379	0.000279197	0.002581992	RLTR25B	979.0156951	956.8296322	AL_ATAC_TCDD_M	TCDD	M	RLTR25B	LTR
0.086336802	7.360001452	0.000293744	0.002694258	RLTR41A2	163.2520404	173.2606772	AL_ATAC_TCDD_M	TCDD	M	RLTR41A2	LTR
0.031918211	11.01732194	0.000298099	0.00271197	RMER5	2067.796056	2112.493165	AL_ATAC_TCDD_M	TCDD	M	RMER5	LTR
0.054931147	9.124141491	0.000310008	0.002797574	L1MA7	554.2113256	581.8150872	AL_ATAC_TCDD_M	TCDD	M	L1MA7	LINE
-0.080897723	7.868277812	0.000367776	0.003292332	ERV3-16A3_I-int	234.8821079	227.9043004	AL_ATAC_TCDD_M	TCDD	M	ERV3-16A3_I-int	LTR
0.101165427	9.645929202	0.000381813	0.003390866	RLTR10C	795.9718247	819.7452477	AL_ATAC_TCDD_M	TCDD	M	RLTR10C	LTR
0.047797258	9.498690824	0.000412595	0.003624348	MLTR25A	720.1851195	744.2798789	AL_ATAC_TCDD_M	TCDD	M	MLTR25A	LTR
-0.153756708	5.244749586	0.000414581	0.003624348	RLTR44D	38.02679916	34.78151053	AL_ATAC_TCDD_M	TCDD	M	RLTR44D	LTR
-0.077937416	7.641059831	0.000427533	0.003708598	RLTR11D	200.5933323	191.404876	AL_ATAC_TCDD_M	TCDD	M	RLTR11D	LTR
0.131642635	5.786654424	0.000454622	0.003913245	RLTR17C_Mm	54.78402961	58.57536445	AL_ATAC_TCDD_M	TCDD	M	RLTR17C_Mm	LTR
-0.152558845	5.088599271	0.000463157	0.003956282	hAT-N1_Mam	33.96293224	30.87886786	AL_ATAC_TCDD_M	TCDD	M	hAT-N1_Mam	DNA
0.212996646	3.584664848	0.000469634	0.003981215	MER92D	11.34757243	13.39303739	AL_ATAC_TCDD_M	TCDD	M	MER92D	LTR
0.140049882	4.641691164	0.0004896	0.004119265	Zaphod2	24.65967236	26.82487284	AL_ATAC_TCDD_M	TCDD	M	Zaphod2	DNA
-0.075007175	6.856808485	0.000504161	0.004199651	MER57C2	115.9026555	110.6770685	AL_ATAC_TCDD_M	TCDD	M	MER57C2	LTR
-0.087004543	7.518721701	0.00050666	0.004199651	MER63A	185.3554595	171.2986979	AL_ATAC_TCDD_M	TCDD	M	MER63A	DNA
0.080368962	6.638558166	0.000513917	0.004228481	HAL1b	98.40916939	103.3804413	AL_ATAC_TCDD_M	TCDD	M	HAL1b	LINE
-0.099851872	5.773622229	0.000622298	0.005082857	Charlie15b	54.66788553	51.59764834	AL_ATAC_TCDD_M	TCDD	M	Charlie15b	DNA
0.159598199	4.945690667	0.000670906	0.005401034	LTR75	30.3988534	35.26957741	AL_ATAC_TCDD_M	TCDD	M	LTR75	LTR
-0.089111056	8.259313685	0.00071093	0.005682358	ERVB7_2B-LTR_MM	309.2186948	290.7176031	AL_ATAC_TCDD_M	TCDD	M	ERVB7_2B-LTR_MM	LTR
0.18075571	3.741806643	0.000726781	0.005727242	RLTR30D_RN	12.95547346	14.56285866	AL_ATAC_TCDD_M	TCDD	M	RLTR30D_RN	LTR
0.104158561	5.889757963	0.000724385	0.005727242	RLTR48C	58.32407133	63.18622578	AL_ATAC_TCDD_M	TCDD	M	RLTR48C	LTR
-0.127141371	5.952496411	0.000741951	0.005805894	Charlie10	61.69260496	56.72031038	AL_ATAC_TCDD_M	TCDD	M	Charlie10	DNA
0.057924233	7.83468771	0.00075386	0.005858122	RLTR30D2_MM	228.0124268	238.4045012	AL_ATAC_TCDD_M	TCDD	M	RLTR30D2_MM	LTR
-0.077145492	6.782598704	0.000783612	0.006047324	MER47B	109.9151474	104.2925245	AL_ATAC_TCDD_M	TCDD	M	MER47B	DNA
-0.489095749	1.50677061	0.00079126	0.006064521	MER123	2.74980963	1.998922486	AL_ATAC_TCDD_M	TCDD	M	MER123	DNA
0.236892024	3.941824811	0.000802626	0.006109782	BGLII_C	14.76018418	16.82577741	AL_ATAC_TCDD_M	TCDD	M	BGLII_C	LTR
0.073062989	7.245027673	0.000846371	0.006356304	MLT1E1	151.1579737	159.9962519	AL_ATAC_TCDD_M	TCDD	M	MLT1E1	LTR
0.035423664	10.259804	0.000865023	0.006453068	ORR1A3	1221.992412	1247.624685	AL_ATAC_TCDD_M	TCDD	M	ORR1A3	LTR
-0.049359459	10.20637205	0.000973035	0.007071596	IAPEY3-int	1190.641362	1151.819275	AL_ATAC_TCDD_M	TCDD	M	IAPEY3-int	LTR
-0.14899096	5.873948893	0.000973213	0.007071596	LTR84b	58.9047394	54.10043613	AL_ATAC_TCDD_M	TCDD	M	LTR84b	LTR
-0.23395444	4.12752597	0.000966263	0.007071596	LTR90A	17.45140157	14.82308371	AL_ATAC_TCDD_M	TCDD	M	LTR90A	LTR
-0.139243237	4.867682612	0.000970314	0.007071596	LTRIS6	29.37572249	26.88543596	AL_ATAC_TCDD_M	TCDD	M	LTRIS6	LTR
0.128040781	4.772651245	0.000996708	0.007195592	RLTR41B	26.64859253	29.34425509	AL_ATAC_TCDD_M	TCDD	M	RLTR41B	LTR
-0.10212733	6.911470899	0.001050311	0.00753396	MER34	120.9811125	114.0762355	AL_ATAC_TCDD_M	TCDD	M	MER34	LTR
0.066914673	7.278480325	0.001088561	0.007694448	L1ME3Cz	154.4089456	160.3415221	AL_ATAC_TCDD_M	TCDD	M	L1ME3Cz	LINE
0.034783374	9.909580819	0.001100189	0.007694448	MLT1A	962.0604256	980.5695019	AL_ATAC_TCDD_M	TCDD	M	MLT1A	LTR
0.067128485	8.453760067	0.001095143	0.007694448	RLTR49	349.1810387	362.4836909	AL_ATAC_TCDD_M	TCDD	M	RLTR49	LTR
0.045654097	10.04839562	0.001095293	0.007694448	RMER19A	1058.321263	1093.256086	AL_ATAC_TCDD_M	TCDD	M	RMER19A	LTR
0.071715133	7.814091253	0.001134184	0.007882932	Cheshire	222.9797923	234.9059494	AL_ATAC_TCDD_M	TCDD	M	Cheshire	DNA
-0.094876769	7.361389883	0.001174813	0.008114913	MLT1N2	165.933737	153.6384014	AL_ATAC_TCDD_M	TCDD	M	MLT1N2	LTR
-0.196970944	3.792484302	0.001201628	0.008249215	RLTR46	13.60356507	12.04756088	AL_ATAC_TCDD_M	TCDD	M	RLTR46	LTR
-0.08934633	7.280151976	0.001214225	0.008284863	RLTR9F	155.1939511	147.7519501	AL_ATAC_TCDD_M	TCDD	M	RLTR9F	LTR
-0.12534046	4.788516731	0.001258073	0.008330084	Charlie16a	27.75303208	25.38682193	AL_ATAC_TCDD_M	TCDD	M	Charlie16a	DNA
0.091466701	6.5833969	0.001257596	0.008330084	ERV3-16A3_LTR	94.98665024	100.9580633	AL_ATAC_TCDD_M	TCDD	M	ERV3-16A3_LTR	LTR
0.057995576	8.286449562	0.001256205	0.008330084	L1ME2z	310.1729694	320.9358861	AL_ATAC_TCDD_M	TCDD	M	L1ME2z	LINE
-0.128694296	5.228364289	0.001247578	0.008330084	Looper	37.7031117	34.3826452	AL_ATAC_TCDD_M	TCDD	M	Looper	DNA
-0.362513505	2.035076163	0.00123667	0.008330084	MER50-int	4.146375061	3.056346924	AL_ATAC_TCDD_M	TCDD	M	MER50-int	LTR
0.148279908	4.497083347	0.001267756	0.008338121	MLT1H2-int	22.00116231	23.15993461	AL_ATAC_TCDD_M	TCDD	M	MLT1H2-int	LTR
0.11236105	7.089547201	0.00127419	0.008338121	RLTR19B	134.6383668	144.1741823	AL_ATAC_TCDD_M	TCDD	M	RLTR19B	LTR
0.201952136	3.259328875	0.001345057	0.008750691	MER68C	9.187763231	10.64792884	AL_ATAC_TCDD_M	TCDD	M	MER68C	LTR
0.424732489	1.258016197	0.001393279	0.008960222	MER66-int	2.050169643	2.855330586	AL_ATAC_TCDD_M	TCDD	M	MER66-int	LTR
-0.109027601	7.142908092	0.001404108	0.00897827	MamSINE1	141.5600719	135.1697376	AL_ATAC_TCDD_M	TCDD	M	MamSINE1	SINE
0.147277089	4.290597246	0.001412938	0.008983395	MER113A	19.05398508	20.91206339	AL_ATAC_TCDD_M	TCDD	M	MER113A	DNA
-0.115616787	6.520260883	0.001436686	0.009082778	RLTR19C	92.0832988	87.30628504	AL_ATAC_TCDD_M	TCDD	M	RLTR19C	LTR
0.121224737	5.648894285	0.001522861	0.009573489	L1ME3C	48.99186312	54.25737135	AL_ATAC_TCDD_M	TCDD	M	L1ME3C	LINE
-0.03682575	11.44574658	0.001562097	0.009756115	Lx3C	2797.157269	2729.22297	AL_ATAC_TCDD_M	TCDD	M	Lx3C	LINE
0.058803962	9.320730329	0.001578025	0.009756115	MER21B	634.3775279	662.301528	AL_ATAC_TCDD_M	TCDD	M	MER21B	LTR
0.046498036	8.972960323	0.001578067	0.009756115	MER3	501.0188077	519.2013514	AL_ATAC_TCDD_M	TCDD	M	MER3	DNA
-0.175222801	4.102907656	0.001601872	0.009848874	LTR86A1	17.30089927	15.45885077	AL_ATAC_TCDD_M	TCDD	M	LTR86A1	LTR
-0.060093111	7.369249753	0.001637195	0.010011045	Tigger15a	164.9141035	159.5460762	AL_ATAC_TCDD_M	TCDD	M	Tigger15a	DNA
-0.039825909	14.68650816	0.001665073	0.010071442	L1Md_T	26516.46081	25750.97243	AL_ATAC_TCDD_M	TCDD	M	L1Md_T	LINE
-0.078456218	7.790484171	0.001658008	0.010071442	RLTR20A2B_MM	221.7926703	213.8032383	AL_ATAC_TCDD_M	TCDD	M	RLTR20A2B_MM	LTR
0.053416015	9.31029761	0.001684947	0.010136857	RMER13A	635.3738826	654.5703641	AL_ATAC_TCDD_M	TCDD	M	RMER13A	LTR
-0.038825919	11.36801074	0.00171425	0.010258	Lx2B	2645.619589	2594.142217	AL_ATAC_TCDD_M	TCDD	M	Lx2B	LINE
0.093565148	6.688215461	0.001731453	0.010305826	RLTR13A2	101.553812	111.1938466	AL_ATAC_TCDD_M	TCDD	M	RLTR13A2	LTR
0.027279878	11.97100017	0.001757907	0.010407924	MIRc	4011.078688	4048.450213	AL_ATAC_TCDD_M	TCDD	M	MIRc	SINE
-0.073264567	6.537880064	0.001796893	0.010582756	RLTR31B_Mm	93.74065463	89.73292225	AL_ATAC_TCDD_M	TCDD	M	RLTR31B_Mm	LTR
-0.027955891	13.47444256	0.001842683	0.010795612	Lx	11424.11664	11126.59773	AL_ATAC_TCDD_M	TCDD	M	Lx	LINE
-0.128435876	9.122225979	0.001932972	0.011265603	IAPLTR2_Mm	560.1556063	510.2700062	AL_ATAC_TCDD_M	TCDD	M	IAPLTR2_Mm	LTR
-0.171444842	3.892187488	0.001947152	0.011289446	RLTR47_MM	14.80312872	13.60774926	AL_ATAC_TCDD_M	TCDD	M	RLTR47_MM	LTR
-0.037292532	11.76553716	0.001998352	0.011510759	L1VL4	3492.150509	3401.789106	AL_ATAC_TCDD_M	TCDD	M	L1VL4	LINE
0.10810149	5.619910595	0.002005896	0.011510759	LTRIS3	48.53407131	51.77986747	AL_ATAC_TCDD_M	TCDD	M	LTRIS3	LTR
0.041485748	9.417949537	0.002038748	0.011639585	MLT1J	678.2878129	706.6559462	AL_ATAC_TCDD_M	TCDD	M	MLT1J	LTR
0.027770506	12.41562801	0.002084748	0.011841794	ORR1F	5451.008359	5570.734123	AL_ATAC_TCDD_M	TCDD	M	ORR1F	LTR
0.361831778	1.544898271	0.002207011	0.012472954	MER50	2.501351725	3.348151059	AL_ATAC_TCDD_M	TCDD	M	MER50	LTR
0.558739004	0.271073457	0.002244546	0.01262134	RNLTR23	0.899989272	1.349266637	AL_ATAC_TCDD_M	TCDD	M	RNLTR23	LTR
-0.121866296	4.703308805	0.002337579	0.013078752	MER5C	25.97219146	23.972233	AL_ATAC_TCDD_M	TCDD	M	MER5C	DNA
0.082164318	7.772414064	0.00250347	0.01393723	ERVL-int	218.6305361	224.2707753	AL_ATAC_TCDD_M	TCDD	M	ERVL-int	LTR
-0.064352247	7.884766698	0.00258977	0.014346302	RLTR27	237.0829668	223.4995096	AL_ATAC_TCDD_M	TCDD	M	RLTR27	LTR
0.024627668	12.99950479	0.002610453	0.014389639	MIRb	8183.116737	8256.308749	AL_ATAC_TCDD_M	TCDD	M	MIRb	SINE
-0.08472615	7.005217318	0.002648869	0.014529827	IAPEY3_LTR	128.8718803	121.6638284	AL_ATAC_TCDD_M	TCDD	M	IAPEY3_LTR	LTR
0.177992505	4.271234599	0.002698549	0.014730128	ORR1G-int	18.39349377	21.94361046	AL_ATAC_TCDD_M	TCDD	M	ORR1G-int	LTR
0.068074415	8.372878511	0.002754825	0.014964317	RLTR19	329.4519975	345.1448885	AL_ATAC_TCDD_M	TCDD	M	RLTR19	LTR
0.070194423	6.974235273	0.002839702	0.015350852	MLT1J-int	124.8785218	129.2612487	AL_ATAC_TCDD_M	TCDD	M	MLT1J-int	LTR
-0.532440286	0.812939532	0.002911238	0.01551274	MLT1O-int	1.698993068	1.152680244	AL_ATAC_TCDD_M	TCDD	M	MLT1O-int	LTR
0.028941477	11.99944963	0.002887635	0.01551274	MTE2a	4082.603313	4146.293556	AL_ATAC_TCDD_M	TCDD	M	MTE2a	LTR
-0.050333317	9.428425562	0.00290127	0.01551274	RLTR26_Mus	694.2236554	666.9655388	AL_ATAC_TCDD_M	TCDD	M	RLTR26_Mus	LTR
-0.067887608	9.413873952	0.002975088	0.015703414	RMER12C	684.1160599	654.3610555	AL_ATAC_TCDD_M	TCDD	M	RMER12C	LTR
0.058115519	7.888598778	0.003021395	0.015872962	RLTR34B_MM	235.2197857	249.4011377	AL_ATAC_TCDD_M	TCDD	M	RLTR34B_MM	LTR
-0.077240908	7.624558248	0.003187799	0.016668909	RLTR34D_MM	197.5355955	188.1966985	AL_ATAC_TCDD_M	TCDD	M	RLTR34D_MM	LTR
0.165551674	4.29859649	0.003226163	0.016791055	MamGypLTR1d	19.37859248	21.79027101	AL_ATAC_TCDD_M	TCDD	M	MamGypLTR1d	LTR
0.058765429	8.052727682	0.003252094	0.016847653	RLTR26B_MM	263.5453911	275.0081307	AL_ATAC_TCDD_M	TCDD	M	RLTR26B_MM	LTR
0.518449689	0.597671267	0.003281986	0.016924156	MamRep1161	1.200012098	1.848996229	AL_ATAC_TCDD_M	TCDD	M	MamRep1161	DNA
-0.09399661	6.056156691	0.003385227	0.017376462	MamRep1527	66.73166006	62.59357961	AL_ATAC_TCDD_M	TCDD	M	MamRep1527	LTR
0.075859855	6.347105805	0.003498033	0.017711762	MER54A	80.30633444	84.87850072	AL_ATAC_TCDD_M	TCDD	M	MER54A	LTR
0.570242318	0.111831625	0.003477516	0.017711762	MER66B	0.799983395	1.301187208	AL_ATAC_TCDD_M	TCDD	M	MER66B	LTR
0.168572454	4.100542018	0.003494725	0.017711762	ORSL-2a	16.80586509	18.7665688	AL_ATAC_TCDD_M	TCDD	M	ORSL-2a	DNA
0.034326277	10.9885239	0.003535196	0.017819297	RMER10A	2023.125522	2070.314102	AL_ATAC_TCDD_M	TCDD	M	RMER10A	LTR
0.051331019	8.803791994	0.003666565	0.018398595	RLTR9E	444.9910168	461.9406557	AL_ATAC_TCDD_M	TCDD	M	RLTR9E	LTR
0.129723217	4.310023618	0.003733652	0.018568696	Charlie23a	19.10835527	21.13267095	AL_ATAC_TCDD_M	TCDD	M	Charlie23a	DNA
0.166229242	4.471009226	0.003731777	0.018568696	MER92C	21.43345218	24.60900334	AL_ATAC_TCDD_M	TCDD	M	MER92C	LTR
0.118902543	5.971173695	0.003987798	0.019744893	MLT1A0-int	62.42828165	69.21102163	AL_ATAC_TCDD_M	TCDD	M	MLT1A0-int	LTR
-0.040752224	11.06494639	0.004179034	0.020510257	L1_Mur1	2160.476566	2092.85739	AL_ATAC_TCDD_M	TCDD	M	L1_Mur1	LINE
0.034182235	9.611470572	0.004170725	0.020510257	MER21C	779.3861029	801.7925488	AL_ATAC_TCDD_M	TCDD	M	MER21C	LTR
-0.070756674	8.700933945	0.004260244	0.020817526	RLTR13D3A1	417.8945344	395.5779547	AL_ATAC_TCDD_M	TCDD	M	RLTR13D3A1	LTR
0.095144856	7.536033066	0.004339947	0.021114784	HAL1ME	182.7771032	194.7935102	AL_ATAC_TCDD_M	TCDD	M	HAL1ME	LINE
0.049591227	8.130794277	0.004401879	0.021323386	L1ME3	277.4904942	286.4823918	AL_ATAC_TCDD_M	TCDD	M	L1ME3	LINE
-0.033938967	11.96191991	0.0044938	0.021674837	Lx3A	3997.976508	3875.91875	AL_ATAC_TCDD_M	TCDD	M	Lx3A	LINE
-0.083121434	8.475261236	0.004534187	0.021775776	RLTR1B	358.2463006	337.6550053	AL_ATAC_TCDD_M	TCDD	M	RLTR1B	LTR
0.048985197	8.803449331	0.004638265	0.02218042	RMER17D	442.6736094	455.3162927	AL_ATAC_TCDD_M	TCDD	M	RMER17D	LTR
-0.072108801	9.269863326	0.004807021	0.022889602	L1M4b	619.6708726	589.2382299	AL_ATAC_TCDD_M	TCDD	M	L1M4b	LINE
0.126292511	4.601040532	0.00485535	0.023021763	MLT1G3-int	23.62044141	26.09841403	AL_ATAC_TCDD_M	TCDD	M	MLT1G3-int	LTR
0.090914384	5.861707238	0.004912748	0.023195634	MER96B	57.04159992	62.16690479	AL_ATAC_TCDD_M	TCDD	M	MER96B	DNA
-0.162082847	4.171707107	0.005047506	0.023731763	Kanga1d	18.17979271	16.00923552	AL_ATAC_TCDD_M	TCDD	M	Kanga1d	DNA
-0.728338462	-0.009221375	0.005106109	0.023906846	LTR64	0.84945131	0.500291308	AL_ATAC_TCDD_M	TCDD	M	LTR64	LTR
-0.118616535	4.758007078	0.005148115	0.023972021	Charlie18a	27.23036071	25.29519448	AL_ATAC_TCDD_M	TCDD	M	Charlie18a	DNA
0.151741553	5.199039391	0.005162875	0.023972021	UCON26	35.74453287	38.18593182	AL_ATAC_TCDD_M	TCDD	M	UCON26	DNA
0.053669035	7.404406858	0.005230813	0.024187106	MLT2C1	167.9457351	176.1696779	AL_ATAC_TCDD_M	TCDD	M	MLT2C1	LTR
-0.04894466	10.59197472	0.005401773	0.024874831	RMER6C	1555.840445	1509.340464	AL_ATAC_TCDD_M	TCDD	M	RMER6C	LTR
-0.079918706	6.368895741	0.005606788	0.025488547	ERVB2_1A-I_MM-int	82.95525164	77.78394412	AL_ATAC_TCDD_M	TCDD	M	ERVB2_1A-I_MM-int	LTR
0.030183046	11.59636448	0.005575332	0.025488547	MIR3	3090.956995	3133.53215	AL_ATAC_TCDD_M	TCDD	M	MIR3	SINE
0.159932128	3.842541054	0.005626158	0.025488547	MLT1I-int	13.94673234	15.56494168	AL_ATAC_TCDD_M	TCDD	M	MLT1I-int	LTR
0.037868753	9.270023123	0.005591393	0.025488547	RMER20B	615.5302393	635.0650813	AL_ATAC_TCDD_M	TCDD	M	RMER20B	LTR
0.064766729	6.551901791	0.005664372	0.025558195	L1M1	93.18398264	96.73975834	AL_ATAC_TCDD_M	TCDD	M	L1M1	LINE
-0.06094864	7.204457229	0.00570241	0.025626494	Charlie8	148.2989662	142.9094685	AL_ATAC_TCDD_M	TCDD	M	Charlie8	DNA
0.020142566	14.63507409	0.00579763	0.025867128	B4A	25394.7161	25712.49946	AL_ATAC_TCDD_M	TCDD	M	B4A	SINE
-0.03574973	12.42349068	0.005822662	0.025867128	L1_Mur2	5526.27808	5399.142779	AL_ATAC_TCDD_M	TCDD	M	L1_Mur2	LINE
-0.09932735	6.754493302	0.005825305	0.025867128	MER92B	107.9284476	102.4960566	AL_ATAC_TCDD_M	TCDD	M	MER92B	LTR
-0.028225598	14.26561169	0.00587833	0.025999412	L1_Mus3	19729.21458	19338.56571	AL_ATAC_TCDD_M	TCDD	M	L1_Mus3	LINE
0.054415597	7.617867756	0.006012677	0.026488921	RLTR35B_MM	195.5315231	203.2272295	AL_ATAC_TCDD_M	TCDD	M	RLTR35B_MM	LTR
0.416083269	0.870692194	0.006053497	0.026564167	Ricksha_b	1.500645095	2.303182012	AL_ATAC_TCDD_M	TCDD	M	Ricksha_b	DNA
0.073918181	6.087133012	0.006294044	0.027511858	MER57D	66.79686473	70.49058813	AL_ATAC_TCDD_M	TCDD	M	MER57D	LTR
-0.053211106	8.214701238	0.006459703	0.0281261	Charlie1	298.225392	288.6985003	AL_ATAC_TCDD_M	TCDD	M	Charlie1	DNA
0.096314955	6.115449688	0.00679301	0.029462707	IAPLTR4_I	68.08922068	73.51795517	AL_ATAC_TCDD_M	TCDD	M	IAPLTR4_I	LTR
0.51028867	0.21542468	0.007039071	0.030412048	Cheshire_Mars_	0.900049528	1.34963895	AL_ATAC_TCDD_M	TCDD	M	Cheshire_Mars_	DNA
0.031687318	10.89498332	0.007201748	0.030767895	MLT1C	1901.334126	1948.54426	AL_ATAC_TCDD_M	TCDD	M	MLT1C	LTR
-0.036527172	9.829853324	0.007203922	0.030767895	MMERVK9E_I-int	914.0821322	893.8877103	AL_ATAC_TCDD_M	TCDD	M	MMERVK9E_I-int	LTR
0.039769817	9.81918093	0.00730974	0.031101138	RodERV21-int	899.3986567	924.9176961	AL_ATAC_TCDD_M	TCDD	M	RodERV21-int	LTR
-0.145874851	4.649700036	0.007451668	0.031584911	MER134	25.00125054	22.41297581	AL_ATAC_TCDD_M	TCDD	M	MER134	DNA
-0.118062691	4.849197959	0.007677249	0.032418268	LTR28B	29.30894258	26.49414433	AL_ATAC_TCDD_M	TCDD	M	LTR28B	LTR
0.031466679	10.98131518	0.007722684	0.03248753	RMER17C	2018.40297	2066.688375	AL_ATAC_TCDD_M	TCDD	M	RMER17C	LTR
-0.299844645	2.127710028	0.007864106	0.032884151	Eulor1	4.094767996	3.503257678	AL_ATAC_TCDD_M	TCDD	M	Eulor1	DNA
0.068044432	8.809515712	0.007875739	0.032884151	IAPLTR1_Mm	445.9906409	470.2825243	AL_ATAC_TCDD_M	TCDD	M	IAPLTR1_Mm	LTR
-0.027944082	12.59746902	0.008048277	0.033232554	L1_Mus4	6210.949864	6067.039679	AL_ATAC_TCDD_M	TCDD	M	L1_Mus4	LINE
0.204145244	3.205259153	0.008043172	0.033232554	MER97b	8.648126998	10.51632173	AL_ATAC_TCDD_M	TCDD	M	MER97b	DNA
-0.076153678	7.48943864	0.007993025	0.033232554	RLTR30	179.8774639	172.8688831	AL_ATAC_TCDD_M	TCDD	M	RLTR30	LTR
0.054285454	7.388647553	0.008117143	0.033271365	RLTR13B2	166.9657021	173.171492	AL_ATAC_TCDD_M	TCDD	M	RLTR13B2	LTR
0.034222767	9.967700447	0.008111479	0.033271365	RMER10B	997.8958342	1021.609961	AL_ATAC_TCDD_M	TCDD	M	RMER10B	LTR
0.046660992	8.570947157	0.00818007	0.033406928	LTR16A	377.4600243	388.9838798	AL_ATAC_TCDD_M	TCDD	M	LTR16A	LTR
-0.061202886	7.478336369	0.008549207	0.034787501	Zaphod	179.5906226	170.8588791	AL_ATAC_TCDD_M	TCDD	M	Zaphod	DNA
0.128299444	4.061811812	0.008592562	0.034792744	Charlie4	16.15027056	18.06748906	AL_ATAC_TCDD_M	TCDD	M	Charlie4	DNA
0.04307496	9.308486995	0.008612681	0.034792744	MLT1K	629.08822	650.5511806	AL_ATAC_TCDD_M	TCDD	M	MLT1K	LTR
0.046324226	8.787741147	0.008849858	0.035622271	RLTR13B1	438.6688081	458.1547109	AL_ATAC_TCDD_M	TCDD	M	RLTR13B1	LTR
-0.035652125	9.301432649	0.009245071	0.036947266	MLT1F2	633.3247141	615.4754751	AL_ATAC_TCDD_M	TCDD	M	MLT1F2	LTR
0.169209951	8.480090715	0.009216312	0.036947266	RLTR4_Mm	353.4671557	393.9764534	AL_ATAC_TCDD_M	TCDD	M	RLTR4_Mm	LTR
0.07115877	6.334136128	0.009312518	0.037084368	MER67B	80.31850228	85.25309318	AL_ATAC_TCDD_M	TCDD	M	MER67B	LTR
-0.093462153	6.122670734	0.009490111	0.037657566	MamRep38	70.35443547	65.28763015	AL_ATAC_TCDD_M	TCDD	M	MamRep38	DNA
0.054341294	7.189271112	0.009570884	0.037843884	L1MCb	144.5890282	150.3125335	AL_ATAC_TCDD_M	TCDD	M	L1MCb	LINE
-0.086692511	5.914144748	0.009889413	0.038965679	ERVB7_4-LTR_MM	60.3252815	57.13282504	AL_ATAC_TCDD_M	TCDD	M	ERVB7_4-LTR_MM	LTR
-0.095148154	4.926319262	0.010068612	0.039503497	LTR84a	30.39259883	28.46216815	AL_ATAC_TCDD_M	TCDD	M	LTR84a	LTR
0.093773172	5.156053099	0.010122565	0.039503497	MamGypLTR1a	35.08987177	37.46486943	AL_ATAC_TCDD_M	TCDD	M	MamGypLTR1a	LTR
0.145002978	3.93670605	0.010131817	0.039503497	MER88	14.84601771	16.34680361	AL_ATAC_TCDD_M	TCDD	M	MER88	LTR
0.038476935	9.307605367	0.010262162	0.039872776	RLTR20C1_MM	632.3950534	645.3664713	AL_ATAC_TCDD_M	TCDD	M	RLTR20C1_MM	LTR
-0.034077205	8.777354992	0.010410906	0.040310741	L1MD3	438.8000948	429.9311916	AL_ATAC_TCDD_M	TCDD	M	L1MD3	LINE
0.059925089	7.594238526	0.010548887	0.040704152	RLTR13C1	192.1587738	200.8081535	AL_ATAC_TCDD_M	TCDD	M	RLTR13C1	LTR
0.095873412	6.007034821	0.01094902	0.041673312	HERV16-int	63.01542741	68.53931134	AL_ATAC_TCDD_M	TCDD	M	HERV16-int	LTR
-0.041005813	10.04260836	0.01084821	0.041673312	L1Md_Gf	1063.586607	1027.132079	AL_ATAC_TCDD_M	TCDD	M	L1Md_Gf	LINE
-0.029181619	12.53191534	0.010929508	0.041673312	Lx6	5943.965047	5823.874276	AL_ATAC_TCDD_M	TCDD	M	Lx6	LINE
-0.161940364	4.516118579	0.010897611	0.041673312	RLTR1E_MM	23.06025681	21.01926561	AL_ATAC_TCDD_M	TCDD	M	RLTR1E_MM	LTR
0.024207903	12.24780898	0.0110311	0.041843394	MTEa	4844.463135	4946.699057	AL_ATAC_TCDD_M	TCDD	M	MTEa	LTR
0.08404512	6.149753631	0.011383772	0.043035272	RLTR8	70.19977021	74.81643479	AL_ATAC_TCDD_M	TCDD	M	RLTR8	LTR
-0.447699937	0.800386365	0.011451952	0.043057385	MER47C	1.599922975	1.201061441	AL_ATAC_TCDD_M	TCDD	M	MER47C	DNA
0.054291787	7.98576233	0.011466578	0.043057385	MTEb-int	252.6521967	260.8495142	AL_ATAC_TCDD_M	TCDD	M	MTEb-int	LTR
0.052094747	8.364773066	0.011636988	0.043551137	RMER21A	328.4525645	341.6463609	AL_ATAC_TCDD_M	TCDD	M	RMER21A	LTR
0.051930671	7.072972382	0.011753419	0.043840254	BGLII_Mus	133.9187038	138.6142108	AL_ATAC_TCDD_M	TCDD	M	BGLII_Mus	LTR
0.036682685	9.270324206	0.011831138	0.043983532	RMER17C-int	614.6857257	633.1063534	AL_ATAC_TCDD_M	TCDD	M	RMER17C-int	LTR
0.122451445	4.306061751	0.012034007	0.044589583	LTR16D1	19.35378067	20.89205994	AL_ATAC_TCDD_M	TCDD	M	LTR16D1	LTR
0.097661358	5.362588113	0.012236933	0.045191843	Tigger2b	40.51800078	43.67589677	AL_ATAC_TCDD_M	TCDD	M	Tigger2b	DNA
-0.052292227	9.30215912	0.012286964	0.045227345	RLTR22_Mur	630.8170508	612.4309572	AL_ATAC_TCDD_M	TCDD	M	RLTR22_Mur	LTR
0.075939136	6.252763512	0.012404338	0.045509688	LTR37A	75.528226	79.62033628	AL_ATAC_TCDD_M	TCDD	M	LTR37A	LTR
-0.034648307	8.893418162	0.012473132	0.045612532	L1MB1	479.1490148	467.7914459	AL_ATAC_TCDD_M	TCDD	M	L1MB1	LINE
-0.026742007	12.57738352	0.012574062	0.045831842	Lx5c	6110.252608	6023.204056	AL_ATAC_TCDD_M	TCDD	M	Lx5c	LINE
0.049148055	7.848149427	0.012916106	0.046925724	MER74A	228.7774033	235.9217923	AL_ATAC_TCDD_M	TCDD	M	MER74A	LTR
-0.070676504	7.175353938	0.013217228	0.047864332	RMER16A3	144.9257318	138.6084591	AL_ATAC_TCDD_M	TCDD	M	RMER16A3	LTR
0.073465394	6.040770979	0.013363769	0.048238895	RLTR9A2	65.43964869	67.31040199	AL_ATAC_TCDD_M	TCDD	M	RLTR9A2	LTR
-0.076402027	6.651571707	0.013443778	0.048371665	RLTR13A	101.3297104	96.68838553	AL_ATAC_TCDD_M	TCDD	M	RLTR13A	LTR
0.148870998	3.409167769	0.013598892	0.048772949	MER57E2	10.14758171	11.71738722	AL_ATAC_TCDD_M	TCDD	M	MER57E2	LTR
-0.119428337	5.030577938	0.013713038	0.049025207	LTR81A	32.70169588	30.3903242	AL_ATAC_TCDD_M	TCDD	M	LTR81A	LTR
0.026663776	10.58904937	0.013860908	0.049396039	ORR1A2-int	1536.207722	1546.469436	AL_ATAC_TCDD_M	TCDD	M	ORR1A2-int	LTR
-0.02588776	12.89216109	0.01421244	0.050488001	Lx5	7622.137767	7476.109892	AL_ATAC_TCDD_M	TCDD	M	Lx5	LINE
-0.145628475	3.867899791	0.014574756	0.051611242	MER127	14.55567984	12.76149539	AL_ATAC_TCDD_M	TCDD	M	MER127	DNA
-0.053837635	8.124670245	0.014795102	0.052226245	RLTR13G	280.49966	263.4412225	AL_ATAC_TCDD_M	TCDD	M	RLTR13G	LTR
-0.027765652	11.60870288	0.015110178	0.053170722	Lx5b	3128.836421	3073.515092	AL_ATAC_TCDD_M	TCDD	M	Lx5b	LINE
-0.028052828	11.20492467	0.015459981	0.054231094	Lx4B	2360.471239	2329.245945	AL_ATAC_TCDD_M	TCDD	M	Lx4B	LINE
-0.174986225	3.733570779	0.01586314	0.055471418	Eulor11	13.60325589	11.87800433	AL_ATAC_TCDD_M	TCDD	M	Eulor11	DNA
-0.025550376	12.8889095	0.015992467	0.055576305	Lx2	7584.337471	7461.020295	AL_ATAC_TCDD_M	TCDD	M	Lx2	LINE
0.435674991	0.400283299	0.015956663	0.055576305	MLT1N2-int	1.099567945	1.402159878	AL_ATAC_TCDD_M	TCDD	M	MLT1N2-int	LTR
-0.127979854	4.502623392	0.016264268	0.056345869	MLT1A-int	22.75676281	21.1695488	AL_ATAC_TCDD_M	TCDD	M	MLT1A-int	LTR
0.026053621	11.54328141	0.01633583	0.056419116	URR1A	2978.228853	3047.650072	AL_ATAC_TCDD_M	TCDD	M	URR1A	DNA
-0.077953234	6.734762704	0.016400109	0.056466838	IAP1-MM_LTR	106.8500955	100.538058	AL_ATAC_TCDD_M	TCDD	M	IAP1-MM_LTR	LTR
0.109486786	4.248809429	0.016837268	0.057794182	X7B_LINE	18.34266753	20.08030936	AL_ATAC_TCDD_M	TCDD	M	X7B_LINE	LINE
-0.08728114	6.089940008	0.017121025	0.058588462	ERVB3_1-I_MM-int	67.97206482	63.81481555	AL_ATAC_TCDD_M	TCDD	M	ERVB3_1-I_MM-int	LTR
-0.048423263	7.427766961	0.017462512	0.05957485	Charlie1b	172.5515633	167.698662	AL_ATAC_TCDD_M	TCDD	M	Charlie1b	DNA
0.080568779	5.979641978	0.018084325	0.061508694	LTR33B	62.64977903	67.7667925	AL_ATAC_TCDD_M	TCDD	M	LTR33B	LTR
0.067167484	6.127092846	0.018296329	0.062037823	BGLII_A	68.76554096	72.92946898	AL_ATAC_TCDD_M	TCDD	M	BGLII_A	LTR
0.074502345	6.349380814	0.018350777	0.062037823	MER121	80.95898495	86.09933661	AL_ATAC_TCDD_M	TCDD	M	MER121	DNA
0.030316561	9.044719167	0.01848705	0.062310269	MER58B	525.7531753	535.7718759	AL_ATAC_TCDD_M	TCDD	M	MER58B	DNA
-0.032132027	9.21259498	0.018609517	0.062453507	L1MC5	595.2783332	583.936049	AL_ATAC_TCDD_M	TCDD	M	L1MC5	LINE
0.0267359	10.28445518	0.018641172	0.062453507	RMER15-int	1243.577484	1279.36032	AL_ATAC_TCDD_M	TCDD	M	RMER15-int	LTR
-0.044831137	8.36075363	0.019112856	0.063652638	IAPEY4_I-int	329.1172853	319.1326629	AL_ATAC_TCDD_M	TCDD	M	IAPEY4_I-int	LTR
-0.144278099	3.897037158	0.019363535	0.064296129	RLTR12F	14.89897713	13.41245871	AL_ATAC_TCDD_M	TCDD	M	RLTR12F	LTR
-0.058848794	7.777828838	0.01961681	0.064944408	RLTR1C	219.8478832	211.0455238	AL_ATAC_TCDD_M	TCDD	M	RLTR1C	LTR
0.101866986	4.631986411	0.019702728	0.065036438	LTR88c	24.35852962	26.08626669	AL_ATAC_TCDD_M	TCDD	M	LTR88c	LTR
-0.042481047	14.26636613	0.019963806	0.065640357	B2_Mm2	19782.49907	19171.51646	AL_ATAC_TCDD_M	TCDD	M	B2_Mm2	SINE
0.090706529	4.744618734	0.020061664	0.065640357	MLT1C-int	26.35320988	28.5845821	AL_ATAC_TCDD_M	TCDD	M	MLT1C-int	LTR
0.19150522	2.668952408	0.020057201	0.065640357	RLTR9A4	5.997530309	6.903974117	AL_ATAC_TCDD_M	TCDD	M	RLTR9A4	LTR
-0.216804829	2.39671042	0.020293265	0.06620456	Eulor12	5.245469643	4.408947423	AL_ATAC_TCDD_M	TCDD	M	Eulor12	DNA
-0.027192635	11.64453368	0.020461748	0.066560164	L1Md_F	3216.563091	3136.367105	AL_ATAC_TCDD_M	TCDD	M	L1Md_F	LINE
-0.0310257	11.09825533	0.021213123	0.068605446	ORR1B2	2210.303123	2141.131874	AL_ATAC_TCDD_M	TCDD	M	ORR1B2	LTR
-0.093130615	5.329180415	0.021161682	0.068605446	RMER16B	40.34807546	36.90615671	AL_ATAC_TCDD_M	TCDD	M	RMER16B	LTR
0.196800297	3.075831494	0.021350197	0.068849771	Charlie14a	8.048866491	9.403761408	AL_ATAC_TCDD_M	TCDD	M	Charlie14a	DNA
-0.020213339	13.70742643	0.021653114	0.069625963	L1_Mus1	13406.27966	13150.3762	AL_ATAC_TCDD_M	TCDD	M	L1_Mus1	LINE
0.092517181	5.565642862	0.021882371	0.070161529	LTRIS4	47.13699087	50.02389609	AL_ATAC_TCDD_M	TCDD	M	LTRIS4	LTR
0.084570821	5.475037814	0.022156527	0.070837582	LTR16D	43.52726163	46.34129731	AL_ATAC_TCDD_M	TCDD	M	LTR16D	LTR
-0.053092456	7.147290642	0.022342499	0.071112704	HAL1M8	141.8966187	135.3601991	AL_ATAC_TCDD_M	TCDD	M	HAL1M8	LINE
-0.06872051	5.992893253	0.022490784	0.071112704	Kanga2_a	63.83024259	60.51252041	AL_ATAC_TCDD_M	TCDD	M	Kanga2_a	DNA
-0.031748183	9.921069768	0.02249678	0.071112704	Lx2A1	969.18677	948.0853319	AL_ATAC_TCDD_M	TCDD	M	Lx2A1	LINE
-0.027490587	11.2818052	0.022456986	0.071112704	Lx3B	2493.924961	2445.4759	AL_ATAC_TCDD_M	TCDD	M	Lx3B	LINE
-0.025374752	12.11305993	0.02257371	0.071154877	Lx2B2	4429.27598	4338.633607	AL_ATAC_TCDD_M	TCDD	M	Lx2B2	LINE
0.056354485	7.095716121	0.022800854	0.071668978	MER34A	135.5474104	141.5313678	AL_ATAC_TCDD_M	TCDD	M	MER34A	LTR
0.063779478	6.521097553	0.022943586	0.071881752	MamTip2	91.37539631	94.95354697	AL_ATAC_TCDD_M	TCDD	M	MamTip2	DNA
-0.313688042	1.480032343	0.022997022	0.071881752	UCON21	2.647798201	2.198846676	AL_ATAC_TCDD_M	TCDD	M	UCON21	DNA
-0.394990762	0.828921807	0.023099738	0.07200169	MER50B	1.601352633	1.200516802	AL_ATAC_TCDD_M	TCDD	M	MER50B	LTR
-0.048649127	12.43636863	0.02341034	0.072591623	B2_Mm1t	5552.556917	5377.265162	AL_ATAC_TCDD_M	TCDD	M	B2_Mm1t	SINE
0.045995197	7.447180914	0.023418745	0.072591623	L1M3e	174.0874353	177.202994	AL_ATAC_TCDD_M	TCDD	M	L1M3e	LINE
0.028445629	9.771853847	0.023510699	0.072675339	MLTR11A	873.6813347	890.4119261	AL_ATAC_TCDD_M	TCDD	M	MLTR11A	LTR
-0.114098367	4.997183738	0.023732263	0.073158134	L1M3de	32.40182941	29.05803471	AL_ATAC_TCDD_M	TCDD	M	L1M3de	LINE
0.052792168	7.425756184	0.023990554	0.073751182	LTR50	169.2404936	174.6506456	AL_ATAC_TCDD_M	TCDD	M	LTR50	LTR
-0.149266264	3.774265109	0.024175046	0.074114732	L1M3f	13.30051648	12.36144061	AL_ATAC_TCDD_M	TCDD	M	L1M3f	LINE
0.092197481	4.733104007	0.024729521	0.075607469	MamGypLTR1b	26.32364245	27.71648429	AL_ATAC_TCDD_M	TCDD	M	MamGypLTR1b	LTR
-0.098059972	6.417365127	0.025048955	0.076375423	MER90	85.71102593	80.0544427	AL_ATAC_TCDD_M	TCDD	M	MER90	LTR
0.093079545	5.349868713	0.02511985	0.076383458	ERVB4_2-LTR_MM	40.95318068	42.62847855	AL_ATAC_TCDD_M	TCDD	M	ERVB4_2-LTR_MM	LTR
0.087871876	4.672893032	0.026356688	0.079927192	MER105	25.09881227	26.36202639	AL_ATAC_TCDD_M	TCDD	M	MER105	DNA
-0.049425765	8.107358789	0.026504861	0.079943233	RLTR13D3	278.0894529	263.9018694	AL_ATAC_TCDD_M	TCDD	M	RLTR13D3	LTR
0.049035119	7.959028871	0.026463882	0.079943233	RMER6BA	247.3573188	255.4127642	AL_ATAC_TCDD_M	TCDD	M	RMER6BA	LTR
-0.121505527	4.451498394	0.026648738	0.080161123	MER110	21.55134123	20.24084925	AL_ATAC_TCDD_M	TCDD	M	MER110	LTR
0.029394745	9.732272506	0.027204409	0.081395009	RLTR14	848.1328702	871.0803961	AL_ATAC_TCDD_M	TCDD	M	RLTR14	LTR
0.039602951	9.30524312	0.027172557	0.081395009	RMER20C_Mm	628.2261005	638.5675502	AL_ATAC_TCDD_M	TCDD	M	RMER20C_Mm	LTR
0.330263318	0.882649781	0.027373655	0.081682986	MER133B	1.599845607	2.199609208	AL_ATAC_TCDD_M	TCDD	M	MER133B	DNA
-0.051041933	9.865180789	0.028031467	0.083202153	MMERGLN-int	938.257094	897.132666	AL_ATAC_TCDD_M	TCDD	M	MMERGLN-int	LTR
0.111036785	4.581515869	0.028141955	0.08330912	LTR86C	23.55230347	25.80271942	AL_ATAC_TCDD_M	TCDD	M	LTR86C	LTR
-0.110098545	4.466189227	0.028529668	0.084234033	MamRep1879	22.1477752	19.71857807	AL_ATAC_TCDD_M	TCDD	M	MamRep1879	DNA
0.054474465	7.66138092	0.028817676	0.084860472	RLTR13C3	199.8002817	209.9443042	AL_ATAC_TCDD_M	TCDD	M	RLTR13C3	LTR
-0.083780052	6.795770464	0.029408778	0.086373811	RLTR44C	111.1261297	103.0460516	AL_ATAC_TCDD_M	TCDD	M	RLTR44C	LTR
-0.053544166	6.373099282	0.029791943	0.087270114	L1MEi	82.94169543	80.04601294	AL_ATAC_TCDD_M	TCDD	M	L1MEi	LINE
-0.036826083	10.1038433	0.030088779	0.087909515	MusHAL1	1101.547253	1090.501657	AL_ATAC_TCDD_M	TCDD	M	MusHAL1	LINE
-0.051940373	6.869532803	0.031005816	0.090352887	MER67C	117.5706257	112.1850202	AL_ATAC_TCDD_M	TCDD	M	MER67C	LTR
-0.082912109	4.998744729	0.031157941	0.090560353	MLTR32C_MM	32.14702095	30.06176165	AL_ATAC_TCDD_M	TCDD	M	MLTR32C_MM	LTR
-0.027461046	12.54785993	0.03203997	0.092882712	L1_Mur3	6011.790666	5876.817838	AL_ATAC_TCDD_M	TCDD	M	L1_Mur3	LINE
0.104829641	9.934615773	0.032340428	0.093270461	RLTR4_MM-int	960.7616132	1035.172296	AL_ATAC_TCDD_M	TCDD	M	RLTR4_MM-int	LTR
0.05654407	7.343296029	0.032294945	0.093270461	RMER17A-int	162.2909463	169.7052183	AL_ATAC_TCDD_M	TCDD	M	RMER17A-int	LTR
-0.106707711	4.295556105	0.032559821	0.0936618	MER130	19.40169911	18.47844176	AL_ATAC_TCDD_M	TCDD	M	MER130	DNA
-0.031015479	9.474307081	0.032942402	0.094519353	L1MA8	712.8786913	701.5520308	AL_ATAC_TCDD_M	TCDD	M	L1MA8	LINE
0.033523952	9.606473813	0.03350796	0.095896181	RLTR14-int	777.1513117	786.0465525	AL_ATAC_TCDD_M	TCDD	M	RLTR14-int	LTR
0.061181895	6.391598295	0.033650719	0.096059069	Ricksha_c	83.46697158	87.68380314	AL_ATAC_TCDD_M	TCDD	M	Ricksha_c	DNA
0.016958581	10.88728516	0.033879622	0.096466406	ORR1C1	1888.587697	1914.858395	AL_ATAC_TCDD_M	TCDD	M	ORR1C1	LTR
-0.132119519	4.100719505	0.035026314	0.099478289	MER70-int	17.35170143	16.43232045	AL_ATAC_TCDD_M	TCDD	M	MER70-int	LTR
0.20041728	2.162458332	0.035256539	0.099878651	LTR108c_Mam	4.10093592	4.802470316	AL_ATAC_TCDD_M	TCDD	M	LTR108c_Mam	LTR
-0.057122576	6.573778535	0.036160564	0.102180988	LTR82A	95.82521291	92.53109381	AL_ATAC_TCDD_M	TCDD	M	LTR82A	LTR
-0.054394173	7.060916382	0.036460683	0.102769532	RLTR13A3	133.3217868	127.7435571	AL_ATAC_TCDD_M	TCDD	M	RLTR13A3	LTR
0.019939314	10.63267456	0.037031939	0.104117437	L3	1579.959122	1615.669783	AL_ATAC_TCDD_M	TCDD	M	L3	LINE
0.034351816	8.639723129	0.037361634	0.104781125	Tigger5b	397.6310664	409.114865	AL_ATAC_TCDD_M	TCDD	M	Tigger5b	DNA
-0.052902654	6.68476383	0.037693023	0.105446232	MLTR31A_MM	102.5317665	99.1423716	AL_ATAC_TCDD_M	TCDD	M	MLTR31A_MM	LTR
-0.114549058	4.661647972	0.038172663	0.10652172	MER96	25.2020933	23.65618636	AL_ATAC_TCDD_M	TCDD	M	MER96	DNA
0.016599087	12.81524383	0.038309475	0.106637568	MIR	7210.90996	7229.120628	AL_ATAC_TCDD_M	TCDD	M	MIR	SINE
-0.161130791	3.534914254	0.039242181	0.108962781	MER66C	11.45036229	10.67118766	AL_ATAC_TCDD_M	TCDD	M	MER66C	LTR
0.020842661	9.440378739	0.039476632	0.109342455	MER5B	694.2406319	702.8551408	AL_ATAC_TCDD_M	TCDD	M	MER5B	DNA
-0.032309776	9.402074994	0.039871312	0.110162958	Charlie1a	679.2049292	667.7813108	AL_ATAC_TCDD_M	TCDD	M	Charlie1a	DNA
-0.540922859	-0.07378155	0.040409906	0.111376071	Charlie1b_Mars	0.700445416	0.500971502	AL_ATAC_TCDD_M	TCDD	M	Charlie1b_Mars	DNA
-0.091675049	4.751615036	0.040881389	0.112398707	LTR40A1	26.97730595	25.67250731	AL_ATAC_TCDD_M	TCDD	M	LTR40A1	LTR
0.063623572	6.333394547	0.04178115	0.114590948	MER45R	79.6665904	83.39797121	AL_ATAC_TCDD_M	TCDD	M	MER45R	DNA
-0.094135422	4.275449731	0.043236763	0.118102658	Charlie17	19.4930968	18.01602406	AL_ATAC_TCDD_M	TCDD	M	Charlie17	DNA
0.028352912	8.817340437	0.043272645	0.118102658	MLT2B4	449.7344673	460.1379359	AL_ATAC_TCDD_M	TCDD	M	MLT2B4	LTR
-0.033268292	8.614227185	0.043726051	0.119049758	L1ME3A	392.1178888	386.4567686	AL_ATAC_TCDD_M	TCDD	M	L1ME3A	LINE
0.057774046	7.10213162	0.044185018	0.120007366	MLT1E	136.7440799	141.2713934	AL_ATAC_TCDD_M	TCDD	M	MLT1E	LTR
-0.143867307	3.405619565	0.044585635	0.120802242	MLT1G-int	10.39785209	9.555493477	AL_ATAC_TCDD_M	TCDD	M	MLT1G-int	LTR
0.063945339	5.532353214	0.044893739	0.121150556	LTRIS4A	45.59496308	48.39770135	AL_ATAC_TCDD_M	TCDD	M	LTRIS4A	LTR
-0.035639191	9.893693162	0.044930725	0.121150556	MT2_Mm	949.222211	929.2270687	AL_ATAC_TCDD_M	TCDD	M	MT2_Mm	LTR
-0.179556492	2.470443916	0.045771821	0.12282654	Eulor6B	5.499660765	4.904291238	AL_ATAC_TCDD_M	TCDD	M	Eulor6B	DNA
-0.363484048	0.837722664	0.045763211	0.12282654	MER51-int	1.599355808	1.201110477	AL_ATAC_TCDD_M	TCDD	M	MER51-int	LTR
0.307119273	0.834208859	0.045972317	0.123069432	MER83B-int	1.500262499	1.753722479	AL_ATAC_TCDD_M	TCDD	M	MER83B-int	LTR
-0.068246466	5.146867113	0.046106801	0.12313487	Charlie9	35.98044914	33.45041019	AL_ATAC_TCDD_M	TCDD	M	Charlie9	DNA
0.026476743	9.151519199	0.046971054	0.125144308	RLTR15	566.8180306	574.5592969	AL_ATAC_TCDD_M	TCDD	M	RLTR15	LTR
0.014640878	13.03470224	0.047248185	0.125583654	MTC	8391.099578	8519.996154	AL_ATAC_TCDD_M	TCDD	M	MTC	LTR
0.017527214	12.23163172	0.047938985	0.12711783	ORR1B1	4804.909531	4869.653878	AL_ATAC_TCDD_M	TCDD	M	ORR1B1	LTR
-0.057858965	6.296036571	0.048695461	0.128818488	MLT1H-int	78.40885544	74.85180314	AL_ATAC_TCDD_M	TCDD	M	MLT1H-int	LTR
0.051669797	6.904661903	0.0501677	0.132400133	ORR1F-int	119.5697244	123.1918278	AL_ATAC_TCDD_M	TCDD	M	ORR1F-int	LTR
0.055279631	6.264239099	0.050297368	0.132430012	RLTR42	75.90718885	78.66798509	AL_ATAC_TCDD_M	TCDD	M	RLTR42	LTR
-0.039296667	7.349906029	0.050598097	0.132909085	L1ME4c	163.7219302	159.2166112	AL_ATAC_TCDD_M	TCDD	M	L1ME4c	LINE
-0.033315471	8.932124516	0.050825889	0.133194776	L1MEg	490.2554323	481.704016	AL_ATAC_TCDD_M	TCDD	M	L1MEg	LINE
0.01811056	10.22022044	0.051322492	0.134181936	L1MC4	1191.750868	1205.977306	AL_ATAC_TCDD_M	TCDD	M	L1MC4	LINE
0.119546408	3.775632062	0.05163872	0.134694004	LTR68	13.09290969	14.45832807	AL_ATAC_TCDD_M	TCDD	M	LTR68	LTR
0.073105292	5.670482277	0.054022673	0.140258401	IAPEY5_LTR	50.92123646	53.57290012	AL_ATAC_TCDD_M	TCDD	M	IAPEY5_LTR	LTR
0.035053359	11.44409164	0.053933954	0.140258401	RLTR17B_Mm	2781.972336	2846.80561	AL_ATAC_TCDD_M	TCDD	M	RLTR17B_Mm	LTR
-0.024630283	9.765700522	0.054974846	0.142400122	RLTR11A	872.3667176	859.4141611	AL_ATAC_TCDD_M	TCDD	M	RLTR11A	LTR
-0.100616409	4.466050035	0.057199045	0.14781924	LTR106_Mam	22.19680448	20.66186163	AL_ATAC_TCDD_M	TCDD	M	LTR106_Mam	LTR
0.043102445	6.996399823	0.057954189	0.149425662	Charlie2b	127.0231304	130.1494956	AL_ATAC_TCDD_M	TCDD	M	Charlie2b	DNA
0.04377086	7.451524303	0.058261296	0.149872161	MER102b	174.1511185	183.0751881	AL_ATAC_TCDD_M	TCDD	M	MER102b	DNA
-0.07867437	4.846803363	0.058958288	0.151143639	RLTR46A	28.70413251	26.83588696	AL_ATAC_TCDD_M	TCDD	M	RLTR46A	LTR
-0.059923293	9.064900991	0.059086799	0.151143639	RLTRETN_Mm	536.5048074	513.3821486	AL_ATAC_TCDD_M	TCDD	M	RLTRETN_Mm	LTR
0.028702893	9.984011968	0.059160781	0.151143639	RMER19C	1014.148661	1041.202615	AL_ATAC_TCDD_M	TCDD	M	RMER19C	LTR
-0.049119089	6.998721241	0.060787303	0.154945312	RLTR26D_MM	126.6536402	123.1487805	AL_ATAC_TCDD_M	TCDD	M	RLTR26D_MM	LTR
-0.176952502	2.403841939	0.061475715	0.155636481	Eulor9C	5.399760994	4.397543167	AL_ATAC_TCDD_M	TCDD	M	Eulor9C	DNA
0.039710099	8.536987581	0.06134954	0.155636481	IAPLTR2a2_Mm	369.91075	386.0956604	AL_ATAC_TCDD_M	TCDD	M	IAPLTR2a2_Mm	LTR
-0.031138598	8.950398687	0.061474953	0.155636481	LTRIS2	498.2147947	486.0558743	AL_ATAC_TCDD_M	TCDD	M	LTRIS2	LTR
0.074749682	4.655198912	0.062044344	0.156490022	Kanga1c	25.14970976	26.5896243	AL_ATAC_TCDD_M	TCDD	M	Kanga1c	DNA
-0.040830128	8.623692827	0.062092556	0.156490022	RLTR13D5	395.7056852	389.4718045	AL_ATAC_TCDD_M	TCDD	M	RLTR13D5	LTR
-0.145884324	3.293957402	0.063487123	0.1592872	LTR108e_Mam	9.685556656	8.703492568	AL_ATAC_TCDD_M	TCDD	M	LTR108e_Mam	LTR
0.130811678	3.266840616	0.06340778	0.1592872	MER65-int	9.10800307	10.09796915	AL_ATAC_TCDD_M	TCDD	M	MER65-int	LTR
0.04259292	7.210884638	0.06377057	0.159640419	MER45B	147.0982413	154.0585296	AL_ATAC_TCDD_M	TCDD	M	MER45B	DNA
-0.034083192	9.077888988	0.064092932	0.160089266	MurERV4-int	539.5807803	529.0511688	AL_ATAC_TCDD_M	TCDD	M	MurERV4-int	LTR
-0.059275361	7.11079496	0.065285648	0.162705212	RLTR1A2_MM	139.0757961	131.1510294	AL_ATAC_TCDD_M	TCDD	M	RLTR1A2_MM	LTR
-0.099293762	4.16350107	0.066050128	0.164244652	LTR86A2	17.73653175	16.47473266	AL_ATAC_TCDD_M	TCDD	M	LTR86A2	LTR
-0.069755957	8.263829537	0.066466039	0.164912413	MERV1_LTR	308.5865767	292.5056324	AL_ATAC_TCDD_M	TCDD	M	MERV1_LTR	LTR
-0.027760079	10.08460365	0.066897153	0.165614854	L1M3	1085.154333	1064.588934	AL_ATAC_TCDD_M	TCDD	M	L1M3	LINE
0.042030231	7.016836223	0.067556186	0.1668772	MLTR18A_MM	128.6403771	133.6056881	AL_ATAC_TCDD_M	TCDD	M	MLTR18A_MM	LTR
-0.189723356	8.4715952	0.067733794	0.166947392	FordPrefect	356.3402171	311.4740881	AL_ATAC_TCDD_M	TCDD	M	FordPrefect	DNA
0.278316924	0.954011173	0.06817411	0.16766336	MER72	1.599924797	2.098948194	AL_ATAC_TCDD_M	TCDD	M	MER72	LTR
0.04716942	6.629172775	0.068386083	0.167815848	L1MDb	99.075451	102.8471921	AL_ATAC_TCDD_M	TCDD	M	L1MDb	LINE
0.071275279	5.550334763	0.069197515	0.16943549	MER44C	45.87170222	48.2711632	AL_ATAC_TCDD_M	TCDD	M	MER44C	DNA
0.04666031	6.817099249	0.069654203	0.170181338	RLTR18-int	112.1116822	115.7793388	AL_ATAC_TCDD_M	TCDD	M	RLTR18-int	LTR
-0.047472706	6.029278265	0.071479799	0.174261208	LTR31	65.39566173	63.75909086	AL_ATAC_TCDD_M	TCDD	M	LTR31	LTR
0.095242804	4.688788073	0.071876125	0.174846486	RLTR13D	25.0490529	28.57604729	AL_ATAC_TCDD_M	TCDD	M	RLTR13D	LTR
-0.233903006	1.696794091	0.073194095	0.177316755	L1M2b	3.096356911	2.600581463	AL_ATAC_TCDD_M	TCDD	M	L1M2b	LINE
0.077184962	4.589622759	0.073208526	0.177316755	LTR89	23.70103971	24.92321238	AL_ATAC_TCDD_M	TCDD	M	LTR89	LTR
0.017247481	12.18371702	0.075304071	0.181982486	ORR1A2	4657.121197	4699.737473	AL_ATAC_TCDD_M	TCDD	M	ORR1A2	LTR
-0.018448251	15.33129463	0.075865866	0.182567535	L1Md_F2	41314.01938	40871.88142	AL_ATAC_TCDD_M	TCDD	M	L1Md_F2	LINE
0.017078917	10.0117765	0.076649059	0.183863073	L1MB5	1030.372594	1046.067457	AL_ATAC_TCDD_M	TCDD	M	L1MB5	LINE
-0.060042115	5.555208136	0.076737925	0.183863073	RLTR44E	47.07701912	45.16975386	AL_ATAC_TCDD_M	TCDD	M	RLTR44E	LTR
0.090661769	4.155257028	0.076897157	0.183863073	X7C_LINE	17.49392462	18.07749059	AL_ATAC_TCDD_M	TCDD	M	X7C_LINE	LINE
0.019627624	10.72124596	0.077142004	0.18405523	L1MB7	1684.932499	1710.254266	AL_ATAC_TCDD_M	TCDD	M	L1MB7	LINE
-0.064867881	4.978291943	0.077823114	0.184110073	MER106B	31.74863181	30.61752059	AL_ATAC_TCDD_M	TCDD	M	MER106B	DNA
0.377964657	-0.002921344	0.077693214	0.184110073	MER66A	0.799483231	1.00207326	AL_ATAC_TCDD_M	TCDD	M	MER66A	LTR
-0.028035339	9.717977191	0.077730819	0.184110073	MMERVK9C_I-int	846.5940189	820.7686613	AL_ATAC_TCDD_M	TCDD	M	MMERVK9C_I-int	LTR
0.032226577	9.223473827	0.077536313	0.184110073	RMER13A1	595.344911	603.5471856	AL_ATAC_TCDD_M	TCDD	M	RMER13A1	LTR
0.054669731	5.617814395	0.07828097	0.184802542	LTR82B	48.50977444	50.3280382	AL_ATAC_TCDD_M	TCDD	M	LTR82B	LTR
-0.073271379	4.923940974	0.078695308	0.185389577	MER65D	30.44867671	28.33506336	AL_ATAC_TCDD_M	TCDD	M	MER65D	LTR
0.0431108	7.315189421	0.07915161	0.186072798	MLT2F	158.1503264	163.9527054	AL_ATAC_TCDD_M	TCDD	M	MLT2F	LTR
0.028194651	8.162011046	0.080288163	0.187954926	MLT-int	285.6363777	290.6982487	AL_ATAC_TCDD_M	TCDD	M	MLT-int	LTR
0.032773294	8.266067557	0.080158661	0.187954926	RLTR26C_MM	307.8343212	315.9295518	AL_ATAC_TCDD_M	TCDD	M	RLTR26C_MM	LTR
-0.023139318	8.795309242	0.081640321	0.190721334	L1MC5a	444.8789982	439.5285375	AL_ATAC_TCDD_M	TCDD	M	L1MC5a	LINE
-0.06805744	5.31868738	0.081844774	0.19080063	RLTR47	39.89787188	36.92515721	AL_ATAC_TCDD_M	TCDD	M	RLTR47	LTR
-0.053358086	5.903864221	0.082170958	0.191162791	AmnSINE2	59.98425439	56.9676181	AL_ATAC_TCDD_M	TCDD	M	AmnSINE2	SINE
-0.136154183	2.828919453	0.082914528	0.192093907	Charlie11	7.102191717	6.34904233	AL_ATAC_TCDD_M	TCDD	M	Charlie11	DNA
-0.019522556	10.25094547	0.082862665	0.192093907	ORR1A1	1216.288441	1205.991085	AL_ATAC_TCDD_M	TCDD	M	ORR1A1	LTR
0.019018924	10.09769482	0.08367306	0.192779469	L1MEc	1093.367649	1107.289498	AL_ATAC_TCDD_M	TCDD	M	L1MEc	LINE
0.278250262	0.844728023	0.083476031	0.192779469	LTR9	1.500022128	1.848893153	AL_ATAC_TCDD_M	TCDD	M	LTR9	LTR
0.124122837	3.555074282	0.083727276	0.192779469	MER97a	11.54941052	12.97373317	AL_ATAC_TCDD_M	TCDD	M	MER97a	DNA
0.096582142	3.822730584	0.084400455	0.19393041	MamGypLTR2b	13.75113389	14.4583752	AL_ATAC_TCDD_M	TCDD	M	MamGypLTR2b	LTR
0.041732398	8.162092014	0.086998649	0.199490754	MER77	286.2711256	291.0675827	AL_ATAC_TCDD_M	TCDD	M	MER77	LTR
-0.047020926	8.132611356	0.087261812	0.199685006	MLTR25C	280.551365	272.2029793	AL_ATAC_TCDD_M	TCDD	M	MLTR25C	LTR
-0.115337053	3.320264833	0.088248485	0.201530723	Tigger1a_Art	9.823138782	9.355338742	AL_ATAC_TCDD_M	TCDD	M	Tigger1a_Art	DNA
-0.019624882	13.21095058	0.089765432	0.204469485	L1_Mus2	9501.116058	9347.27492	AL_ATAC_TCDD_M	TCDD	M	L1_Mus2	LINE
-0.093391597	3.930133501	0.089900792	0.204469485	LTR69	15.28556429	14.52237693	AL_ATAC_TCDD_M	TCDD	M	LTR69	LTR
0.017036889	10.7351448	0.090634739	0.205537846	MTB_Mm	1698.885465	1721.436475	AL_ATAC_TCDD_M	TCDD	M	MTB_Mm	LTR
0.029363895	10.03911806	0.090737887	0.205537846	RLTR20A4	1052.658704	1087.374659	AL_ATAC_TCDD_M	TCDD	M	RLTR20A4	LTR
0.021476276	11.21970212	0.09156671	0.20699626	MT2B	2381.142499	2412.392616	AL_ATAC_TCDD_M	TCDD	M	MT2B	LTR
0.168171317	2.193650546	0.092407957	0.208476821	LTR77	4.3995651	4.709700406	AL_ATAC_TCDD_M	TCDD	M	LTR77	LTR
0.026790431	9.581071622	0.093317198	0.210104517	L1MA9	767.0204759	774.2718725	AL_ATAC_TCDD_M	TCDD	M	L1MA9	LINE
0.032373085	8.224677681	0.095366451	0.214287267	MLT2B2	298.4773247	302.3284331	AL_ATAC_TCDD_M	TCDD	M	MLT2B2	LTR
0.039836195	7.361430153	0.095806487	0.214844608	Charlie7	163.9772127	166.8096432	AL_ATAC_TCDD_M	TCDD	M	Charlie7	DNA
0.073287037	4.690730282	0.097105213	0.216455644	MER74C	25.52749376	26.57469867	AL_ATAC_TCDD_M	TCDD	M	MER74C	LTR
-0.324128733	0.589355691	0.097004301	0.216455644	MLT1K-int	1.303496154	1.001928679	AL_ATAC_TCDD_M	TCDD	M	MLT1K-int	LTR
-0.050096766	6.83371442	0.09707027	0.216455644	RLTR13D4	114.683307	109.5178914	AL_ATAC_TCDD_M	TCDD	M	RLTR13D4	LTR
0.017482306	11.49811761	0.097675453	0.2172939	ID4_	2888.002526	2928.092101	AL_ATAC_TCDD_M	TCDD	M	ID4_	SINE
0.108260347	3.459937956	0.098046779	0.217687193	LTR81	10.5508623	11.18380508	AL_ATAC_TCDD_M	TCDD	M	LTR81	LTR
0.03835696	6.657903047	0.099198895	0.219809037	Arthur1B	100.6170015	103.1612505	AL_ATAC_TCDD_M	TCDD	M	Arthur1B	DNA
0.064607447	5.016305577	0.099901675	0.220774553	LTR83	31.93750889	33.33160298	AL_ATAC_TCDD_M	TCDD	M	LTR83	LTR
0.013488435	14.0009973	0.100029221	0.220774553	MTD	16361.1111	16557.31603	AL_ATAC_TCDD_M	TCDD	M	MTD	LTR
0.016764817	11.2099522	0.103023643	0.225662038	MT2A	2366.723317	2386.311527	AL_ATAC_TCDD_M	TCDD	M	MT2A	LTR
0.038983003	7.290654167	0.10274776	0.225662038	RLTR13B3	156.2088854	163.1273951	AL_ATAC_TCDD_M	TCDD	M	RLTR13B3	LTR
0.156862961	2.656565406	0.103050314	0.225662038	UCON14	5.861183668	5.952682919	AL_ATAC_TCDD_M	TCDD	M	UCON14	DNA
-0.154387107	2.749521143	0.104732559	0.228451723	LTR9D	6.454223442	5.659000963	AL_ATAC_TCDD_M	TCDD	M	LTR9D	LTR
-0.029557843	8.889563465	0.105411517	0.229485385	L1MEf	474.6354857	464.0809699	AL_ATAC_TCDD_M	TCDD	M	L1MEf	LINE
0.034939777	7.973060875	0.107432787	0.233431629	AmnSINE1	249.8771966	255.913451	AL_ATAC_TCDD_M	TCDD	M	AmnSINE1	SINE
-0.087215722	4.327467196	0.108096285	0.234418107	Kanga1b	20.0478309	18.43418555	AL_ATAC_TCDD_M	TCDD	M	Kanga1b	DNA
0.098045239	3.612884485	0.109310429	0.236592591	MamGyp-int	12.03978011	12.9239786	AL_ATAC_TCDD_M	TCDD	M	MamGyp-int	LTR
0.047255572	5.525553321	0.109943056	0.237071191	MER58D	45.75755384	47.52319382	AL_ATAC_TCDD_M	TCDD	M	MER58D	DNA
0.022443961	9.113836672	0.109955271	0.237071191	RMER30	552.1811977	561.3807548	AL_ATAC_TCDD_M	TCDD	M	RMER30	DNA
0.036661675	7.50991333	0.110532134	0.23785665	L1ME4a	181.8747183	184.4644346	AL_ATAC_TCDD_M	TCDD	M	L1ME4a	LINE
-0.035903193	7.174599438	0.111280935	0.23900838	Charlie12	144.7048104	142.4136951	AL_ATAC_TCDD_M	TCDD	M	Charlie12	DNA
0.032428155	8.173601488	0.111548803	0.239124733	LTR16C	287.5264486	293.1532366	AL_ATAC_TCDD_M	TCDD	M	LTR16C	LTR
-0.055693279	5.843518141	0.111941401	0.239507509	CR1_Mam	57.69050335	54.18131562	AL_ATAC_TCDD_M	TCDD	M	CR1_Mam	LINE
0.033653204	8.383983879	0.112467558	0.240174041	MTB-int	331.8637709	340.9759131	AL_ATAC_TCDD_M	TCDD	M	MTB-int	LTR
0.040165945	6.746194888	0.114392576	0.243819604	LTR16E1	106.5611757	109.8937808	AL_ATAC_TCDD_M	TCDD	M	LTR16E1	LTR
0.036597074	7.366231325	0.116200559	0.24720233	MER53	163.2719671	168.3097314	AL_ATAC_TCDD_M	TCDD	M	MER53	DNA
0.026672824	8.259277011	0.116814258	0.248036346	MLT1L	304.7095466	307.1325411	AL_ATAC_TCDD_M	TCDD	M	MLT1L	LTR
-0.147767897	2.599225115	0.119305021	0.2528453	UCON13	5.996782797	5.410043497	AL_ATAC_TCDD_M	TCDD	M	UCON13	LINE
0.040278632	6.182684657	0.119914728	0.253657052	MER112	72.30418829	74.52101213	AL_ATAC_TCDD_M	TCDD	M	MER112	DNA
0.051813071	5.951178181	0.120692932	0.254821493	L1MEb	61.74294174	64.99953557	AL_ATAC_TCDD_M	TCDD	M	L1MEb	LINE
-0.043463727	7.185104684	0.121666282	0.256392786	RLTR5_Mm	145.4058878	142.0868002	AL_ATAC_TCDD_M	TCDD	M	RLTR5_Mm	LTR
0.032616129	7.299439415	0.123443363	0.259648729	MER117	156.5712471	158.3262971	AL_ATAC_TCDD_M	TCDD	M	MER117	DNA
-0.034149898	12.30485745	0.124368215	0.260255795	B2_Mm1a	5072.424571	5001.32458	AL_ATAC_TCDD_M	TCDD	M	B2_Mm1a	SINE
0.104308342	3.196047653	0.124429714	0.260255795	Charlie7a	8.855012512	9.465033131	AL_ATAC_TCDD_M	TCDD	M	Charlie7a	DNA
0.09553009	3.880313391	0.124072639	0.260255795	MER92A	14.38312835	15.1784623	AL_ATAC_TCDD_M	TCDD	M	MER92A	LTR
0.058169209	6.83847096	0.124993563	0.260461593	RLTR24B_MM	113.5512413	116.2956373	AL_ATAC_TCDD_M	TCDD	M	RLTR24B_MM	LTR
-0.168199646	1.941815514	0.124993633	0.260461593	X9_LINE	3.649126922	3.002755842	AL_ATAC_TCDD_M	TCDD	M	X9_LINE	LINE
0.018160169	9.511226351	0.12598205	0.262033297	HAL1	728.3532413	733.1131542	AL_ATAC_TCDD_M	TCDD	M	HAL1	LINE
0.0164538	10.46831773	0.126496858	0.262615927	MLT1A1	1412.997069	1425.998241	AL_ATAC_TCDD_M	TCDD	M	MLT1A1	LTR
0.060449694	5.180216622	0.128731076	0.266266311	ERVB3_1-LTR_MM	36.04149806	36.81871479	AL_ATAC_TCDD_M	TCDD	M	ERVB3_1-LTR_MM	LTR
0.027055488	8.606635257	0.129185182	0.266712581	MLT2B1	388.1306774	397.0121574	AL_ATAC_TCDD_M	TCDD	M	MLT2B1	LTR
-0.387361178	0.040424363	0.129972791	0.26784448	Cheshire_Mars	0.800158561	0.650550414	AL_ATAC_TCDD_M	TCDD	M	Cheshire_Mars	DNA
-0.117414323	3.695585718	0.130333923	0.268094963	Charlie26a	12.97994834	11.25999629	AL_ATAC_TCDD_M	TCDD	M	Charlie26a	DNA
0.050889609	6.331720242	0.131637277	0.269973979	MLT1M	80.01637207	83.89807015	AL_ATAC_TCDD_M	TCDD	M	MLT1M	LTR
0.042423416	6.57193115	0.131729931	0.269973979	Plat_L3	94.55370583	98.34761392	AL_ATAC_TCDD_M	TCDD	M	Plat_L3	LINE
0.035832332	6.824808451	0.133385172	0.272866558	L1ME3B	112.7800247	115.8447419	AL_ATAC_TCDD_M	TCDD	M	L1ME3B	LINE
-0.020043674	11.00435252	0.133695349	0.27288188	L1_Rod	2054.380847	2035.611707	AL_ATAC_TCDD_M	TCDD	M	L1_Rod	LINE
-0.036312481	6.615886232	0.133880386	0.27288188	L1MCc	97.60318687	96.44835557	AL_ATAC_TCDD_M	TCDD	M	L1MCc	LINE
0.031397887	7.579615838	0.13418871	0.27301303	RLTR9A	190.0692519	194.1937951	AL_ATAC_TCDD_M	TCDD	M	RLTR9A	LTR
0.016734859	11.13280977	0.134841551	0.273843368	MTA_Mm-int	2247.15793	2269.943261	AL_ATAC_TCDD_M	TCDD	M	MTA_Mm-int	LTR
0.023415449	9.336298426	0.136761847	0.277240048	L1MDa	645.1718664	655.3268284	AL_ATAC_TCDD_M	TCDD	M	L1MDa	LINE
-0.016075591	10.89490512	0.137288226	0.277803842	Lx10	1902.034336	1877.304747	AL_ATAC_TCDD_M	TCDD	M	Lx10	LINE
-0.057226357	5.810649873	0.137918875	0.278576211	LTR55	56.48390171	54.96081125	AL_ATAC_TCDD_M	TCDD	M	LTR55	LTR
-0.124079664	2.975305526	0.138986298	0.280226429	X5B_LINE	7.947405912	7.704310771	AL_ATAC_TCDD_M	TCDD	M	X5B_LINE	LINE
0.085502476	3.971310956	0.139468727	0.280237022	LTR85c	15.65476994	16.23349667	AL_ATAC_TCDD_M	TCDD	M	LTR85c	LTR
-0.059241618	5.653005989	0.139492423	0.280237022	RLTR9B2	50.48579931	48.29553261	AL_ATAC_TCDD_M	TCDD	M	RLTR9B2	LTR
-0.052411611	5.939863357	0.140455731	0.281162725	Charlie25	61.1110333	60.10512431	AL_ATAC_TCDD_M	TCDD	M	Charlie25	DNA
0.053040534	5.973611648	0.140247488	0.281162725	RMER16C	62.3093096	64.88728246	AL_ATAC_TCDD_M	TCDD	M	RMER16C	LTR
0.034350985	7.399093485	0.141085991	0.281920044	Arthur1	168.1666607	174.9003644	AL_ATAC_TCDD_M	TCDD	M	Arthur1	DNA
-0.04002995	6.3892477	0.141670388	0.282583181	MER76	83.9956139	81.06857319	AL_ATAC_TCDD_M	TCDD	M	MER76	LTR
-0.031590116	8.442602983	0.143457384	0.285638456	RLTR13E	347.6969242	343.75518	AL_ATAC_TCDD_M	TCDD	M	RLTR13E	LTR
0.060739787	4.616078189	0.145817429	0.288442758	MER135	24.23664808	25.20284371	AL_ATAC_TCDD_M	TCDD	M	MER135	DNA
0.016328615	10.25610104	0.145613028	0.288442758	MER5A	1221.550534	1234.406126	AL_ATAC_TCDD_M	TCDD	M	MER5A	DNA
0.041852141	7.609090966	0.145200327	0.288442758	RLTR13B4	194.5487677	200.1782679	AL_ATAC_TCDD_M	TCDD	M	RLTR13B4	LTR
-0.058437279	6.832060795	0.147722447	0.29117858	ERVB4_3-I_MM-int	114.4371438	110.1973108	AL_ATAC_TCDD_M	TCDD	M	ERVB4_3-I_MM-int	LTR
-0.025238279	8.80471819	0.147801102	0.29117858	RLTR13D6	449.1966663	444.3442392	AL_ATAC_TCDD_M	TCDD	M	RLTR13D6	LTR
0.028303008	8.506610415	0.149929274	0.294852121	IAP-d-int	363.4004327	370.0280442	AL_ATAC_TCDD_M	TCDD	M	IAP-d-int	LTR
-0.031734297	7.190257638	0.152099577	0.298072551	ERVB7_2-LTR_MM	146.0259886	143.9329236	AL_ATAC_TCDD_M	TCDD	M	ERVB7_2-LTR_MM	LTR
0.28932445	0.188151897	0.151893015	0.298072551	HUERS-P3b-int	0.899101153	1.101722497	AL_ATAC_TCDD_M	TCDD	M	HUERS-P3b-int	LTR
-0.027798342	10.82141247	0.155667697	0.304531735	MMERVK10C-int	1811.23413	1761.243144	AL_ATAC_TCDD_M	TCDD	M	MMERVK10C-int	LTR
0.034164924	6.374317144	0.156362414	0.305356966	MER91A	83.07437212	82.97844669	AL_ATAC_TCDD_M	TCDD	M	MER91A	DNA
0.032065275	10.97124381	0.156964354	0.305998453	MMVL30-int	1992.662218	2040.756603	AL_ATAC_TCDD_M	TCDD	M	MMVL30-int	LTR
0.024458762	8.922886596	0.157628894	0.306759535	L1MEd	483.4718813	487.9013508	AL_ATAC_TCDD_M	TCDD	M	L1MEd	LINE
-0.208331347	1.614159329	0.158116923	0.307175064	Eulor3	2.851114188	2.503686823	AL_ATAC_TCDD_M	TCDD	M	Eulor3	DNA
-0.039437093	5.861976087	0.159005256	0.308365478	Tigger16a	57.9879955	56.65054011	AL_ATAC_TCDD_M	TCDD	M	Tigger16a	DNA
-0.027876246	9.806626003	0.159595091	0.308387377	IAPEy-int	896.2245975	871.317496	AL_ATAC_TCDD_M	TCDD	M	IAPEy-int	LTR
-0.242571933	0.899563224	0.159588961	0.308387377	MLT1E1-int	1.600989315	1.300778875	AL_ATAC_TCDD_M	TCDD	M	MLT1E1-int	LTR
-0.010065926	12.19806032	0.159843323	0.308387377	ORR1D1	4704.650152	4667.220281	AL_ATAC_TCDD_M	TCDD	M	ORR1D1	LTR
-0.029490389	10.06354214	0.160291197	0.308719189	RMER16-int	1067.508478	1050.189787	AL_ATAC_TCDD_M	TCDD	M	RMER16-int	LTR
-0.015006049	10.67208657	0.161666014	0.310832078	MTE-int	1632.924935	1613.967842	AL_ATAC_TCDD_M	TCDD	M	MTE-int	LTR
0.019302962	9.411868822	0.162822304	0.311547564	L1MCa	681.1832025	686.0962561	AL_ATAC_TCDD_M	TCDD	M	L1MCa	LINE
0.020468273	8.490704001	0.162552072	0.311547564	MER44B	358.926987	364.7500963	AL_ATAC_TCDD_M	TCDD	M	MER44B	DNA
0.052273972	6.109785925	0.162873391	0.311547564	SRV_MM-int	68.31642289	69.35737736	AL_ATAC_TCDD_M	TCDD	M	SRV_MM-int	LTR
0.013387235	11.03496289	0.163949614	0.313071021	MLT1A0	2095.549055	2131.947741	AL_ATAC_TCDD_M	TCDD	M	MLT1A0	LTR
-0.022176099	8.333307812	0.1653185	0.315147192	L3b	323.1366569	313.6907943	AL_ATAC_TCDD_M	TCDD	M	L3b	LINE
-0.041748126	6.214825658	0.16603633	0.315977301	ERVB7_3-LTR_MM	74.74894267	72.31717563	AL_ATAC_TCDD_M	TCDD	M	ERVB7_3-LTR_MM	LTR
-0.032357043	7.315127227	0.167186973	0.317626863	ERVB4_1C-LTR_Mm	158.7543402	154.9391469	AL_ATAC_TCDD_M	TCDD	M	ERVB4_1C-LTR_Mm	LTR
-0.039582241	10.67191026	0.17034578	0.323079538	RLTR10-int	1640.736007	1594.352031	AL_ATAC_TCDD_M	TCDD	M	RLTR10-int	LTR
0.016335855	9.372731189	0.173410539	0.327781069	ORR1D1-int	660.9200843	668.4875394	AL_ATAC_TCDD_M	TCDD	M	ORR1D1-int	LTR
-0.036169396	7.510902643	0.173941346	0.327967378	LTR10_RN	180.918758	173.3085566	AL_ATAC_TCDD_M	TCDD	M	LTR10_RN	LTR
0.037015484	6.470446193	0.174095284	0.327967378	LTR79	89.2115676	88.53259754	AL_ATAC_TCDD_M	TCDD	M	LTR79	LTR
-0.068382393	4.314913505	0.175312796	0.329705913	L5	20.00294089	19.76802965	AL_ATAC_TCDD_M	TCDD	M	L5	LINE
-0.049921639	4.939668888	0.175856941	0.330174357	X3_LINE	30.24155154	29.2668829	AL_ATAC_TCDD_M	TCDD	M	X3_LINE	LINE
-0.037608532	6.990265271	0.176971357	0.331710131	RMER16_Mm	126.9093904	124.6813062	AL_ATAC_TCDD_M	TCDD	M	RMER16_Mm	LTR
0.016160962	10.43664319	0.177497796	0.331746836	L1MC1	1384.631736	1391.677829	AL_ATAC_TCDD_M	TCDD	M	L1MC1	LINE
0.038431226	6.324698704	0.177583874	0.331746836	RLTR31M	79.85496681	81.87818548	AL_ATAC_TCDD_M	TCDD	M	RLTR31M	LTR
0.026149676	7.566144957	0.180080652	0.33538961	RLTR20B1	188.6270984	192.9469298	AL_ATAC_TCDD_M	TCDD	M	RLTR20B1	LTR
0.019304758	8.71225577	0.180133294	0.33538961	Tigger5	418.1224342	425.7056189	AL_ATAC_TCDD_M	TCDD	M	Tigger5	DNA
0.018370965	9.177191241	0.180507082	0.335527284	RLTR42-int	578.4381736	588.6267046	AL_ATAC_TCDD_M	TCDD	M	RLTR42-int	LTR
-0.040948193	6.332723371	0.182526786	0.338718862	MLT2B5	80.58584276	78.27241351	AL_ATAC_TCDD_M	TCDD	M	MLT2B5	LTR
0.102522753	3.404139658	0.185913277	0.344273025	LTR52-int	10.20319174	10.79415753	AL_ATAC_TCDD_M	TCDD	M	LTR52-int	LTR
0.046651489	5.67049216	0.186135103	0.344273025	RLTR20A1	50.40165071	51.98037043	AL_ATAC_TCDD_M	TCDD	M	RLTR20A1	LTR
0.026115468	7.633117256	0.187700838	0.346596102	RLTR9A3	198.5875039	201.8268026	AL_ATAC_TCDD_M	TCDD	M	RLTR9A3	LTR
0.062363483	4.347174811	0.189040341	0.347355188	LTR80A	20.20661453	20.08778331	AL_ATAC_TCDD_M	TCDD	M	LTR80A	LTR
-0.030743532	7.660459755	0.188565602	0.347355188	MTB_Mm-int	202.6074788	198.6535266	AL_ATAC_TCDD_M	TCDD	M	MTB_Mm-int	LTR
0.074455434	3.645832451	0.189043172	0.347355188	Tigger12A	12.35680975	12.5300296	AL_ATAC_TCDD_M	TCDD	M	Tigger12A	DNA
0.033847577	7.369388755	0.190420526	0.349312408	RLTR51B_Mm	164.0412865	169.0689323	AL_ATAC_TCDD_M	TCDD	M	RLTR51B_Mm	LTR
0.030518427	7.426498811	0.191022998	0.349844082	LTR33A	171.6396938	173.5114858	AL_ATAC_TCDD_M	TCDD	M	LTR33A	LTR
0.024256393	8.150916268	0.191543497	0.350224139	RLTR9D	283.9756335	287.930487	AL_ATAC_TCDD_M	TCDD	M	RLTR9D	LTR
-0.027709846	8.169560624	0.193280411	0.352823458	RLTR22_Mus	286.2006025	282.1834614	AL_ATAC_TCDD_M	TCDD	M	RLTR22_Mus	LTR
0.021336003	7.995605448	0.193766338	0.353134417	MLT1E1A	254.420009	259.1488899	AL_ATAC_TCDD_M	TCDD	M	MLT1E1A	LTR
0.031281158	6.388424584	0.195770837	0.356207426	MER68B	83.59141585	84.95366599	AL_ATAC_TCDD_M	TCDD	M	MER68B	LTR
0.009265831	13.82192381	0.197322092	0.356709888	B4	14487.34112	14552.08022	AL_ATAC_TCDD_M	TCDD	M	B4	SINE
-0.135756993	2.197070036	0.197092953	0.356709888	Eulor2A	4.298407331	4.05375035	AL_ATAC_TCDD_M	TCDD	M	Eulor2A	DNA
0.009839199	13.86199883	0.197242939	0.356709888	Lx8	14878.72922	14933.55225	AL_ATAC_TCDD_M	TCDD	M	Lx8	LINE
-0.039167361	6.153889222	0.196749443	0.356709888	MLTR31C_MM	71.1381434	68.22996189	AL_ATAC_TCDD_M	TCDD	M	MLTR31C_MM	LTR
0.017825829	12.58761512	0.200873909	0.362545006	B1_Mur2	6142.300384	6253.529591	AL_ATAC_TCDD_M	TCDD	M	B1_Mur2	SINE
-0.255591241	0.47665589	0.201927115	0.363859005	Eulor6C	1.200374291	1.000582459	AL_ATAC_TCDD_M	TCDD	M	Eulor6C	DNA
0.037396558	6.109108159	0.203609926	0.365713494	RLTR12H	68.0496841	69.4935694	AL_ATAC_TCDD_M	TCDD	M	RLTR12H	LTR
-0.027395054	7.969946376	0.203405195	0.365713494	RLTR20A3_MM	251.406331	245.6570007	AL_ATAC_TCDD_M	TCDD	M	RLTR20A3_MM	LTR
0.051880731	4.685746182	0.204034979	0.365889649	Charlie13b	25.45653383	25.73678345	AL_ATAC_TCDD_M	TCDD	M	Charlie13b	DNA
0.027317451	7.380482291	0.204839693	0.366744987	MRLTR33	166.0933398	168.1129005	AL_ATAC_TCDD_M	TCDD	M	MRLTR33	LTR
0.035089069	7.285428031	0.205429582	0.367213582	LTR41B	155.2580426	158.5741194	AL_ATAC_TCDD_M	TCDD	M	LTR41B	LTR
-0.015583346	9.872770237	0.206169797	0.367948969	L1MA5	937.1924762	931.2752025	AL_ATAC_TCDD_M	TCDD	M	L1MA5	LINE
0.029860274	6.950510613	0.207332122	0.369434147	MER44A	123.0286404	124.9168095	AL_ATAC_TCDD_M	TCDD	M	MER44A	DNA
0.032947753	6.392621314	0.212205374	0.377516397	MER81	83.21142648	84.43020996	AL_ATAC_TCDD_M	TCDD	M	MER81	DNA
0.028068929	8.36777831	0.212576928	0.377577116	RLTR24	329.7202396	334.0456979	AL_ATAC_TCDD_M	TCDD	M	RLTR24	LTR
-0.032367437	7.153862452	0.213774419	0.379102338	RLTR16C_MM	142.0001434	141.628425	AL_ATAC_TCDD_M	TCDD	M	RLTR16C_MM	LTR
0.01320534	11.17638409	0.215021224	0.380710047	L1M5	2312.441208	2324.199151	AL_ATAC_TCDD_M	TCDD	M	L1M5	LINE
0.012178815	11.38894139	0.216994542	0.382991945	ID4	2670.433463	2697.23571	AL_ATAC_TCDD_M	TCDD	M	ID4	SINE
-0.025971222	8.82783683	0.216889193	0.382991945	RLTR45	455.1753796	448.5724677	AL_ATAC_TCDD_M	TCDD	M	RLTR45	LTR
0.070889525	3.724111341	0.221662098	0.390442531	LTR86B1	13.09953238	13.8423977	AL_ATAC_TCDD_M	TCDD	M	LTR86B1	LTR
0.047283085	4.960066118	0.222068193	0.390442531	LTR88b	30.74498069	32.56044988	AL_ATAC_TCDD_M	TCDD	M	LTR88b	LTR
0.043900956	5.386023733	0.222611559	0.390442531	MER124	41.71001478	43.34164286	AL_ATAC_TCDD_M	TCDD	M	MER124	DNA
0.053065134	4.811386336	0.224105856	0.391437609	Charlie15a	27.76059106	28.41642381	AL_ATAC_TCDD_M	TCDD	M	Charlie15a	DNA
-0.037407205	6.444638632	0.224476099	0.391437609	Charlie24	87.12105291	83.5279394	AL_ATAC_TCDD_M	TCDD	M	Charlie24	DNA
0.031170629	7.267665243	0.223705928	0.391437609	MT-int	153.0090981	156.8894541	AL_ATAC_TCDD_M	TCDD	M	MT-int	LTR
-0.020479149	10.65851455	0.230297044	0.400158994	L1_Mm	1618.189656	1603.530134	AL_ATAC_TCDD_M	TCDD	M	L1_Mm	LINE
-0.050939336	4.634628467	0.230172893	0.400158994	MER91C	24.69121294	23.67208688	AL_ATAC_TCDD_M	TCDD	M	MER91C	DNA
0.037023943	6.586163907	0.232185085	0.401568949	LTR16A2	95.52533594	98.90107322	AL_ATAC_TCDD_M	TCDD	M	LTR16A2	LTR
0.024187976	8.562518866	0.231625594	0.401568949	MLT1I	379.2008351	384.7285185	AL_ATAC_TCDD_M	TCDD	M	MLT1I	LTR
-0.054674937	5.096325292	0.232048927	0.401568949	MLT2E	33.68539421	33.21384328	AL_ATAC_TCDD_M	TCDD	M	MLT2E	LTR
-0.036122315	7.166613596	0.233613082	0.402868715	MLTR12	144.6557016	141.2119089	AL_ATAC_TCDD_M	TCDD	M	MLTR12	LTR
0.045051326	7.969267204	0.233656654	0.402868715	RLTR6_Mm	246.968437	261.3174232	AL_ATAC_TCDD_M	TCDD	M	RLTR6_Mm	LTR
-0.103339897	2.539510503	0.23487332	0.404343454	X2_LINE	5.660680582	5.052954147	AL_ATAC_TCDD_M	TCDD	M	X2_LINE	LINE
-0.014108461	14.13760592	0.237460088	0.408168722	L1Md_A	18054.83964	17785.19038	AL_ATAC_TCDD_M	TCDD	M	L1Md_A	LINE
0.076964971	4.568619662	0.239272306	0.410652931	UCON8	23.283979	23.37115392	AL_ATAC_TCDD_M	TCDD	M	UCON8	DNA
-0.021617729	8.901162362	0.240808467	0.410843343	LTR33	476.8920698	469.6701356	AL_ATAC_TCDD_M	TCDD	M	LTR33	LTR
-0.067704346	9.410358259	0.240851862	0.410843343	RLTR6B_Mm	683.7224933	640.4707417	AL_ATAC_TCDD_M	TCDD	M	RLTR6B_Mm	LTR
-0.099622819	2.797680501	0.239757696	0.410843343	X5A_LINE	6.700976477	6.355588692	AL_ATAC_TCDD_M	TCDD	M	X5A_LINE	LINE
-0.073461666	3.704754651	0.240308986	0.410843343	X8_LINE	13.00892797	12.24345869	AL_ATAC_TCDD_M	TCDD	M	X8_LINE	LINE
0.016876002	8.66766569	0.242047749	0.412254842	MLT2B3	404.890879	411.1850449	AL_ATAC_TCDD_M	TCDD	M	MLT2B3	LTR
0.015029571	10.08697142	0.242643686	0.41264177	L1ME1	1090.749929	1098.375998	AL_ATAC_TCDD_M	TCDD	M	L1ME1	LINE
-0.042386995	5.676941771	0.244683806	0.415479787	L1ME3F	51.35401338	49.4702106	AL_ATAC_TCDD_M	TCDD	M	L1ME3F	LINE
0.011414322	14.57498215	0.246735518	0.417065022	ID_B1	24330.0437	24593.944	AL_ATAC_TCDD_M	TCDD	M	ID_B1	SINE
0.043679915	5.689945158	0.246657863	0.417065022	L1ME3D	52.13775752	53.1068947	AL_ATAC_TCDD_M	TCDD	M	L1ME3D	LINE
0.061831236	4.885304945	0.247633715	0.417951926	RLTR46B	29.33743349	30.6345843	AL_ATAC_TCDD_M	TCDD	M	RLTR46B	LTR
0.161160581	1.242190028	0.249215195	0.419987655	ERVB4_1-LTR_MM	1.947641591	2.303621403	AL_ATAC_TCDD_M	TCDD	M	ERVB4_1-LTR_MM	LTR
0.066631962	4.267493599	0.251463244	0.423138903	RMER16B3	18.84298395	20.24780641	AL_ATAC_TCDD_M	TCDD	M	RMER16B3	LTR
0.012395081	12.91506056	0.252642795	0.424485416	B1F	7705.627588	7788.155927	AL_ATAC_TCDD_M	TCDD	M	B1F	SINE
-0.129368019	2.317118663	0.253068013	0.424562379	LTR108d_Mam	4.746475335	4.454163045	AL_ATAC_TCDD_M	TCDD	M	LTR108d_Mam	LTR
0.019295556	9.485273577	0.256048359	0.428919332	MuRRS-int	717.2919955	731.2785613	AL_ATAC_TCDD_M	TCDD	M	MuRRS-int	LTR
-0.081117358	3.483967053	0.258090998	0.431694808	MLT1H1-int	11.00124162	10.75458925	AL_ATAC_TCDD_M	TCDD	M	MLT1H1-int	LTR
0.063054165	3.846474192	0.260574405	0.435198148	L1MEg1	13.85243247	14.84394234	AL_ATAC_TCDD_M	TCDD	M	L1MEg1	LINE
-0.042882315	5.463346546	0.262122263	0.437130868	LTR52	44.05199926	44.39125963	AL_ATAC_TCDD_M	TCDD	M	LTR52	LTR
-0.031076749	6.565666997	0.264466041	0.440383185	MER74B	94.88679953	93.04121413	AL_ATAC_TCDD_M	TCDD	M	MER74B	LTR
-0.084741864	3.00608569	0.266530969	0.443162191	MER125	7.745727772	6.904079227	AL_ATAC_TCDD_M	TCDD	M	MER125	DNA
-0.039549171	5.85658115	0.268788726	0.445591976	MLT1A1-int	57.30840814	56.63491267	AL_ATAC_TCDD_M	TCDD	M	MLT1A1-int	LTR
0.020930695	8.346750127	0.268464579	0.445591976	Tigger17a	324.1926367	324.9873978	AL_ATAC_TCDD_M	TCDD	M	Tigger17a	DNA
-0.019034181	8.855832552	0.270893926	0.448417609	RLTR51A_Mm	462.6233968	459.9593831	AL_ATAC_TCDD_M	TCDD	M	RLTR51A_Mm	LTR
-0.015529767	9.052004277	0.271346712	0.448503649	BGLII	532.173709	527.253168	AL_ATAC_TCDD_M	TCDD	M	BGLII	LTR
0.041561368	4.888595468	0.271845521	0.448665395	MER110A	29.06727752	30.50631263	AL_ATAC_TCDD_M	TCDD	M	MER110A	LTR
-0.021727862	8.513887753	0.272456846	0.448764966	ERVB4_1-I_MM-int	365.8833806	362.2734435	AL_ATAC_TCDD_M	TCDD	M	ERVB4_1-I_MM-int	LTR
-0.144376028	1.478909133	0.272707933	0.448764966	MER133A	2.601807549	2.453762946	AL_ATAC_TCDD_M	TCDD	M	MER133A	DNA
0.016778893	9.261303283	0.273263771	0.449019325	MLT1H	610.6957255	620.8069894	AL_ATAC_TCDD_M	TCDD	M	MLT1H	LTR
0.02490021	7.538129696	0.274520293	0.450422591	ERVB5_1-I_MM-int	186.1469705	191.3951222	AL_ATAC_TCDD_M	TCDD	M	ERVB5_1-I_MM-int	LTR
0.097080753	2.452220858	0.27623063	0.451243905	MER87	5.24984723	5.703259903	AL_ATAC_TCDD_M	TCDD	M	MER87	LTR
0.009485418	11.32317452	0.275889368	0.451243905	ORR1C2	2566.454569	2581.818344	AL_ATAC_TCDD_M	TCDD	M	ORR1C2	LTR
0.061424688	3.854303737	0.275774429	0.451243905	UCON2	14.20042985	14.89267696	AL_ATAC_TCDD_M	TCDD	M	UCON2	DNA
0.016973732	8.307009912	0.278864866	0.453560734	BGLII_B	316.1834569	317.9274017	AL_ATAC_TCDD_M	TCDD	M	BGLII_B	LTR
0.054825769	4.65295148	0.278566982	0.453560734	LTRIS5	24.82963829	25.59728389	AL_ATAC_TCDD_M	TCDD	M	LTRIS5	LTR
0.012144939	10.02517705	0.278707413	0.453560734	ORR1G	1039.630359	1045.265824	AL_ATAC_TCDD_M	TCDD	M	ORR1G	LTR
0.038686784	5.378131834	0.281278131	0.456821813	Tigger9a	40.92001733	42.52639711	AL_ATAC_TCDD_M	TCDD	M	Tigger9a	DNA
0.022038304	7.727972717	0.285768025	0.461563862	LTR72_RN	211.9263915	216.3108028	AL_ATAC_TCDD_M	TCDD	M	LTR72_RN	LTR
0.09505512	2.821841313	0.285381082	0.461563862	MER110-int	6.990587518	7.665443335	AL_ATAC_TCDD_M	TCDD	M	MER110-int	LTR
0.012117601	13.24895609	0.285255364	0.461563862	PB1D10	9721.402486	9819.684034	AL_ATAC_TCDD_M	TCDD	M	PB1D10	SINE
0.018282289	9.059325852	0.285847861	0.461563862	RLTR1B-int	530.2097231	545.9499733	AL_ATAC_TCDD_M	TCDD	M	RLTR1B-int	LTR
0.024780386	6.74321075	0.287020405	0.462789385	LTR16B2	106.6086879	108.9677834	AL_ATAC_TCDD_M	TCDD	M	LTR16B2	LTR
-0.214712632	0.465341745	0.287626635	0.463099575	LTR59	1.200302868	1.100960211	AL_ATAC_TCDD_M	TCDD	M	LTR59	LTR
-0.045774013	4.977488455	0.288743116	0.463965658	Charlie21a	31.60780914	30.93445074	AL_ATAC_TCDD_M	TCDD	M	Charlie21a	DNA
0.046136235	5.09172761	0.289654453	0.463965658	L1MEa	33.75949015	34.48068013	AL_ATAC_TCDD_M	TCDD	M	L1MEa	LINE
-0.113172174	2.002568189	0.290237677	0.463965658	LTR45	3.702187748	3.558407513	AL_ATAC_TCDD_M	TCDD	M	LTR45	LTR
-0.068698284	3.52868349	0.289644721	0.463965658	MER94B	11.55228113	10.85311914	AL_ATAC_TCDD_M	TCDD	M	MER94B	DNA
-0.048488579	4.968008103	0.29014903	0.463965658	RLTR30C_MM	31.33235452	30.57225298	AL_ATAC_TCDD_M	TCDD	M	RLTR30C_MM	LTR
0.028426899	6.802233142	0.290954906	0.464448702	MMAR1	111.0041494	113.6750796	AL_ATAC_TCDD_M	TCDD	M	MMAR1	DNA
-0.012472976	11.22434684	0.292550284	0.466330153	L1M4	2396.438997	2370.970113	AL_ATAC_TCDD_M	TCDD	M	L1M4	LINE
-0.025072323	8.272665869	0.294168357	0.468152159	LTR41	311.5608722	303.0190668	AL_ATAC_TCDD_M	TCDD	M	LTR41	LTR
0.046118358	4.99009912	0.294948411	0.468152159	LTR85a	31.35395134	31.71577653	AL_ATAC_TCDD_M	TCDD	M	LTR85a	LTR
0.025374968	7.290653075	0.294542601	0.468152159	RLTR20B4_MM	156.5576711	160.2974429	AL_ATAC_TCDD_M	TCDD	M	RLTR20B4_MM	LTR
0.013293913	9.718956323	0.29545157	0.468286553	L1MC	843.4913162	844.6491492	AL_ATAC_TCDD_M	TCDD	M	L1MC	LINE
0.038036032	6.049832157	0.297152093	0.470315689	RLTR44A	66.34136094	64.86380217	AL_ATAC_TCDD_M	TCDD	M	RLTR44A	LTR
0.033978556	6.089761943	0.297701982	0.470520505	MER67A	68.26384879	71.5628683	AL_ATAC_TCDD_M	TCDD	M	MER67A	LTR
0.055276386	4.415643754	0.30051302	0.474293469	RLTR19D	21.29545953	22.01911442	AL_ATAC_TCDD_M	TCDD	M	RLTR19D	LTR
0.014554538	8.97327023	0.301780746	0.475623458	L1MC2	503.1459686	507.7424741	AL_ATAC_TCDD_M	TCDD	M	L1MC2	LINE
-0.032493661	6.169400699	0.30274689	0.476475063	RLTR9B	71.99070559	69.94026123	AL_ATAC_TCDD_M	TCDD	M	RLTR9B	LTR
-0.026125158	6.500853571	0.305754708	0.480533032	MLT1F-int	89.97315016	86.31148485	AL_ATAC_TCDD_M	TCDD	M	MLT1F-int	LTR
0.012235908	9.051452916	0.30762148	0.482788831	MER5A1	530.5394916	534.2434648	AL_ATAC_TCDD_M	TCDD	M	MER5A1	DNA
-0.056676434	3.937930064	0.309209984	0.484602201	FordPrefect_a	15.23329507	14.62195285	AL_ATAC_TCDD_M	TCDD	M	FordPrefect_a	DNA
-0.045240329	5.09971552	0.312449597	0.488994544	RLTR1F_Mm	34.17987968	32.78262165	AL_ATAC_TCDD_M	TCDD	M	RLTR1F_Mm	LTR
0.021809438	7.186756626	0.320044392	0.50018111	LTR16A1	146.0574441	148.3128671	AL_ATAC_TCDD_M	TCDD	M	LTR16A1	LTR
-0.045250464	4.603489847	0.32187649	0.500329006	LTR81C	24.06377614	22.93464669	AL_ATAC_TCDD_M	TCDD	M	LTR81C	LTR
-0.042958253	5.782200087	0.321927511	0.500329006	MER70A	54.60524431	53.28005665	AL_ATAC_TCDD_M	TCDD	M	MER70A	LTR
0.024020583	6.883655662	0.320703081	0.500329006	RLTR10D	117.8432367	119.6513934	AL_ATAC_TCDD_M	TCDD	M	RLTR10D	LTR
-0.02147048	7.85967308	0.32125104	0.500329006	RLTR20D	232.4085012	228.293604	AL_ATAC_TCDD_M	TCDD	M	RLTR20D	LTR
0.061370246	4.505535388	0.3225997	0.500678314	MMTV-int	22.26283296	24.38694923	AL_ATAC_TCDD_M	TCDD	M	MMTV-int	LTR
-0.026467572	8.466280337	0.323556189	0.501467279	MurERV4_19-int	354.719612	345.8697842	AL_ATAC_TCDD_M	TCDD	M	MurERV4_19-int	LTR
0.015944067	9.625369539	0.324336574	0.501981503	RLTR10	787.7253818	796.830792	AL_ATAC_TCDD_M	TCDD	M	RLTR10	LTR
-0.012713861	9.306945673	0.325745722	0.503466109	ORR1A3-int	633.0897158	628.3292487	AL_ATAC_TCDD_M	TCDD	M	ORR1A3-int	LTR
0.033362722	5.363949761	0.326683191	0.503744675	LTR73	41.12346926	41.76910749	AL_ATAC_TCDD_M	TCDD	M	LTR73	LTR
0.025467912	6.771326977	0.326826304	0.503744675	MLTR31F_MM	108.3122284	111.2558101	AL_ATAC_TCDD_M	TCDD	M	MLTR31F_MM	LTR
-0.029684241	6.697497231	0.327979489	0.504379636	BGLII_B2	104.7205973	100.6895743	AL_ATAC_TCDD_M	TCDD	M	BGLII_B2	LTR
-0.021667934	8.269923506	0.32890658	0.504379636	ETnERV3-int	310.1714697	309.173274	AL_ATAC_TCDD_M	TCDD	M	ETnERV3-int	LTR
-0.021952774	9.59491304	0.329079704	0.504379636	IAPLTR3-int	774.3472328	748.9165841	AL_ATAC_TCDD_M	TCDD	M	IAPLTR3-int	LTR
-0.015850132	8.993709695	0.328489642	0.504379636	RLTR23	509.9832269	509.4427452	AL_ATAC_TCDD_M	TCDD	M	RLTR23	LTR
0.017369144	9.584206367	0.32949197	0.504379636	RMER17D2	763.7910648	769.5797341	AL_ATAC_TCDD_M	TCDD	M	RMER17D2	LTR
0.019766328	7.632159378	0.331133363	0.504873095	Charlie5	197.0903324	200.3653094	AL_ATAC_TCDD_M	TCDD	M	Charlie5	DNA
-0.01038821	9.512065843	0.331619057	0.504873095	L1MB4	731.6558918	727.618494	AL_ATAC_TCDD_M	TCDD	M	L1MB4	LINE
0.009330926	10.54269153	0.331383346	0.504873095	MT2B1	1489.523767	1501.442767	AL_ATAC_TCDD_M	TCDD	M	MT2B1	LTR
0.041356984	5.287153324	0.330854153	0.504873095	RLTR48B	38.6529421	39.12265332	AL_ATAC_TCDD_M	TCDD	M	RLTR48B	LTR
0.035320419	5.834808692	0.332616834	0.505704127	RLTR41C	56.66917375	59.55241796	AL_ATAC_TCDD_M	TCDD	M	RLTR41C	LTR
-0.050884094	4.649456463	0.334175582	0.507384636	MER31-int	25.20957046	24.13632971	AL_ATAC_TCDD_M	TCDD	M	MER31-int	LTR
-0.041862015	4.640681724	0.335692929	0.508997815	MER131	24.60185637	23.84930851	AL_ATAC_TCDD_M	TCDD	M	MER131	SINE
0.041532739	9.353516012	0.336592441	0.509671098	RMER12B	647.9658499	677.6441599	AL_ATAC_TCDD_M	TCDD	M	RMER12B	LTR
0.062499559	4.225851923	0.340371348	0.514696674	Eulor5A	18.21102143	18.4107354	AL_ATAC_TCDD_M	TCDD	M	Eulor5A	DNA
-0.017489751	8.021136816	0.343111894	0.518140634	MLT1H2	260.0264624	257.758859	AL_ATAC_TCDD_M	TCDD	M	MLT1H2	LTR
-0.059554654	3.667467954	0.345224614	0.518532004	Charlie17a	12.44934611	12.56905545	AL_ATAC_TCDD_M	TCDD	M	Charlie17a	DNA
0.063407051	3.4200539	0.344517513	0.518532004	MER129	10.44818329	10.76674114	AL_ATAC_TCDD_M	TCDD	M	MER129	LTR
-0.012098469	9.905758975	0.344490901	0.518532004	RLTR31D_MM	960.4719983	954.6738259	AL_ATAC_TCDD_M	TCDD	M	RLTR31D_MM	LTR
0.027093276	6.017409789	0.347288296	0.520932444	LTR37B	64.23148177	66.77618984	AL_ATAC_TCDD_M	TCDD	M	LTR37B	LTR
0.061220371	4.202029657	0.349026392	0.522838732	MER106A	18.20000808	18.99677731	AL_ATAC_TCDD_M	TCDD	M	MER106A	DNA
-0.063061124	3.936901247	0.350295516	0.524038346	L1M3a	15.34843459	14.94189896	AL_ATAC_TCDD_M	TCDD	M	L1M3a	LINE
-0.219296157	0.13486804	0.353150849	0.527604539	LTR23-int	0.900244754	0.800693165	AL_ATAC_TCDD_M	TCDD	M	LTR23-int	LTR
0.053665638	3.570470549	0.355505555	0.529708011	FAM	11.45182144	12.07462333	AL_ATAC_TCDD_M	TCDD	M	FAM	SINE
0.031858465	5.583359135	0.355099354	0.529708011	Kanga1	47.73841091	48.42308066	AL_ATAC_TCDD_M	TCDD	M	Kanga1	DNA
-0.030865655	5.692796092	0.356465767	0.530432438	LTR37-int	51.60046525	52.59817027	AL_ATAC_TCDD_M	TCDD	M	LTR37-int	LTR
0.022575154	7.032045119	0.357233127	0.530868352	RLTR13D1	129.0389268	131.1668164	AL_ATAC_TCDD_M	TCDD	M	RLTR13D1	LTR
-0.051851055	4.642448806	0.360806201	0.535467027	MamRep1151	24.70888441	23.99936194	AL_ATAC_TCDD_M	TCDD	M	MamRep1151	LTR
0.029337893	6.273878131	0.36557981	0.541832857	Charlie2a	77.96094274	80.27713627	AL_ATAC_TCDD_M	TCDD	M	Charlie2a	DNA
0.018689983	7.773595342	0.367270124	0.543618081	MLT1J2	217.6671146	219.1474764	AL_ATAC_TCDD_M	TCDD	M	MLT1J2	LTR
0.022710088	6.956890275	0.36866357	0.544959755	RLTR50B	124.3297899	126.2661008	AL_ATAC_TCDD_M	TCDD	M	RLTR50B	LTR
-0.032905889	5.260227498	0.370088745	0.54634473	Tigger20a	38.37241402	37.58477139	AL_ATAC_TCDD_M	TCDD	M	Tigger20a	DNA
-0.048557686	4.217451805	0.371895409	0.548288489	Tigger12c	18.41005647	17.21551459	AL_ATAC_TCDD_M	TCDD	M	Tigger12c	DNA
-0.043520609	4.57942309	0.375633651	0.553071126	Tigger14a	23.75152595	22.93460676	AL_ATAC_TCDD_M	TCDD	M	Tigger14a	DNA
-0.042586502	4.36509161	0.378843314	0.556385166	Tigger17b	20.19999875	19.90938126	AL_ATAC_TCDD_M	TCDD	M	Tigger17b	DNA
0.043293869	4.762176672	0.378878907	0.556385166	Tigger8	26.2551719	26.78708487	AL_ATAC_TCDD_M	TCDD	M	Tigger8	DNA
-0.078670713	2.889436786	0.379704612	0.55686692	MERX	7.453987106	6.603854557	AL_ATAC_TCDD_M	TCDD	M	MERX	DNA
0.031691799	5.549594097	0.380485693	0.557282056	LTR102_Mam	46.5022579	46.64178313	AL_ATAC_TCDD_M	TCDD	M	LTR102_Mam	LTR
0.031710649	5.978291196	0.38193069	0.557937913	RMER16A2	61.69916588	65.32033297	AL_ATAC_TCDD_M	TCDD	M	RMER16A2	LTR
0.022725999	6.751206879	0.382963313	0.558717011	RLTR31_Mur	106.664806	108.8960396	AL_ATAC_TCDD_M	TCDD	M	RLTR31_Mur	LTR
0.011912412	8.800438557	0.383743052	0.559125619	MLT1F1	444.5181822	453.2603348	AL_ATAC_TCDD_M	TCDD	M	MLT1F1	LTR
-0.048207611	3.834866107	0.385838699	0.561447989	L1P5	14.0987737	13.87130856	AL_ATAC_TCDD_M	TCDD	M	L1P5	LINE
-0.00952074	11.8122564	0.396826612	0.575894351	B1F1	3600.279345	3574.539712	AL_ATAC_TCDD_M	TCDD	M	B1F1	SINE
0.030475105	5.374421383	0.39731049	0.575894351	HERVL74-int	41.12948054	41.92765937	AL_ATAC_TCDD_M	TCDD	M	HERVL74-int	LTR
0.096581986	1.796781428	0.397007925	0.575894351	MamRep1894	3.250483781	3.505311295	AL_ATAC_TCDD_M	TCDD	M	MamRep1894	DNA
-0.015418841	7.614060861	0.401246422	0.58084702	MER31A	195.6880743	195.1507625	AL_ATAC_TCDD_M	TCDD	M	MER31A	LTR
0.051362432	3.4496363	0.402218087	0.581501343	MER113B	10.72935954	11.05986347	AL_ATAC_TCDD_M	TCDD	M	MER113B	DNA
0.03656839	5.119787001	0.403639278	0.582052001	MamRep4096	34.75889828	34.83221978	AL_ATAC_TCDD_M	TCDD	M	MamRep4096	DNA
0.039761417	4.423563751	0.403134567	0.582052001	MLT1F1-int	21.34571918	20.88241357	AL_ATAC_TCDD_M	TCDD	M	MLT1F1-int	LTR
-0.018276459	7.330236794	0.404245451	0.582175881	RLTR26	160.6714602	159.5253077	AL_ATAC_TCDD_M	TCDD	M	RLTR26	LTR
0.015580436	8.036459213	0.406043189	0.584013276	MLT1H1	261.5569903	267.0975325	AL_ATAC_TCDD_M	TCDD	M	MLT1H1	LTR
0.011993805	9.720808882	0.407328825	0.584360199	L1MD	844.0373833	848.9695227	AL_ATAC_TCDD_M	TCDD	M	L1MD	LINE
-0.007917672	13.38262044	0.407048165	0.584360199	Lx9	10688.27768	10628.39566	AL_ATAC_TCDD_M	TCDD	M	Lx9	LINE
0.139186625	0.88094675	0.40811309	0.584735656	Eulor9B	1.500383973	1.80055625	AL_ATAC_TCDD_M	TCDD	M	Eulor9B	DNA
-0.035629212	7.724822059	0.412418788	0.587893788	IAPEY4_LTR	211.0855168	207.8693236	AL_ATAC_TCDD_M	TCDD	M	IAPEY4_LTR	LTR
0.033318662	5.061713897	0.411755407	0.587893788	LTR81B	32.83690659	34.06952125	AL_ATAC_TCDD_M	TCDD	M	LTR81B	LTR
-0.022750824	7.426796216	0.411122454	0.587893788	MER44D	172.5489524	166.869364	AL_ATAC_TCDD_M	TCDD	M	MER44D	DNA
0.021206187	7.089826485	0.411967184	0.587893788	RLTR28B	135.7824792	137.1231258	AL_ATAC_TCDD_M	TCDD	M	RLTR28B	LTR
-0.140702257	0.8482152	0.414244225	0.588995283	LTR9A1	1.599782984	1.502306138	AL_ATAC_TCDD_M	TCDD	M	LTR9A1	LTR
-0.011829172	9.704739466	0.414102185	0.588995283	MER58A	837.6576412	827.9473226	AL_ATAC_TCDD_M	TCDD	M	MER58A	DNA
-0.135640288	1.097241825	0.41604781	0.590060202	Eulor2C	1.900264764	1.799654504	AL_ATAC_TCDD_M	TCDD	M	Eulor2C	DNA
-0.008359695	12.13922369	0.415925426	0.590060202	Lx4A	4515.166594	4490.870294	AL_ATAC_TCDD_M	TCDD	M	Lx4A	LINE
-0.018473209	7.431559508	0.420988063	0.596310939	LTR40a	173.5197826	173.4204028	AL_ATAC_TCDD_M	TCDD	M	LTR40a	LTR
0.010671895	9.728274409	0.421847121	0.596772349	L1MB2	849.6487354	855.8222704	AL_ATAC_TCDD_M	TCDD	M	L1MB2	LINE
-0.010239569	12.95045616	0.423750414	0.59795298	L1Md_F3	7931.92454	7844.590343	AL_ATAC_TCDD_M	TCDD	M	L1Md_F3	LINE
0.102017273	1.527593076	0.425057291	0.599041699	Eulor5B	2.599867099	2.85247538	AL_ATAC_TCDD_M	TCDD	M	Eulor5B	DNA
0.009759396	9.44346524	0.425644901	0.599115275	RLTR17	696.1197636	704.936776	AL_ATAC_TCDD_M	TCDD	M	RLTR17	LTR
-0.04668171	3.697034989	0.427425872	0.60086627	MADE2	12.79155485	12.36124104	AL_ATAC_TCDD_M	TCDD	M	MADE2	DNA
-0.032810778	5.562989373	0.42809876	0.601057104	MER68-int	47.36253437	46.62007189	AL_ATAC_TCDD_M	TCDD	M	MER68-int	LTR
-0.022804409	5.760614569	0.429466141	0.602221319	MER58C	54.29719053	53.07592611	AL_ATAC_TCDD_M	TCDD	M	MER58C	DNA
0.113830755	1.351949809	0.430360581	0.602586504	LTR45C	2.250324506	2.402277479	AL_ATAC_TCDD_M	TCDD	M	LTR45C	LTR
-0.020621022	6.289106834	0.430803578	0.602586504	LTR78B	78.49068862	76.49408199	AL_ATAC_TCDD_M	TCDD	M	LTR78B	LTR
-0.008147253	13.36266942	0.433519284	0.605628063	Lx7	10556.96458	10507.15875	AL_ATAC_TCDD_M	TCDD	M	Lx7	LINE
0.019904414	5.996341532	0.435215303	0.607239307	LTR16B	63.89129371	64.30953401	AL_ATAC_TCDD_M	TCDD	M	LTR16B	LTR
-0.013955184	9.360806291	0.442546166	0.61669883	ETnERV2-int	657.4059717	649.740781	AL_ATAC_TCDD_M	TCDD	M	ETnERV2-int	LTR
0.009119454	11.57048685	0.444810235	0.617963296	B1F2	3035.690097	3058.100467	AL_ATAC_TCDD_M	TCDD	M	B1F2	SINE
-0.043236893	3.795425296	0.445411606	0.617963296	LTR103_Mam	13.74324863	13.10758319	AL_ATAC_TCDD_M	TCDD	M	LTR103_Mam	LTR
-0.018105823	7.265262808	0.445933292	0.617963296	LTR40b	153.7890702	150.3866685	AL_ATAC_TCDD_M	TCDD	M	LTR40b	LTR
0.01360718	7.481648107	0.444914267	0.617963296	MER20B	177.8362824	182.0513326	AL_ATAC_TCDD_M	TCDD	M	MER20B	DNA
-0.017750908	7.29611413	0.446214784	0.617963296	RLTR20A2	158.0270541	156.2192431	AL_ATAC_TCDD_M	TCDD	M	RLTR20A2	LTR
0.030370539	5.288186941	0.452693674	0.626160966	L1M8	38.60140763	41.28609542	AL_ATAC_TCDD_M	TCDD	M	L1M8	LINE
-0.013723604	9.377361585	0.454999223	0.628573001	RLTR20C2_MM	664.0373335	645.8302595	AL_ATAC_TCDD_M	TCDD	M	RLTR20C2_MM	LTR
0.009376492	9.347670163	0.456539314	0.629922925	MT2C_Mm	649.617172	657.1107878	AL_ATAC_TCDD_M	TCDD	M	MT2C_Mm	LTR
-0.017881407	8.078293796	0.458160302	0.631381007	IAPEY2_LTR	269.8611229	265.3361098	AL_ATAC_TCDD_M	TCDD	M	IAPEY2_LTR	LTR
0.028920297	5.059835638	0.460462949	0.633773727	ERVB4_3-LTR_MM	33.40968291	33.15137024	AL_ATAC_TCDD_M	TCDD	M	ERVB4_3-LTR_MM	LTR
-0.016221264	7.197943378	0.461778507	0.634803623	Tigger17c	146.2328581	145.0877957	AL_ATAC_TCDD_M	TCDD	M	Tigger17c	DNA
-0.040452584	5.310889385	0.464646422	0.637962387	RLTR6C_Mm	39.8861894	35.81816783	AL_ATAC_TCDD_M	TCDD	M	RLTR6C_Mm	LTR
0.010969899	9.092278328	0.467688235	0.641351881	L1ME2	544.3208525	544.7336932	AL_ATAC_TCDD_M	TCDD	M	L1ME2	LINE
-0.015517811	8.147494892	0.473399771	0.64838965	RLTR12E	284.0847027	280.0314966	AL_ATAC_TCDD_M	TCDD	M	RLTR12E	LTR
-0.012997416	8.047255715	0.476540912	0.651098023	MLTR18D_MM	264.4347048	261.6931896	AL_ATAC_TCDD_M	TCDD	M	MLTR18D_MM	LTR
-0.03351724	4.762173773	0.477457573	0.651554908	L1MEj	27.19104636	26.17330167	AL_ATAC_TCDD_M	TCDD	M	L1MEj	LINE
-0.114789127	1.043472691	0.479258625	0.65321608	LTR28	1.800412427	1.852595256	AL_ATAC_TCDD_M	TCDD	M	LTR28	LTR
0.027290488	6.176365672	0.480881138	0.654630162	Tigger10	72.01223821	72.91080846	AL_ATAC_TCDD_M	TCDD	M	Tigger10	DNA
-0.046545988	4.361287439	0.482351568	0.655834027	MER126	20.19924065	20.04060036	AL_ATAC_TCDD_M	TCDD	M	MER126	DNA
0.065513473	2.990382105	0.486027047	0.658635628	LTR86B2	7.642965909	7.468333816	AL_ATAC_TCDD_M	TCDD	M	LTR86B2	LTR
-0.055989087	3.108196515	0.485204629	0.658635628	MER4B-int	8.49965178	8.107340263	AL_ATAC_TCDD_M	TCDD	M	MER4B-int	LTR
-0.113729961	1.017366127	0.487037532	0.658635628	MLT1E3-int	1.900726423	1.703292971	AL_ATAC_TCDD_M	TCDD	M	MLT1E3-int	LTR
0.016142366	6.941586765	0.486725721	0.658635628	RLTR12G	123.2354242	125.2413718	AL_ATAC_TCDD_M	TCDD	M	RLTR12G	LTR
0.034169821	7.078645668	0.487355049	0.658635628	RLTR9A3A	132.9700103	128.178231	AL_ATAC_TCDD_M	TCDD	M	RLTR9A3A	LTR
0.009034921	11.9729814	0.489149944	0.660263917	PB1D7	4012.046996	4053.582379	AL_ATAC_TCDD_M	TCDD	M	PB1D7	SINE
0.032618737	5.235874738	0.498351858	0.669454657	MLT1B-int	37.29571444	38.35777197	AL_ATAC_TCDD_M	TCDD	M	MLT1B-int	LTR
0.008258608	10.34612	0.498158133	0.669454657	MLTR11B	1302.21373	1312.633399	AL_ATAC_TCDD_M	TCDD	M	MLTR11B	LTR
0.013155828	7.535005872	0.498108673	0.669454657	MLTR18_MM	184.7714686	186.4802173	AL_ATAC_TCDD_M	TCDD	M	MLTR18_MM	LTR
0.016887264	6.435719916	0.497037758	0.669454657	Tigger9b	86.22914905	87.66316899	AL_ATAC_TCDD_M	TCDD	M	Tigger9b	DNA
-0.00799195	10.0839393	0.502394686	0.674076323	Tigger7	1089.853736	1082.668734	AL_ATAC_TCDD_M	TCDD	M	Tigger7	DNA
0.01293112	9.027071704	0.506903346	0.678498617	RMER17B2	521.3990472	524.8551189	AL_ATAC_TCDD_M	TCDD	M	RMER17B2	LTR
-0.113918929	1.06761617	0.510653308	0.681692052	MLT1L-int	1.900142095	1.651556105	AL_ATAC_TCDD_M	TCDD	M	MLT1L-int	LTR
-0.010200798	9.467825153	0.512335135	0.681692052	MYSERV16_I-int	709.9671056	702.1005724	AL_ATAC_TCDD_M	TCDD	M	MYSERV16_I-int	LTR
-0.01218804	9.351537144	0.511332933	0.681692052	ORR1E-int	655.9884185	658.2394177	AL_ATAC_TCDD_M	TCDD	M	ORR1E-int	LTR
0.010218133	8.938561773	0.51577509	0.685454068	RLTR16	489.6640043	492.7636031	AL_ATAC_TCDD_M	TCDD	M	RLTR16	LTR
0.048162092	7.939845355	0.518957187	0.688864878	MLTR18B_MM	245.2320109	255.2421602	AL_ATAC_TCDD_M	TCDD	M	MLTR18B_MM	LTR
0.013680741	7.256375556	0.522971569	0.693371073	MER63D	153.4449798	153.4659124	AL_ATAC_TCDD_M	TCDD	M	MER63D	DNA
0.022269327	7.106964109	0.524813657	0.694912335	IAPLTR3	139.257386	141.28152	AL_ATAC_TCDD_M	TCDD	M	IAPLTR3	LTR
0.126145751	0.409756557	0.525376082	0.694912335	LTR27C	1.099680861	1.20112641	AL_ATAC_TCDD_M	TCDD	M	LTR27C	LTR
0.068708282	2.192275558	0.528600546	0.697568296	DNA1_Mam	4.302515907	4.557016874	AL_ATAC_TCDD_M	TCDD	M	DNA1_Mam	DNA
-0.014581408	7.261554293	0.52925423	0.697568296	L1ME3G	153.6959138	152.6911893	AL_ATAC_TCDD_M	TCDD	M	L1ME3G	LINE
-0.021300991	6.778084754	0.529032169	0.697568296	RLTR44B	109.2017368	107.3494997	AL_ATAC_TCDD_M	TCDD	M	RLTR44B	LTR
0.009096538	9.689319701	0.530516684	0.698409611	RLTR40	825.5363694	832.338355	AL_ATAC_TCDD_M	TCDD	M	RLTR40	LTR
0.017522188	8.626017886	0.532875269	0.699868555	IAPLTR1a_Mm	392.7214946	404.227324	AL_ATAC_TCDD_M	TCDD	M	IAPLTR1a_Mm	LTR
0.013950355	7.526338464	0.53287579	0.699868555	ORR1D-int	182.8315467	186.3709023	AL_ATAC_TCDD_M	TCDD	M	ORR1D-int	LTR
0.020811696	6.223593262	0.536393858	0.70366322	MER91B	74.56916796	74.9576299	AL_ATAC_TCDD_M	TCDD	M	MER91B	DNA
-0.015453449	7.829246703	0.542828245	0.70736111	IAP1-MM_I-int	227.9897963	225.8442623	AL_ATAC_TCDD_M	TCDD	M	IAP1-MM_I-int	LTR
-0.021885496	5.294842704	0.544269808	0.70736111	L1M7	39.46406981	38.58098164	AL_ATAC_TCDD_M	TCDD	M	L1M7	LINE
-0.089869634	1.243517828	0.543937619	0.70736111	LTR39	2.149278011	2.101873506	AL_ATAC_TCDD_M	TCDD	M	LTR39	LTR
0.012993735	6.975811013	0.541421036	0.70736111	MER45A	124.9851991	126.4227184	AL_ATAC_TCDD_M	TCDD	M	MER45A	DNA
0.011354401	9.424154692	0.543244277	0.70736111	MMETn-int	689.0731622	697.6971224	AL_ATAC_TCDD_M	TCDD	M	MMETn-int	LTR
0.009624699	10.88714074	0.543377698	0.70736111	PB1	1887.561963	1907.155626	AL_ATAC_TCDD_M	TCDD	M	PB1	SINE
0.008972491	9.57939437	0.542895541	0.70736111	RLTR19-int	761.204392	765.8669277	AL_ATAC_TCDD_M	TCDD	M	RLTR19-int	LTR
0.013635949	8.192605814	0.543471599	0.70736111	RLTR44-int	291.3385447	292.4722427	AL_ATAC_TCDD_M	TCDD	M	RLTR44-int	LTR
-0.005647056	10.5500934	0.547024239	0.710116153	L1MB3	1497.869359	1490.700585	AL_ATAC_TCDD_M	TCDD	M	L1MB3	LINE
-0.043723842	3.198097012	0.548658563	0.711412436	Charlie10a	8.942634437	8.858168181	AL_ATAC_TCDD_M	TCDD	M	Charlie10a	DNA
0.014445458	6.791692832	0.551110483	0.713764618	MER34A1	110.4384684	110.8205681	AL_ATAC_TCDD_M	TCDD	M	MER34A1	LTR
0.008179054	9.649478099	0.555574802	0.718714686	ID	800.8815545	804.2083844	AL_ATAC_TCDD_M	TCDD	M	ID	SINE
-0.033067671	3.861228908	0.559225293	0.722601736	LTR88a	14.0360686	14.02900618	AL_ATAC_TCDD_M	TCDD	M	LTR88a	LTR
0.105894411	0.699692776	0.560115185	0.72291683	Eulor6A	1.351298017	1.599317753	AL_ATAC_TCDD_M	TCDD	M	Eulor6A	DNA
-0.038980667	3.589617646	0.564295026	0.727472505	LTR103b_Mam	11.7958388	11.39778666	AL_ATAC_TCDD_M	TCDD	M	LTR103b_Mam	LTR
0.022396081	4.761020158	0.565380453	0.728033058	Charlie22a	26.45706255	27.45095541	AL_ATAC_TCDD_M	TCDD	M	Charlie22a	DNA
0.008988989	9.559555362	0.568322542	0.730980373	RMER12	753.2532609	758.0911171	AL_ATAC_TCDD_M	TCDD	M	RMER12	LTR
0.011011129	7.267114141	0.568981524	0.730987744	MER31B	153.0178234	152.9655808	AL_ATAC_TCDD_M	TCDD	M	MER31B	LTR
0.059626836	2.330278067	0.571554756	0.733451573	LTR29	4.800838951	4.747424475	AL_ATAC_TCDD_M	TCDD	M	LTR29	LTR
-0.019158277	6.002368168	0.573112618	0.734608269	RLTR10D2	64.19729819	63.58651857	AL_ATAC_TCDD_M	TCDD	M	RLTR10D2	LTR
0.01511163	8.729361578	0.573908959	0.734787329	MuLV-int	419.2543963	417.3903289	AL_ATAC_TCDD_M	TCDD	M	MuLV-int	LTR
-0.033803599	7.723881354	0.574854942	0.735157349	MER90a	212.4901031	195.6541471	AL_ATAC_TCDD_M	TCDD	M	MER90a	LTR
-0.017224874	6.094449021	0.579164521	0.738830499	LTR16B1	68.43483142	67.31433352	AL_ATAC_TCDD_M	TCDD	M	LTR16B1	LTR
-0.006672034	10.13159643	0.579707934	0.738830499	MTD-int	1121.589223	1117.196066	AL_ATAC_TCDD_M	TCDD	M	MTD-int	LTR
0.023132212	5.036227627	0.578956032	0.738830499	Ricksha	32.77056098	32.51683364	AL_ATAC_TCDD_M	TCDD	M	Ricksha	DNA
0.009263544	9.812696729	0.58160028	0.740398991	RMER17A	895.4635521	908.7728408	AL_ATAC_TCDD_M	TCDD	M	RMER17A	LTR
0.034044249	3.449350397	0.584562353	0.743324174	X6A_LINE	10.75080727	11.06645425	AL_ATAC_TCDD_M	TCDD	M	X6A_LINE	LINE
-0.048427121	3.054843792	0.588683314	0.745488637	HAL1_SS	8.062252449	7.507082102	AL_ATAC_TCDD_M	TCDD	M	HAL1_SS	LINE
0.024379031	4.681963076	0.587861643	0.745488637	L1MEh	25.83111632	25.68938318	AL_ATAC_TCDD_M	TCDD	M	L1MEh	LINE
0.011989527	7.430690704	0.58784969	0.745488637	MER103C	172.1435617	172.5493056	AL_ATAC_TCDD_M	TCDD	M	MER103C	DNA
0.012385736	7.372263574	0.588929361	0.745488637	MLTR31FA_MM	164.5325175	166.8600533	AL_ATAC_TCDD_M	TCDD	M	MLTR31FA_MM	LTR
-0.019846528	4.965198582	0.594352467	0.750655091	L1M	31.14360638	30.54425759	AL_ATAC_TCDD_M	TCDD	M	L1M	LINE
0.03180378	4.401619762	0.594231064	0.750655091	MLT1J1-int	20.80234913	21.28833429	AL_ATAC_TCDD_M	TCDD	M	MLT1J1-int	LTR
0.013493774	7.621053021	0.596456204	0.752462788	IAPLTR2b	196.3806593	197.2037817	AL_ATAC_TCDD_M	TCDD	M	IAPLTR2b	LTR
-0.03828902	3.570469701	0.604018771	0.761145276	LTR107_Mam	11.65452088	11.65486883	AL_ATAC_TCDD_M	TCDD	M	LTR107_Mam	LTR
-0.007551765	8.345798999	0.608243334	0.765606627	RLTR20B3	325.1287757	324.8888195	AL_ATAC_TCDD_M	TCDD	M	RLTR20B3	LTR
0.052391213	2.195703209	0.61055087	0.765926483	L1M6B	4.350089468	4.402559175	AL_ATAC_TCDD_M	TCDD	M	L1M6B	LINE
0.021081633	5.373451046	0.609364015	0.765926483	MER52-int	41.74908244	40.67791409	AL_ATAC_TCDD_M	TCDD	M	MER52-int	LTR
-0.011112096	7.490230843	0.610219492	0.765926483	MER63B	180.6292526	178.1652635	AL_ATAC_TCDD_M	TCDD	M	MER63B	DNA
0.013148331	6.773748278	0.616286285	0.769053121	L1MA10	110.3682468	109.2282399	AL_ATAC_TCDD_M	TCDD	M	L1MA10	LINE
0.00891796	7.857416281	0.61547516	0.769053121	MLT1G	231.8250307	228.7342126	AL_ATAC_TCDD_M	TCDD	M	MLT1G	LTR
0.010693013	7.757398739	0.61647958	0.769053121	MTE2a-int	216.0758597	215.0892632	AL_ATAC_TCDD_M	TCDD	M	MTE2a-int	LTR
-0.006316494	11.06689558	0.614894974	0.769053121	RMER6A	2133.769473	2125.882202	AL_ATAC_TCDD_M	TCDD	M	RMER6A	LTR
-0.044475124	2.640053937	0.61444282	0.769053121	UCON7	6.149604965	6.052496957	AL_ATAC_TCDD_M	TCDD	M	UCON7	DNA
0.040622075	2.861227705	0.617213565	0.769111336	RNERVK23-int	6.94855019	7.267163561	AL_ATAC_TCDD_M	TCDD	M	RNERVK23-int	LTR
-0.024421481	4.744257404	0.621741526	0.771715058	ERVB2_1-I_MM-int	26.39639195	25.88978684	AL_ATAC_TCDD_M	TCDD	M	ERVB2_1-I_MM-int	LTR
0.006649428	9.037631238	0.620847115	0.771715058	L1MA4A	526.115355	529.7628562	AL_ATAC_TCDD_M	TCDD	M	L1MA4A	LINE
0.032481462	3.435497509	0.622061647	0.771715058	MER97c	10.69497503	10.444506	AL_ATAC_TCDD_M	TCDD	M	MER97c	DNA
0.019222808	4.870908556	0.620623433	0.771715058	UCON29	29.0201242	29.50973026	AL_ATAC_TCDD_M	TCDD	M	UCON29	DNA
0.01484184	6.040368647	0.622800698	0.771776281	RLTR10E	65.70345372	66.25866079	AL_ATAC_TCDD_M	TCDD	M	RLTR10E	LTR
-0.005729471	15.03539116	0.625299232	0.772680185	B3	33525.23378	33286.41442	AL_ATAC_TCDD_M	TCDD	M	B3	SINE
-0.03001367	4.113461643	0.624978116	0.772680185	MLT1F2-int	17.34427152	17.34057676	AL_ATAC_TCDD_M	TCDD	M	MLT1F2-int	LTR
-0.011709851	7.975828745	0.625601651	0.772680185	RLTR12A	253.1255686	243.4605933	AL_ATAC_TCDD_M	TCDD	M	RLTR12A	LTR
-0.00857004	8.216822272	0.626432996	0.772853939	RLTR12BD_Mm	297.8076861	295.17375	AL_ATAC_TCDD_M	TCDD	M	RLTR12BD_Mm	LTR
-0.01761855	5.580143418	0.628357837	0.773218054	L1M3c	47.44889762	47.57155065	AL_ATAC_TCDD_M	TCDD	M	L1M3c	LINE
0.013749879	6.421251555	0.628801098	0.773218054	MER63C	85.56604203	85.45988847	AL_ATAC_TCDD_M	TCDD	M	MER63C	DNA
-0.023380945	5.266025156	0.62844212	0.773218054	MER73	38.36497987	38.17069532	AL_ATAC_TCDD_M	TCDD	M	MER73	LTR
-0.020017372	4.94334387	0.634256774	0.7762251	Charlie6	30.35519955	29.88493491	AL_ATAC_TCDD_M	TCDD	M	Charlie6	DNA
-0.084570438	0.968510826	0.633711446	0.7762251	LTR32	1.800251397	1.851575465	AL_ATAC_TCDD_M	TCDD	M	LTR32	LTR
-0.004983253	10.53102411	0.634080256	0.7762251	MER20	1480.467563	1471.213976	AL_ATAC_TCDD_M	TCDD	M	MER20	DNA
-0.01132069	7.679100233	0.634714894	0.7762251	MER89	204.3292399	203.4587929	AL_ATAC_TCDD_M	TCDD	M	MER89	LTR
0.00644029	9.35987284	0.633714999	0.7762251	ORR1A1-int	655.5101242	659.9527822	AL_ATAC_TCDD_M	TCDD	M	ORR1A1-int	LTR
0.009944359	12.73671538	0.641745617	0.783966535	B1_Mm	6818.003857	6848.983932	AL_ATAC_TCDD_M	TCDD	M	B1_Mm	SINE
0.029820987	3.711234511	0.643930822	0.785778178	MLT1G1-int	12.60920295	12.27350212	AL_ATAC_TCDD_M	TCDD	M	MLT1G1-int	LTR
0.018807665	4.765863945	0.644745675	0.78591548	Chap1_Mam	26.95128141	27.75659677	AL_ATAC_TCDD_M	TCDD	M	Chap1_Mam	DNA
-0.016181915	5.73992874	0.646052181	0.786651132	RLTR31A_Mm	53.26611415	52.40045182	AL_ATAC_TCDD_M	TCDD	M	RLTR31A_Mm	LTR
0.010271711	6.812878517	0.648968445	0.7876309	LTR16E2	111.6759333	113.5419801	AL_ATAC_TCDD_M	TCDD	M	LTR16E2	LTR
0.032420863	4.138255159	0.647695833	0.7876309	Mam_R4	17.38209423	17.95336652	AL_ATAC_TCDD_M	TCDD	M	Mam_R4	LINE
-0.010806025	7.866471904	0.648652815	0.7876309	RLTR10A	232.7686243	234.1844617	AL_ATAC_TCDD_M	TCDD	M	RLTR10A	LTR
-0.01919804	5.101450553	0.64983435	0.787827343	L1PB4	33.79430332	33.35080408	AL_ATAC_TCDD_M	TCDD	M	L1PB4	LINE
0.029054494	3.267164853	0.651147034	0.787985464	Eulor2B	9.496584928	9.414391108	AL_ATAC_TCDD_M	TCDD	M	Eulor2B	DNA
-0.006002055	9.536303749	0.652077336	0.787985464	RLTR21	742.0787989	744.9452572	AL_ATAC_TCDD_M	TCDD	M	RLTR21	LTR
0.004074568	12.20952652	0.651439723	0.787985464	RMER15	4729.847354	4741.812359	AL_ATAC_TCDD_M	TCDD	M	RMER15	LTR
-0.008831114	8.804055358	0.660624897	0.797179759	ORR1C1-int	448.8969131	445.0630677	AL_ATAC_TCDD_M	TCDD	M	ORR1C1-int	LTR
-0.037210153	2.978099274	0.661110649	0.797179759	X1_LINE	7.650351494	7.564151921	AL_ATAC_TCDD_M	TCDD	M	X1_LINE	LINE
0.007023647	13.06003314	0.662031732	0.797431117	IAPEz-int	8545.608337	8644.368945	AL_ATAC_TCDD_M	TCDD	M	IAPEz-int	LTR
0.015441933	5.722030469	0.663571096	0.798425867	MLTR13	52.8027791	53.699588	AL_ATAC_TCDD_M	TCDD	M	MLTR13	LTR
-0.022603251	4.094303998	0.665992333	0.800478433	LTR80B	16.91573102	16.48879471	AL_ATAC_TCDD_M	TCDD	M	LTR80B	LTR
-0.010199931	8.046423805	0.670221181	0.80469689	MLT1J1	263.2077851	259.849778	AL_ATAC_TCDD_M	TCDD	M	MLT1J1	LTR
0.005802938	9.379225617	0.674421269	0.807141604	L1MD2	665.8129231	660.4787078	AL_ATAC_TCDD_M	TCDD	M	L1MD2	LINE
0.052299014	1.982069307	0.674275835	0.807141604	LTR108b_Mam	3.657917343	3.453192154	AL_ATAC_TCDD_M	TCDD	M	LTR108b_Mam	LTR
-0.0060859	10.04489308	0.673215085	0.807141604	MYSERV6-int	1055.458664	1068.248688	AL_ATAC_TCDD_M	TCDD	M	MYSERV6-int	LTR
-0.013315937	6.023647216	0.679154206	0.81193756	LTR87	65.10194114	64.31619308	AL_ATAC_TCDD_M	TCDD	M	LTR87	LTR
0.009110769	8.001158534	0.680607335	0.812806412	ERVL-E-int	255.5412385	260.7254023	AL_ATAC_TCDD_M	TCDD	M	ERVL-E-int	LTR
0.012944164	6.592999379	0.681442251	0.812935905	RLTR9C	95.6703921	95.92848753	AL_ATAC_TCDD_M	TCDD	M	RLTR9C	LTR
0.018004969	4.689273137	0.683779379	0.814855298	Arthur1A	25.51358094	25.55168623	AL_ATAC_TCDD_M	TCDD	M	Arthur1A	DNA
[truncated: 17,548 more rows]
