# Supplementary material for: The impact of environmental exposures on the epigenomic and transcriptomic landscape of transposable elements
Source: bioRxiv. 2025 Jul 31:2025.07.28.667212. Preprint. [Version 1] doi: 10.1101/2025.07.28.667212 (PMC12324376; doi:10.1101/2025.07.28.667212)
Supplement: Supplement 8 — Supplementary file 7. The differential accessible TEs (DA-TEs) induced by exposures in female and male of 5 months mouse liver. [file media-8.txt]

TE_chr	TE_start	TE_end	strand	subfamily	class	family	DAR_chr	DAR_start	DAR_end	DAR	log2foldchange	P-value	FDR	DA-TEs	Tissue	Stage	Sex	Exposure	Lab	Strand	Gene	GeneType	Group	Genomic regions
chr1	6996073	6996158	+	ID	SINE	ID	chr1	6996133	6996135	chr1,6996009,6996392	0.591064547	0.000147303	0.000369964	TRUE	Liver	5month	M	BPA10ug	BA	+	Pcmtd1	protein-coding	BA_BPA10ug_M_Li_adt	Intergenic
chr1	7141797	7141905	+	B1F1	SINE	Alu	chr1	7141863	7141865	chr1,7141657,7142131	-0.707870836	1.04E-05	0.000138652	TRUE	Liver	5month	M	PM2.5	MU	+	Pcmtd1	protein-coding	MU_PM2.5_M_Li_adt	intron
chr1	7175011	7175346	-	RMER13A1	LTR	ERVK	chr1	7175324	7175326	chr1,7175008,7175702	-0.625145321	1.04E-05	0.000138481	TRUE	Liver	5month	M	PM2.5	MU	+	Pcmtd1	protein-coding	MU_PM2.5_M_Li_adt	Intergenic
chr1	8918104	8918729	+	MTD-int	LTR	ERVL-MaLR	chr1	8918205	8918207	chr1,8918093,8918352	0.724697232	4.29E-07	1.79E-06	TRUE	Liver	5month	M	BPA10ug	BA	+	Sntg1	protein-coding	BA_BPA10ug_M_Li_adt	intron
chr1	9535401	9535918	-	ORR1C1-int	LTR	ERVL-MaLR	chr1	9535884	9535886	chr1,9535758,9536240	0.634380254	9.12E-09	5.35E-08	TRUE	Liver	5month	M	BPA10ug	BA	+	Rrs1	protein-coding	BA_BPA10ug_M_Li_adt	Intergenic
chr1	9535401	9535918	-	ORR1C1-int	LTR	ERVL-MaLR	chr1	9535884	9535886	chr1,9535758,9536240	0.608507364	1.74E-05	0.000422524	TRUE	Liver	5month	F	TBT	WK	+	Rrs1	protein-coding	WK_TBT_F_Li_adt	Intergenic
chr1	9535401	9535918	-	ORR1C1-int	LTR	ERVL-MaLR	chr1	9535884	9535886	chr1,9535758,9536240	-0.61460412	2.12E-05	7.74E-05	TRUE	Liver	5month	F	As	ZB	+	Rrs1	protein-coding	ZB_As_F_Li_adt	Intergenic
chr1	9561513	9561654	+	ID_B1	SINE	B4	chr1	9561621	9561623	chr1,9561531,9561727	-0.827209264	0.000317397	0.002431728	TRUE	Liver	5month	M	TBT	WK	+	Adhfe1	protein-coding	WK_TBT_M_Li_adt	non-coding
chr1	9804120	9804975	-	Lx9	LINE	L1	chr1	9804741	9804743	chr1,9804535,9804917	-0.887640612	3.63E-11	2.34E-09	TRUE	Liver	5month	M	BPA10mg	BA	+	Sgk3	protein-coding	BA_BPA10mg_M_Li_adt	intron
chr1	9804120	9804975	-	Lx9	LINE	L1	chr1	9804741	9804743	chr1,9804535,9804917	-1.10763091	6.81E-20	3.51E-18	TRUE	Liver	5month	M	BPA10ug	BA	+	Sgk3	protein-coding	BA_BPA10ug_M_Li_adt	intron
chr1	9822980	9823073	-	B4A	SINE	B4	chr1	9823052	9823054	chr1,9822756,9823234	-0.674948625	2.31E-08	1.07E-06	TRUE	Liver	5month	M	PM2.5	MU	+	Sgk3	protein-coding	MU_PM2.5_M_Li_adt	intron
chr1	9822980	9823073	-	B4A	SINE	B4	chr1	9823052	9823054	chr1,9822756,9823234	-0.668692537	9.88E-12	9.70E-11	TRUE	Liver	5month	F	As	ZB	+	Sgk3	protein-coding	ZB_As_F_Li_adt	intron
chr1	9857667	9857897	+	RMER13B	LTR	ERVK	chr1	9857725	9857727	chr1,9857617,9857865	-0.681250566	1.72E-06	1.94E-05	TRUE	Liver	5month	F	PM2.5	MU	+	Sgk3	protein-coding	MU_PM2.5_F_Li_adt	intron
chr1	10099648	10099755	-	PB1D10	SINE	Alu	chr1	10099730	10099732	chr1,10099438,10099852	-0.655830639	2.19E-07	2.23E-05	TRUE	Liver	5month	F	PM2.5	BI	+	Cspp1	protein-coding	BI_PM2.5_F_Li_adt	intron
chr1	10158245	10158685	+	RLTR16	LTR	ERVK	chr1	10158551	10158553	chr1,10158361,10158693	-1.075065427	1.72E-06	4.32E-05	TRUE	Liver	5month	M	TCDD	AL	+	Arfgef1	protein-coding	AL_TCDD_M_Li_adt	intron
chr1	10604154	10604394	-	ORR1F	LTR	ERVL-MaLR	chr1	10604294	10604296	chr1,10604151,10604526	-0.630002693	0.002179794	0.004842121	TRUE	Liver	5month	F	BPA10mg	BA	+	Cpa6	protein-coding	BA_BPA10mg_F_Li_adt	intron
chr1	13332720	13333017	+	L1M4	LINE	L1	chr1	13332787	13332789	chr1,13332578,13332869	-0.585854365	3.49E-08	2.26E-06	TRUE	Liver	5month	M	PM2.5	BI	+	Ncoa2	protein-coding	BI_PM2.5_M_Li_adt	intron
chr1	13332720	13333017	+	L1M4	LINE	L1	chr1	13332787	13332789	chr1,13332578,13332869	-0.597343766	8.36E-07	1.89E-05	TRUE	Liver	5month	M	PM2.5	MU	+	Ncoa2	protein-coding	MU_PM2.5_M_Li_adt	intron
chr1	13628157	13628524	+	MTD	LTR	ERVL-MaLR	chr1	13628460	13628462	chr1,13628297,13628953	-0.622986025	1.34E-08	1.39E-07	TRUE	Liver	5month	F	BPA10mg	BA	+	Lactb2	protein-coding	BA_BPA10mg_F_Li_adt	intron
chr1	14733317	14733451	-	MLT1A0	LTR	ERVL-MaLR	chr1	14733353	14733355	chr1,14733049,14733523	-0.965655542	2.36E-06	4.29E-05	TRUE	Liver	5month	M	PM2.5	MU	+	Msc	protein-coding	MU_PM2.5_M_Li_adt	Intergenic
chr1	14733317	14733451	-	MLT1A0	LTR	ERVL-MaLR	chr1	14733353	14733355	chr1,14733049,14733523	-0.656244246	0.001503526	0.008080612	TRUE	Liver	5month	M	TBT	WK	+	Msc	protein-coding	WK_TBT_M_Li_adt	Intergenic
chr1	15118674	15118873	+	RMER17D	LTR	ERVK	chr1	15118696	15118698	chr1,15118537,15118859	-0.593473404	0.002238835	0.008812627	TRUE	Liver	5month	M	BPA10mg	BA	+	Kcnb2	protein-coding	BA_BPA10mg_M_Li_adt	Intergenic
chr1	15118674	15118873	+	RMER17D	LTR	ERVK	chr1	15118696	15118698	chr1,15118537,15118859	-0.91636976	2.16E-07	6.43E-06	TRUE	Liver	5month	M	PM2.5	MU	+	Kcnb2	protein-coding	MU_PM2.5_M_Li_adt	Intergenic
chr1	15118674	15118873	+	RMER17D	LTR	ERVK	chr1	15118696	15118698	chr1,15118537,15118859	1.020992619	4.13E-08	3.70E-06	TRUE	Liver	5month	F	TBT	WK	+	Kcnb2	protein-coding	WK_TBT_F_Li_adt	Intergenic
chr1	17010279	17010425	-	B4A	SINE	B4	chr1	17010306	17010308	chr1,17010179,17010590	-0.614966167	0.000566785	0.00396283	TRUE	Liver	5month	M	PM2.5	BI	+	Jph1	protein-coding	BI_PM2.5_M_Li_adt	intron
chr1	18969937	18970479	+	RMER15	LTR	ERVL	chr1	18970298	18970300	chr1,18970000,18970598	-0.592750116	6.62E-09	3.91E-07	TRUE	Liver	5month	M	PM2.5	MU	+	Tfap2d	protein-coding	MU_PM2.5_M_Li_adt	Intergenic
chr1	21073027	21073188	+	MIRc	SINE	MIR	chr1	21073035	21073037	chr1,21072946,21073266	-0.62073136	7.36E-06	0.000106395	TRUE	Liver	5month	M	PM2.5	MU	+	Tram2	protein-coding	MU_PM2.5_M_Li_adt	intron
chr1	21073027	21073188	+	MIRc	SINE	MIR	chr1	21073035	21073037	chr1,21072946,21073266	-0.770857414	1.01E-07	5.69E-07	TRUE	Liver	5month	F	As	ZB	+	Tram2	protein-coding	ZB_As_F_Li_adt	intron
chr1	21220862	21221010	-	B3A	SINE	B2	chr1	21220917	21220919	chr1,21220733,21221053	0.847966397	2.84E-09	9.53E-08	TRUE	Liver	5month	M	BPA10mg	BA	+	Tmem14a	protein-coding	BA_BPA10mg_M_Li_adt	intron
chr1	21220862	21221010	-	B3A	SINE	B2	chr1	21220917	21220919	chr1,21220733,21221053	1.473554182	3.03E-32	1.40E-29	TRUE	Liver	5month	M	BPA10ug	BA	+	Tmem14a	protein-coding	BA_BPA10ug_M_Li_adt	intron
chr1	21220862	21221010	-	B3A	SINE	B2	chr1	21220917	21220919	chr1,21220733,21221053	-0.661966595	1.92E-08	1.22E-07	TRUE	Liver	5month	F	As	ZB	+	Tmem14a	protein-coding	ZB_As_F_Li_adt	intron
chr1	21244603	21245037	-	RodERV21-int	LTR	ERV1	chr1	21244721	21244723	chr1,21244654,21244962	-0.73354716	6.30E-05	0.000218793	TRUE	Liver	5month	F	BPA10mg	BA	+	Gsta3	protein-coding	BA_BPA10mg_F_Li_adt	intron
chr1	21244603	21245037	-	RodERV21-int	LTR	ERV1	chr1	21244721	21244723	chr1,21244654,21244962	0.7490349	2.56E-06	2.98E-05	TRUE	Liver	5month	M	BPA10mg	BA	+	Gsta3	protein-coding	BA_BPA10mg_M_Li_adt	intron
chr1	21244603	21245037	-	RodERV21-int	LTR	ERV1	chr1	21244721	21244723	chr1,21244654,21244962	1.200662803	4.03E-17	1.24E-15	TRUE	Liver	5month	M	BPA10ug	BA	+	Gsta3	protein-coding	BA_BPA10ug_M_Li_adt	intron
chr1	21249312	21249383	+	ID4	SINE	ID	chr1	21249349	21249351	chr1,21249032,21249678	-0.689125617	2.85E-05	0.00053386	TRUE	Liver	5month	F	TCDD	AL	+	Gsta3	protein-coding	AL_TCDD_F_Li_adt	intron
chr1	21249312	21249383	+	ID4	SINE	ID	chr1	21249349	21249351	chr1,21249032,21249678	0.944428906	3.38E-12	7.71E-10	TRUE	Liver	5month	M	TCDD	AL	+	Gsta3	protein-coding	AL_TCDD_M_Li_adt	intron
chr1	21249312	21249383	+	ID4	SINE	ID	chr1	21249349	21249351	chr1,21249032,21249678	0.798138568	8.71E-07	1.20E-05	TRUE	Liver	5month	M	BPA10mg	BA	+	Gsta3	protein-coding	BA_BPA10mg_M_Li_adt	intron
chr1	21249312	21249383	+	ID4	SINE	ID	chr1	21249349	21249351	chr1,21249032,21249678	1.155698284	5.60E-16	1.37E-14	TRUE	Liver	5month	M	BPA10ug	BA	+	Gsta3	protein-coding	BA_BPA10ug_M_Li_adt	intron
chr1	21249312	21249383	+	ID4	SINE	ID	chr1	21249349	21249351	chr1,21249032,21249678	-0.697922856	4.69E-06	0.000100866	TRUE	Liver	5month	M	PM2.5	BI	+	Gsta3	protein-coding	BI_PM2.5_M_Li_adt	intron
chr1	21249312	21249383	+	ID4	SINE	ID	chr1	21249349	21249351	chr1,21249032,21249678	0.919912521	1.55E-10	1.69E-08	TRUE	Liver	5month	M	PM2.5	MU	+	Gsta3	protein-coding	MU_PM2.5_M_Li_adt	intron
chr1	21249312	21249383	+	ID4	SINE	ID	chr1	21249349	21249351	chr1,21249032,21249678	1.51378704	1.09E-24	1.06E-20	TRUE	Liver	5month	M	TBT	WK	+	Gsta3	protein-coding	WK_TBT_M_Li_adt	intron
chr1	21254132	21254649	-	MYSERV-int	LTR	ERVK	chr1	21254254	21254256	chr1,21254007,21254351	0.669759396	1.29E-07	5.13E-06	TRUE	Liver	5month	M	TCDD	AL	+	Gsta3	protein-coding	AL_TCDD_M_Li_adt	intron
chr1	21254132	21254649	-	MYSERV-int	LTR	ERVK	chr1	21254254	21254256	chr1,21254007,21254351	-0.65735019	2.51E-05	9.82E-05	TRUE	Liver	5month	F	BPA10mg	BA	+	Gsta3	protein-coding	BA_BPA10mg_F_Li_adt	intron
chr1	21254132	21254649	-	MYSERV-int	LTR	ERVK	chr1	21254254	21254256	chr1,21254007,21254351	0.844335239	2.99E-08	7.00E-07	TRUE	Liver	5month	M	BPA10mg	BA	+	Gsta3	protein-coding	BA_BPA10mg_M_Li_adt	intron
chr1	21254132	21254649	-	MYSERV-int	LTR	ERVK	chr1	21254254	21254256	chr1,21254007,21254351	1.3192742	1.16E-25	1.68E-23	TRUE	Liver	5month	M	BPA10ug	BA	+	Gsta3	protein-coding	BA_BPA10ug_M_Li_adt	intron
chr1	21254132	21254649	-	MYSERV-int	LTR	ERVK	chr1	21254254	21254256	chr1,21254007,21254351	-0.670307166	3.55E-06	8.14E-05	TRUE	Liver	5month	M	PM2.5	BI	+	Gsta3	protein-coding	BI_PM2.5_M_Li_adt	intron
chr1	21254132	21254649	-	MYSERV-int	LTR	ERVK	chr1	21254254	21254256	chr1,21254007,21254351	0.952854416	3.14E-12	6.02E-10	TRUE	Liver	5month	M	PM2.5	MU	+	Gsta3	protein-coding	MU_PM2.5_M_Li_adt	intron
chr1	21254132	21254649	-	MYSERV-int	LTR	ERVK	chr1	21254254	21254256	chr1,21254007,21254351	1.211498695	7.83E-18	1.80E-14	TRUE	Liver	5month	M	TBT	WK	+	Gsta3	protein-coding	WK_TBT_M_Li_adt	intron
chr1	21256271	21256711	-	RMER10B	LTR	ERVL	chr1	21256565	21256567	chr1,21256467,21256645	-0.876487088	2.87E-05	0.000537487	TRUE	Liver	5month	F	TCDD	AL	+	Gsta3	protein-coding	AL_TCDD_F_Li_adt	intron
chr1	21256271	21256711	-	RMER10B	LTR	ERVL	chr1	21256565	21256567	chr1,21256467,21256645	0.792915063	4.98E-05	0.000665385	TRUE	Liver	5month	M	TCDD	AL	+	Gsta3	protein-coding	AL_TCDD_M_Li_adt	intron
chr1	21256271	21256711	-	RMER10B	LTR	ERVL	chr1	21256565	21256567	chr1,21256467,21256645	0.936044	3.58E-06	6.00E-05	TRUE	Liver	5month	M	PM2.5	MU	+	Gsta3	protein-coding	MU_PM2.5_M_Li_adt	intron
chr1	21263651	21263920	+	RLTR20A3_MM	LTR	ERVK	chr1	21263661	21263663	chr1,21263537,21263734	-0.852794008	7.83E-05	0.001176858	TRUE	Liver	5month	F	TCDD	AL	+	Gsta3	protein-coding	AL_TCDD_F_Li_adt	intron
chr1	21263651	21263920	+	RLTR20A3_MM	LTR	ERVK	chr1	21263661	21263663	chr1,21263537,21263734	1.155080575	4.73E-14	2.15E-11	TRUE	Liver	5month	M	TCDD	AL	+	Gsta3	protein-coding	AL_TCDD_M_Li_adt	intron
chr1	21263651	21263920	+	RLTR20A3_MM	LTR	ERVK	chr1	21263661	21263663	chr1,21263537,21263734	0.860039362	2.48E-08	1.14E-06	TRUE	Liver	5month	M	PM2.5	MU	+	Gsta3	protein-coding	MU_PM2.5_M_Li_adt	intron
chr1	21264148	21264354	-	B4A	SINE	B4	chr1	21264225	21264227	chr1,21263982,21264453	-1.002393061	5.96E-05	0.000950097	TRUE	Liver	5month	F	TCDD	AL	+	Gsta3	protein-coding	AL_TCDD_F_Li_adt	intron
chr1	21264148	21264354	-	B4A	SINE	B4	chr1	21264225	21264227	chr1,21263982,21264453	1.270086897	2.27E-17	3.13E-14	TRUE	Liver	5month	M	TCDD	AL	+	Gsta3	protein-coding	AL_TCDD_M_Li_adt	intron
chr1	21264148	21264354	-	B4A	SINE	B4	chr1	21264225	21264227	chr1,21263982,21264453	0.977990918	3.97E-08	8.89E-07	TRUE	Liver	5month	M	BPA10mg	BA	+	Gsta3	protein-coding	BA_BPA10mg_M_Li_adt	intron
chr1	21264148	21264354	-	B4A	SINE	B4	chr1	21264225	21264227	chr1,21263982,21264453	1.644812083	1.02E-26	1.78E-24	TRUE	Liver	5month	M	BPA10ug	BA	+	Gsta3	protein-coding	BA_BPA10ug_M_Li_adt	intron
chr1	21264148	21264354	-	B4A	SINE	B4	chr1	21264225	21264227	chr1,21263982,21264453	-0.664587938	7.78E-05	0.000862093	TRUE	Liver	5month	M	PM2.5	BI	+	Gsta3	protein-coding	BI_PM2.5_M_Li_adt	intron
chr1	21264148	21264354	-	B4A	SINE	B4	chr1	21264225	21264227	chr1,21263982,21264453	0.923095237	1.05E-08	5.68E-07	TRUE	Liver	5month	M	PM2.5	MU	+	Gsta3	protein-coding	MU_PM2.5_M_Li_adt	intron
chr1	21266875	21267067	-	B2_Mm2	SINE	B2	chr1	21266982	21266984	chr1,21266350,21267106	-0.880794032	7.18E-07	2.82E-05	TRUE	Liver	5month	F	TCDD	AL	+	Gsta3	protein-coding	AL_TCDD_F_Li_adt	Intergenic
chr1	21266875	21267067	-	B2_Mm2	SINE	B2	chr1	21266982	21266984	chr1,21266350,21267106	0.787238138	5.84E-08	2.73E-06	TRUE	Liver	5month	M	TCDD	AL	+	Gsta3	protein-coding	AL_TCDD_M_Li_adt	Intergenic
chr1	21266875	21267067	-	B2_Mm2	SINE	B2	chr1	21266982	21266984	chr1,21266350,21267106	-0.952979223	2.17E-07	1.58E-06	TRUE	Liver	5month	F	BPA10mg	BA	+	Gsta3	protein-coding	BA_BPA10mg_F_Li_adt	Intergenic
chr1	21266875	21267067	-	B2_Mm2	SINE	B2	chr1	21266982	21266984	chr1,21266350,21267106	1.200589181	4.62E-14	8.41E-12	TRUE	Liver	5month	M	BPA10mg	BA	+	Gsta3	protein-coding	BA_BPA10mg_M_Li_adt	Intergenic
chr1	21266875	21267067	-	B2_Mm2	SINE	B2	chr1	21266982	21266984	chr1,21266350,21267106	1.573817186	1.62E-27	3.25E-25	TRUE	Liver	5month	M	BPA10ug	BA	+	Gsta3	protein-coding	BA_BPA10ug_M_Li_adt	Intergenic
chr1	21266875	21267067	-	B2_Mm2	SINE	B2	chr1	21266982	21266984	chr1,21266350,21267106	-1.021774169	9.49E-10	1.29E-07	TRUE	Liver	5month	M	PM2.5	BI	+	Gsta3	protein-coding	BI_PM2.5_M_Li_adt	Intergenic
chr1	21266875	21267067	-	B2_Mm2	SINE	B2	chr1	21266982	21266984	chr1,21266350,21267106	0.690194125	4.44E-06	7.10E-05	TRUE	Liver	5month	M	PM2.5	MU	+	Gsta3	protein-coding	MU_PM2.5_M_Li_adt	Intergenic
chr1	21266875	21267067	-	B2_Mm2	SINE	B2	chr1	21266982	21266984	chr1,21266350,21267106	1.367467932	2.88E-18	7.19E-15	TRUE	Liver	5month	M	TBT	WK	+	Gsta3	protein-coding	WK_TBT_M_Li_adt	Intergenic
chr1	21267541	21267677	-	MIR	SINE	MIR	chr1	21267654	21267656	chr1,21267554,21267962	-1.082323733	6.85E-07	2.73E-05	TRUE	Liver	5month	F	TCDD	AL	+	Gsta3	protein-coding	AL_TCDD_F_Li_adt	Intergenic
chr1	21267541	21267677	-	MIR	SINE	MIR	chr1	21267654	21267656	chr1,21267554,21267962	1.498217324	1.09E-20	2.86E-17	TRUE	Liver	5month	M	TCDD	AL	+	Gsta3	protein-coding	AL_TCDD_M_Li_adt	Intergenic
chr1	21267541	21267677	-	MIR	SINE	MIR	chr1	21267654	21267656	chr1,21267554,21267962	0.870663266	3.16E-07	8.68E-06	TRUE	Liver	5month	M	PM2.5	MU	+	Gsta3	protein-coding	MU_PM2.5_M_Li_adt	Intergenic
chr1	21267541	21267677	-	MIR	SINE	MIR	chr1	21267654	21267656	chr1,21267554,21267962	0.738892368	0.000265134	0.003247723	TRUE	Liver	5month	F	TBT	WK	+	Gsta3	protein-coding	WK_TBT_F_Li_adt	Intergenic
chr1	21267541	21267677	-	MIR	SINE	MIR	chr1	21267654	21267656	chr1,21267554,21267962	2.510531061	1.38E-51	1.21E-46	TRUE	Liver	5month	M	TBT	WK	+	Gsta3	protein-coding	WK_TBT_M_Li_adt	Intergenic
chr1	21268992	21269140	+	B3A	SINE	B2	chr1	21269084	21269086	chr1,21268993,21269184	0.659235795	1.58E-07	6.05E-06	TRUE	Liver	5month	M	TCDD	AL	+	Gsta3	protein-coding	AL_TCDD_M_Li_adt	Intergenic
chr1	21320267	21320542	-	MMERVK9E_I-int	LTR	ERVK	chr1	21320531	21320533	chr1,21320348,21320804	-0.762955553	5.23E-08	4.56E-07	TRUE	Liver	5month	F	BPA10mg	BA	+	Gm4956	pseudo	BA_BPA10mg_F_Li_adt	Intergenic
chr1	21320267	21320542	-	MMERVK9E_I-int	LTR	ERVK	chr1	21320531	21320533	chr1,21320348,21320804	0.625804808	6.24E-08	1.25E-06	TRUE	Liver	5month	F	PM2.5	MU	+	Gm4956	pseudo	MU_PM2.5_F_Li_adt	Intergenic
chr1	21323804	21324568	-	MMERVK9E_I-int	LTR	ERVK	chr1	21324171	21324173	chr1,21324041,21324631	0.626901971	1.38E-06	5.21E-06	TRUE	Liver	5month	M	BPA10ug	BA	+	Khdc1a	protein-coding	BA_BPA10ug_M_Li_adt	Intergenic
chr1	21323804	21324568	-	MMERVK9E_I-int	LTR	ERVK	chr1	21324171	21324173	chr1,21324041,21324631	-0.855098769	4.04E-08	6.33E-06	TRUE	Liver	5month	F	PM2.5	BI	+	Khdc1a	protein-coding	BI_PM2.5_F_Li_adt	Intergenic
chr1	21333546	21333942	-	RLTR50A	LTR	ERVK	chr1	21333779	21333781	chr1,21333360,21334067	0.667353569	0.000132038	0.001295359	TRUE	Liver	5month	M	PM2.5	BI	+	Khdc1a	protein-coding	BI_PM2.5_M_Li_adt	Intergenic
chr1	21333546	21333942	-	RLTR50A	LTR	ERVK	chr1	21333779	21333781	chr1,21333360,21334067	-0.686951532	0.002218338	0.009280893	TRUE	Liver	5month	M	PM2.5	MU	+	Khdc1a	protein-coding	MU_PM2.5_M_Li_adt	Intergenic
chr1	24697879	24697978	+	PB1	SINE	Alu	chr1	24697902	24697904	chr1,24697782,24698007	-0.765174637	7.33E-10	5.69E-09	TRUE	Liver	5month	F	As	ZB	+	Lmbrd1	protein-coding	ZB_As_F_Li_adt	intron
chr1	26263005	26263424	+	RLTR6C_Mm	LTR	ERV1	chr1	26263237	26263239	chr1,26262777,26263320	-0.642148739	0.000472963	0.002422274	TRUE	Liver	5month	M	BPA10mg	BA	+	4931408C20Rik	protein-coding	BA_BPA10mg_M_Li_adt	Intergenic
chr1	26263005	26263424	+	RLTR6C_Mm	LTR	ERV1	chr1	26263237	26263239	chr1,26262777,26263320	-0.697194187	2.34E-05	0.000262847	TRUE	Liver	5month	M	PM2.5	MU	+	4931408C20Rik	protein-coding	MU_PM2.5_M_Li_adt	Intergenic
chr1	30938501	30939238	-	RMER17A	LTR	ERVK	chr1	30939063	30939065	chr1,30938953,30939352	0.661954414	4.57E-05	0.000619799	TRUE	Liver	5month	M	TCDD	AL	+	Gm13363	pseudo	AL_TCDD_M_Li_adt	Intergenic
chr1	30938501	30939238	-	RMER17A	LTR	ERVK	chr1	30939063	30939065	chr1,30938953,30939352	-0.591048705	0.000631105	0.001634084	TRUE	Liver	5month	F	BPA10mg	BA	+	Gm13363	pseudo	BA_BPA10mg_F_Li_adt	Intergenic
chr1	30938501	30939238	-	RMER17A	LTR	ERVK	chr1	30939063	30939065	chr1,30938953,30939352	0.852679043	1.20E-06	4.57E-06	TRUE	Liver	5month	M	BPA10ug	BA	+	Gm13363	pseudo	BA_BPA10ug_M_Li_adt	Intergenic
chr1	30938501	30939238	-	RMER17A	LTR	ERVK	chr1	30939063	30939065	chr1,30938953,30939352	0.6585403	1.85E-05	0.000140995	TRUE	Liver	5month	F	PM2.5	MU	+	Gm13363	pseudo	MU_PM2.5_F_Li_adt	Intergenic
chr1	30938501	30939238	-	RMER17A	LTR	ERVK	chr1	30939063	30939065	chr1,30938953,30939352	0.899081476	1.80E-07	5.57E-06	TRUE	Liver	5month	M	PM2.5	MU	+	Gm13363	pseudo	MU_PM2.5_M_Li_adt	Intergenic
chr1	30939944	30940051	-	PB1D9	SINE	Alu	chr1	30939972	30939974	chr1,30939687,30940172	0.66980917	0.000246052	0.002358928	TRUE	Liver	5month	M	TCDD	AL	+	Gm13363	pseudo	AL_TCDD_M_Li_adt	TTS
chr1	30939944	30940051	-	PB1D9	SINE	Alu	chr1	30939972	30939974	chr1,30939687,30940172	1.09106223	1.83E-08	1.01E-07	TRUE	Liver	5month	M	BPA10ug	BA	+	Gm13363	pseudo	BA_BPA10ug_M_Li_adt	TTS
chr1	30939944	30940051	-	PB1D9	SINE	Alu	chr1	30939972	30939974	chr1,30939687,30940172	1.093694545	6.56E-09	3.88E-07	TRUE	Liver	5month	M	PM2.5	MU	+	Gm13363	pseudo	MU_PM2.5_M_Li_adt	TTS
chr1	30991868	30992283	+	MurERV4-int	LTR	ERVK	chr1	30991951	30991953	chr1,30991888,30992400	-0.629015682	0.000240297	0.002316311	TRUE	Liver	5month	M	TCDD	AL	+	Ptp4a1	protein-coding	AL_TCDD_M_Li_adt	Intergenic
chr1	31095086	31095166	-	LTR88c	LTR	Gypsy	chr1	31095091	31095093	chr1,31094786,31095232	0.683426579	1.83E-12	2.27E-11	TRUE	Liver	5month	M	BPA10ug	BA	+	Lgsn	protein-coding	BA_BPA10ug_M_Li_adt	Intergenic
chr1	33383915	33384885	+	RLTR13E	LTR	ERVK	chr1	33383987	33383989	chr1,33383845,33384331	-0.846135438	2.32E-05	0.00035868	TRUE	Liver	5month	M	TCDD	AL	+	Prim2	protein-coding	AL_TCDD_M_Li_adt	Intergenic
chr1	33383915	33384885	+	RLTR13E	LTR	ERVK	chr1	33383987	33383989	chr1,33383845,33384331	-0.658463843	0.001660687	0.007398347	TRUE	Liver	5month	M	PM2.5	MU	+	Prim2	protein-coding	MU_PM2.5_M_Li_adt	Intergenic
chr1	33732773	33733446	+	Lx8	LINE	L1	chr1	33733237	33733239	chr1,33733135,33733360	-0.782575765	0.000545452	0.00369522	TRUE	Liver	5month	M	TBT	WK	+	Rab23	protein-coding	WK_TBT_M_Li_adt	intron
chr1	34412485	34412852	+	MTD	LTR	ERVL-MaLR	chr1	34412675	34412677	chr1,34412538,34412793	0.663322623	1.53E-11	6.45E-09	TRUE	Liver	5month	F	TBT	WK	+	Mir5103	ncRNA	WK_TBT_F_Li_adt	Intergenic
chr1	34838371	34838736	+	ORR1B1	LTR	ERVL-MaLR	chr1	34838468	34838470	chr1,34838365,34838590	0.672966166	7.46E-07	1.93E-05	TRUE	Liver	5month	F	BPA10ug	BA	+	Fam168b	protein-coding	BA_BPA10ug_F_Li_adt	intron
chr1	34897037	34897248	-	Tigger5	DNA	TcMar-Tigger	chr1	34897094	34897096	chr1,34897000,34897218	0.646165551	4.88E-09	3.02E-08	TRUE	Liver	5month	M	BPA10ug	BA	+	Plekhb2	protein-coding	BA_BPA10ug_M_Li_adt	Intergenic
chr1	34897037	34897248	-	Tigger5	DNA	TcMar-Tigger	chr1	34897094	34897096	chr1,34897000,34897218	-0.648917201	2.32E-06	1.03E-05	TRUE	Liver	5month	F	As	ZB	+	Plekhb2	protein-coding	ZB_As_F_Li_adt	Intergenic
chr1	35878317	35878654	-	MLT2B4	LTR	ERVL	chr1	35878602	35878604	chr1,35878475,35878758	-1.04266998	8.76E-07	1.95E-05	TRUE	Liver	5month	M	PM2.5	MU	+	Hs6st1	protein-coding	MU_PM2.5_M_Li_adt	Intergenic
chr1	35878317	35878654	-	MLT2B4	LTR	ERVL	chr1	35878602	35878604	chr1,35878475,35878758	-0.647519686	0.001950192	0.009896192	TRUE	Liver	5month	M	TBT	WK	+	Hs6st1	protein-coding	WK_TBT_M_Li_adt	Intergenic
chr1	36025631	36025997	+	MTE2a	LTR	ERVL-MaLR	chr1	36025970	36025972	chr1,36025777,36026113	-1.096847081	4.91E-06	7.71E-05	TRUE	Liver	5month	M	PM2.5	MU	+	Hs6st1	protein-coding	MU_PM2.5_M_Li_adt	Intergenic
chr1	36262231	36262333	-	PB1D7	SINE	Alu	chr1	36262251	36262253	chr1,36262089,36262485	-0.943385696	5.99E-14	1.04E-11	TRUE	Liver	5month	M	BPA10mg	BA	+	Neurl3	protein-coding	BA_BPA10mg_M_Li_adt	Intergenic
chr1	36262231	36262333	-	PB1D7	SINE	Alu	chr1	36262251	36262253	chr1,36262089,36262485	-0.764327581	2.38E-13	3.52E-12	TRUE	Liver	5month	M	BPA10ug	BA	+	Neurl3	protein-coding	BA_BPA10ug_M_Li_adt	Intergenic
chr1	36262231	36262333	-	PB1D7	SINE	Alu	chr1	36262251	36262253	chr1,36262089,36262485	0.801314378	1.93E-20	4.67E-19	TRUE	Liver	5month	F	As	ZB	+	Neurl3	protein-coding	ZB_As_F_Li_adt	Intergenic
chr1	36614692	36615082	-	MTD	LTR	ERVL-MaLR	chr1	36615040	36615042	chr1,36614789,36615168	-0.679050752	0.000187777	0.00251828	TRUE	Liver	5month	F	TBT	WK	+	Fam178b	protein-coding	WK_TBT_F_Li_adt	intron
chr1	36649382	36649501	+	MER58B	DNA	hAT-Charlie	chr1	36649399	36649401	chr1,36649279,36649705	-0.706007181	4.34E-06	2.13E-05	TRUE	Liver	5month	F	BPA10mg	BA	+	Fam178b	protein-coding	BA_BPA10mg_F_Li_adt	intron
chr1	36744715	36744859	+	B3	SINE	B2	chr1	36744786	36744788	chr1,36744546,36744909	0.71239194	3.68E-07	1.56E-06	TRUE	Liver	5month	M	BPA10ug	BA	+	Zap70	protein-coding	BA_BPA10ug_M_Li_adt	intron
chr1	36744715	36744859	+	B3	SINE	B2	chr1	36744786	36744788	chr1,36744546,36744909	-0.731397343	1.76E-06	4.33E-05	TRUE	Liver	5month	M	TBT	WK	+	Zap70	protein-coding	WK_TBT_M_Li_adt	intron
chr1	36754398	36754501	+	LTR33B	LTR	ERVL	chr1	36754466	36754468	chr1,36754317,36754612	0.694064526	2.48E-08	2.38E-07	TRUE	Liver	5month	F	BPA10mg	BA	+	Zap70	protein-coding	BA_BPA10mg_F_Li_adt	intron
chr1	36902600	36902881	+	L1M4	LINE	L1	chr1	36902738	36902740	chr1,36902601,36902893	0.682777883	8.32E-15	1.63E-13	TRUE	Liver	5month	M	BPA10ug	BA	+	Tmem131	protein-coding	BA_BPA10ug_M_Li_adt	intron
chr1	36904471	36904728	-	B4	SINE	B4	chr1	36904679	36904681	chr1,36904497,36904873	0.760935055	6.02E-15	1.21E-13	TRUE	Liver	5month	M	BPA10ug	BA	+	Tmem131	protein-coding	BA_BPA10ug_M_Li_adt	intron
chr1	37421346	37423239	+	L1_Mur3	LINE	L1	chr1	37421402	37421404	chr1,37421165,37421568	-0.647167189	0.000923545	0.00466881	TRUE	Liver	5month	M	PM2.5	MU	+	Coa5	protein-coding	MU_PM2.5_M_Li_adt	intron
chr1	37611045	37611397	+	MTD	LTR	ERVL-MaLR	chr1	37611254	37611256	chr1,37610933,37611399	0.659155888	1.28E-08	7.29E-08	TRUE	Liver	5month	M	BPA10ug	BA	+	Mgat4a	protein-coding	BA_BPA10ug_M_Li_adt	TTS
chr1	38861731	38861908	+	Tigger5	DNA	TcMar-Tigger	chr1	38861861	38861863	chr1,38861654,38862595	-0.798018292	4.25E-06	4.57E-05	TRUE	Liver	5month	M	BPA10mg	BA	+	Chst10	protein-coding	BA_BPA10mg_M_Li_adt	Intergenic
chr1	39001214	39001329	-	Kanga1a	DNA	TcMar-Tc2	chr1	39001322	39001324	chr1,39001206,39001444	0.820026206	4.20E-15	8.70E-14	TRUE	Liver	5month	M	BPA10ug	BA	+	Pdcl3	protein-coding	BA_BPA10ug_M_Li_adt	Intergenic
chr1	39001214	39001329	-	Kanga1a	DNA	TcMar-Tc2	chr1	39001322	39001324	chr1,39001206,39001444	-0.618917469	2.53E-06	4.54E-05	TRUE	Liver	5month	M	PM2.5	MU	+	Pdcl3	protein-coding	MU_PM2.5_M_Li_adt	Intergenic
chr1	39001214	39001329	-	Kanga1a	DNA	TcMar-Tc2	chr1	39001322	39001324	chr1,39001206,39001444	-0.621106201	5.83E-06	0.000110092	TRUE	Liver	5month	M	TBT	WK	+	Pdcl3	protein-coding	WK_TBT_M_Li_adt	Intergenic
chr1	39102997	39103505	-	L1M7	LINE	L1	chr1	39103205	39103207	chr1,39103091,39103290	-0.6792146	3.64E-06	7.96E-05	TRUE	Liver	5month	M	TCDD	AL	+	Mir6349	ncRNA	AL_TCDD_M_Li_adt	Intergenic
chr1	39426459	39426913	-	MTC-int	LTR	ERVL-MaLR	chr1	39426484	39426486	chr1,39426419,39426725	-0.797272997	2.74E-06	6.68E-05	TRUE	Liver	5month	M	PM2.5	BI	+	Tbc1d8	protein-coding	BI_PM2.5_M_Li_adt	intron
chr1	39438661	39439132	+	RMER15	LTR	ERVL	chr1	39438801	39438803	chr1,39438724,39438926	0.810084853	8.76E-08	3.78E-06	TRUE	Liver	5month	M	TCDD	AL	+	Tbc1d8	protein-coding	AL_TCDD_M_Li_adt	intron
chr1	39438661	39439132	+	RMER15	LTR	ERVL	chr1	39438801	39438803	chr1,39438724,39438926	-0.771375729	1.60E-05	6.64E-05	TRUE	Liver	5month	F	BPA10mg	BA	+	Tbc1d8	protein-coding	BA_BPA10mg_F_Li_adt	intron
chr1	39438661	39439132	+	RMER15	LTR	ERVL	chr1	39438801	39438803	chr1,39438724,39438926	0.697723585	5.77E-05	0.000157213	TRUE	Liver	5month	M	BPA10ug	BA	+	Tbc1d8	protein-coding	BA_BPA10ug_M_Li_adt	intron
chr1	39493306	39493454	+	HAL1	LINE	L1	chr1	39493327	39493329	chr1,39493144,39493450	-0.89079302	8.79E-06	8.49E-05	TRUE	Liver	5month	M	BPA10mg	BA	+	Tbc1d8	protein-coding	BA_BPA10mg_M_Li_adt	Intergenic
chr1	39493306	39493454	+	HAL1	LINE	L1	chr1	39493327	39493329	chr1,39493144,39493450	-0.75443562	4.02E-06	1.38E-05	TRUE	Liver	5month	M	BPA10ug	BA	+	Tbc1d8	protein-coding	BA_BPA10ug_M_Li_adt	Intergenic
chr1	39504380	39504539	+	B3	SINE	B2	chr1	39504447	39504449	chr1,39504330,39504561	-0.615060508	3.33E-05	0.000421871	TRUE	Liver	5month	M	TBT	WK	+	Tbc1d8	protein-coding	WK_TBT_M_Li_adt	Intergenic
chr1	39513383	39514185	-	RLTR33	LTR	ERVK	chr1	39513465	39513467	chr1,39513347,39513599	0.58570005	1.55E-06	5.79E-06	TRUE	Liver	5month	M	BPA10ug	BA	+	Cnot11	protein-coding	BA_BPA10ug_M_Li_adt	Intergenic
chr1	39918625	39918927	-	L1MB8	LINE	L1	chr1	39918894	39918896	chr1,39918639,39918997	-0.798005803	8.05E-05	0.000547586	TRUE	Liver	5month	M	BPA10mg	BA	+	Map4k4	protein-coding	BA_BPA10mg_M_Li_adt	intron
chr1	40149142	40149530	+	MLT1H1	LTR	ERVL-MaLR	chr1	40149395	40149397	chr1,40149177,40149590	0.648934853	2.80E-09	1.82E-08	TRUE	Liver	5month	M	BPA10ug	BA	+	Gm16894	ncRNA	BA_BPA10ug_M_Li_adt	Intergenic
chr1	40149142	40149530	+	MLT1H1	LTR	ERVL-MaLR	chr1	40149395	40149397	chr1,40149177,40149590	-0.644074022	1.87E-06	8.41E-06	TRUE	Liver	5month	F	As	ZB	+	Gm16894	ncRNA	ZB_As_F_Li_adt	Intergenic
chr1	40254513	40254565	+	MTEa	LTR	ERVL-MaLR	chr1	40254560	40254562	chr1,40254290,40254694	0.948405481	5.81E-08	2.90E-07	TRUE	Liver	5month	M	BPA10ug	BA	+	Il1r1	protein-coding	BA_BPA10ug_M_Li_adt	intron
chr1	40254513	40254565	+	MTEa	LTR	ERVL-MaLR	chr1	40254560	40254562	chr1,40254290,40254694	-0.77814521	0.000269823	0.001778075	TRUE	Liver	5month	M	PM2.5	MU	+	Il1r1	protein-coding	MU_PM2.5_M_Li_adt	intron
chr1	40256474	40257148	+	L1MEc	LINE	L1	chr1	40256900	40256902	chr1,40256787,40257111	-0.672982969	0.000287686	0.002367938	TRUE	Liver	5month	M	PM2.5	BI	+	Il1r1	protein-coding	BI_PM2.5_M_Li_adt	intron
chr1	40275509	40275695	+	ORSL-2a	DNA	hAT-Tip100	chr1	40275559	40275561	chr1,40275379,40275675	0.667622282	7.35E-09	4.97E-08	TRUE	Liver	5month	F	As	ZB	+	Il1r1	protein-coding	ZB_As_F_Li_adt	intron
chr1	40283788	40284049	-	L2b	LINE	L2	chr1	40283849	40283851	chr1,40283736,40284175	0.712377884	1.08E-05	3.39E-05	TRUE	Liver	5month	M	BPA10ug	BA	+	Il1r1	protein-coding	BA_BPA10ug_M_Li_adt	intron
chr1	40283788	40284049	-	L2b	LINE	L2	chr1	40283849	40283851	chr1,40283736,40284175	-0.826889257	2.47E-05	0.00027429	TRUE	Liver	5month	M	PM2.5	MU	+	Il1r1	protein-coding	MU_PM2.5_M_Li_adt	intron
chr1	40283788	40284049	-	L2b	LINE	L2	chr1	40283849	40283851	chr1,40283736,40284175	-0.718456524	0.000317541	0.002432405	TRUE	Liver	5month	M	TBT	WK	+	Il1r1	protein-coding	WK_TBT_M_Li_adt	intron
chr1	40288650	40288790	-	L1M4	LINE	L1	chr1	40288726	40288728	chr1,40288584,40288867	-1.066192178	8.39E-05	0.000715086	TRUE	Liver	5month	M	PM2.5	MU	+	Il1r1	protein-coding	MU_PM2.5_M_Li_adt	intron
chr1	40288650	40288790	-	L1M4	LINE	L1	chr1	40288726	40288728	chr1,40288584,40288867	-0.873322849	0.001161402	0.006610487	TRUE	Liver	5month	M	TBT	WK	+	Il1r1	protein-coding	WK_TBT_M_Li_adt	intron
chr1	40296525	40296863	-	ORR1A2	LTR	ERVL-MaLR	chr1	40296789	40296791	chr1,40296583,40296861	1.011354252	1.01E-05	3.20E-05	TRUE	Liver	5month	M	BPA10ug	BA	+	Il1rl2	protein-coding	BA_BPA10ug_M_Li_adt	intron
chr1	42866133	42866485	+	RLTR9A3	LTR	ERVK	chr1	42866180	42866182	chr1,42866062,42866318	-0.719242788	1.06E-05	4.12E-05	TRUE	Liver	5month	F	As	ZB	+	Mrps9	protein-coding	ZB_As_F_Li_adt	intron
chr1	46965324	46965564	-	L1MEc	LINE	L1	chr1	46965346	46965348	chr1,46964977,46965449	-0.698882523	1.22E-05	0.001903339	TRUE	Liver	5month	M	Pb	DO	+	Slc39a10	protein-coding	DO_Pb_M_Li_adt	Intergenic
chr1	46965324	46965564	-	L1MEc	LINE	L1	chr1	46965346	46965348	chr1,46964977,46965449	-0.744183482	1.54E-05	0.000188661	TRUE	Liver	5month	M	PM2.5	MU	+	Slc39a10	protein-coding	MU_PM2.5_M_Li_adt	Intergenic
chr1	46965324	46965564	-	L1MEc	LINE	L1	chr1	46965346	46965348	chr1,46964977,46965449	-0.765931274	2.23E-05	0.000510181	TRUE	Liver	5month	F	TBT	WK	+	Slc39a10	protein-coding	WK_TBT_F_Li_adt	Intergenic
chr1	49572583	49572958	-	MTD	LTR	ERVL-MaLR	chr1	49572753	49572755	chr1,49572614,49572934	-0.626250026	0.000720229	0.001832522	TRUE	Liver	5month	F	BPA10mg	BA	+	Tmeff2	protein-coding	BA_BPA10mg_F_Li_adt	Intergenic
chr1	49572583	49572958	-	MTD	LTR	ERVL-MaLR	chr1	49572753	49572755	chr1,49572614,49572934	-0.700977771	8.56E-05	0.001771535	TRUE	Liver	5month	F	PM2.5	BI	+	Tmeff2	protein-coding	BI_PM2.5_F_Li_adt	Intergenic
chr1	49572583	49572958	-	MTD	LTR	ERVL-MaLR	chr1	49572753	49572755	chr1,49572614,49572934	0.724368775	2.59E-05	0.000185988	TRUE	Liver	5month	F	PM2.5	MU	+	Tmeff2	protein-coding	MU_PM2.5_F_Li_adt	Intergenic
chr1	51512519	51512654	+	B1F	SINE	Alu	chr1	51512561	51512563	chr1,51512294,51512701	0.633295341	1.34E-11	1.39E-10	TRUE	Liver	5month	M	BPA10ug	BA	+	Nabp1	protein-coding	BA_BPA10ug_M_Li_adt	Intergenic
chr1	51584969	51585331	+	ORR1F	LTR	ERVL-MaLR	chr1	51585148	51585150	chr1,51584753,51585445	-0.661117407	9.66E-05	0.000251707	TRUE	Liver	5month	M	BPA10ug	BA	+	Nabp1	protein-coding	BA_BPA10ug_M_Li_adt	Intergenic
chr1	51803089	51803362	+	B4A	SINE	B4	chr1	51803136	51803138	chr1,51802911,51803359	0.677343947	0.000133741	0.000720736	TRUE	Liver	5month	F	PM2.5	MU	+	Myo1b	protein-coding	MU_PM2.5_F_Li_adt	intron
chr1	51839400	51839567	+	Lx5c	LINE	L1	chr1	51839510	51839512	chr1,51839389,51839778	0.585819865	2.42E-06	8.68E-06	TRUE	Liver	5month	M	BPA10ug	BA	+	Myo1b	protein-coding	BA_BPA10ug_M_Li_adt	intron
chr1	51839400	51839567	+	Lx5c	LINE	L1	chr1	51839510	51839512	chr1,51839389,51839778	-0.665154511	8.17E-06	8.96E-05	TRUE	Liver	5month	M	As	ZB	+	Myo1b	protein-coding	ZB_As_M_Li_adt	intron
chr1	52302622	52302847	-	Lx8b	LINE	L1	chr1	52302760	52302762	chr1,52302636,52302876	0.666449844	8.37E-08	4.06E-07	TRUE	Liver	5month	M	BPA10ug	BA	+	Gls	protein-coding	BA_BPA10ug_M_Li_adt	Intergenic
chr1	52302622	52302847	-	Lx8b	LINE	L1	chr1	52302760	52302762	chr1,52302636,52302876	-0.615755159	7.05E-06	2.84E-05	TRUE	Liver	5month	F	As	ZB	+	Gls	protein-coding	ZB_As_F_Li_adt	Intergenic
chr1	52428163	52428423	-	LTR78B	LTR	ERV1	chr1	52428281	52428283	chr1,52427979,52428543	0.7101819	1.01E-10	8.79E-10	TRUE	Liver	5month	M	BPA10ug	BA	+	Nab1	protein-coding	BA_BPA10ug_M_Li_adt	Intergenic
chr1	52805069	52805337	+	B4A	SINE	B4	chr1	52805224	52805226	chr1,52805066,52805381	-0.675442453	0.000617717	0.004851431	TRUE	Liver	5month	M	TCDD	AL	+	Inpp1	protein-coding	AL_TCDD_M_Li_adt	intron
chr1	52805069	52805337	+	B4A	SINE	B4	chr1	52805224	52805226	chr1,52805066,52805381	-0.761907102	0.000440276	0.003126828	TRUE	Liver	5month	M	TBT	WK	+	Inpp1	protein-coding	WK_TBT_M_Li_adt	intron
chr1	52854102	52854291	+	B3	SINE	B2	chr1	52854213	52854215	chr1,52854112,52854318	-0.60061566	5.74E-05	0.001045197	TRUE	Liver	5month	F	TBT	WK	+	Hibch	protein-coding	WK_TBT_F_Li_adt	intron
chr1	53085246	53085371	-	LFSINE_Vert	SINE	tRNA	chr1	53085349	53085351	chr1,53085209,53085542	0.6634266	7.88E-07	3.12E-06	TRUE	Liver	5month	M	BPA10ug	BA	+	Mstn	protein-coding	BA_BPA10ug_M_Li_adt	Intergenic
chr1	53289626	53289877	-	RMER20A	LTR	ERVK	chr1	53289787	53289789	chr1,53289575,53289913	-0.735432398	6.68E-05	0.000468014	TRUE	Liver	5month	M	BPA10mg	BA	+	Pms1	protein-coding	BA_BPA10mg_M_Li_adt	intron
chr1	54615039	54615553	-	Charlie1	DNA	hAT-Charlie	chr1	54615198	54615200	chr1,54614808,54615419	0.59826778	2.26E-08	2.30E-06	TRUE	Liver	5month	F	TBT	WK	+	Pgap1	protein-coding	WK_TBT_F_Li_adt	Intergenic
chr1	54902408	54903307	+	RMER19B	LTR	ERVK	chr1	54903051	54903053	chr1,54902893,54903246	-0.999716821	5.13E-10	2.20E-08	TRUE	Liver	5month	M	BPA10mg	BA	+	Ankrd44	protein-coding	BA_BPA10mg_M_Li_adt	intron
chr1	54902408	54903307	+	RMER19B	LTR	ERVK	chr1	54903051	54903053	chr1,54902893,54903246	-1.036001797	1.95E-15	4.31E-14	TRUE	Liver	5month	M	BPA10ug	BA	+	Ankrd44	protein-coding	BA_BPA10ug_M_Li_adt	intron
chr1	54902408	54903307	+	RMER19B	LTR	ERVK	chr1	54903051	54903053	chr1,54902893,54903246	-0.585767018	3.19E-07	4.82E-06	TRUE	Liver	5month	F	PM2.5	MU	+	Ankrd44	protein-coding	MU_PM2.5_F_Li_adt	intron
chr1	54902408	54903307	+	RMER19B	LTR	ERVK	chr1	54903051	54903053	chr1,54902893,54903246	1.187658798	7.55E-40	1.21E-37	TRUE	Liver	5month	F	As	ZB	+	Ankrd44	protein-coding	ZB_As_F_Li_adt	intron
chr1	54902408	54903307	+	RMER19B	LTR	ERVK	chr1	54903051	54903053	chr1,54902893,54903246	0.720127316	3.91E-12	3.88E-10	TRUE	Liver	5month	M	As	ZB	+	Ankrd44	protein-coding	ZB_As_M_Li_adt	intron
chr1	55029001	55029177	+	ORR1D2	LTR	ERVL-MaLR	chr1	55029040	55029042	chr1,55028887,55029176	-0.774356285	6.07E-07	8.83E-06	TRUE	Liver	5month	M	BPA10mg	BA	+	Sf3b1	protein-coding	BA_BPA10mg_M_Li_adt	Intergenic
chr1	55029001	55029177	+	ORR1D2	LTR	ERVL-MaLR	chr1	55029040	55029042	chr1,55028887,55029176	-0.788341053	3.51E-09	2.24E-08	TRUE	Liver	5month	M	BPA10ug	BA	+	Sf3b1	protein-coding	BA_BPA10ug_M_Li_adt	Intergenic
chr1	55029001	55029177	+	ORR1D2	LTR	ERVL-MaLR	chr1	55029040	55029042	chr1,55028887,55029176	0.742968982	3.39E-18	6.67E-17	TRUE	Liver	5month	F	As	ZB	+	Sf3b1	protein-coding	ZB_As_F_Li_adt	Intergenic
chr1	55185794	55185995	+	B3	SINE	B2	chr1	55185900	55185902	chr1,55185798,55186022	-0.617991098	1.78E-06	8.04E-06	TRUE	Liver	5month	F	As	ZB	+	Rftn2	protein-coding	ZB_As_F_Li_adt	intron
chr1	56624445	56624912	+	RMER3D-int	LTR	ERVK	chr1	56624501	56624503	chr1,56624187,56624643	0.594877901	0.000578716	0.001290049	TRUE	Liver	5month	M	BPA10ug	BA	+	Hsfy2	protein-coding	BA_BPA10ug_M_Li_adt	Intergenic
chr1	57372938	57373404	+	RLTR20C	LTR	ERVK	chr1	57373093	57373095	chr1,57372963,57373221	0.767534637	1.69E-07	9.12E-07	TRUE	Liver	5month	F	As	ZB	+	4930558J18Rik	ncRNA	ZB_As_F_Li_adt	intron
chr1	57372938	57373404	+	RLTR20C	LTR	ERVK	chr1	57373093	57373095	chr1,57372963,57373221	-0.638588494	8.53E-06	9.30E-05	TRUE	Liver	5month	M	As	ZB	+	4930558J18Rik	ncRNA	ZB_As_M_Li_adt	intron
chr1	58037214	58037581	-	RLTR44A	LTR	ERVK	chr1	58037418	58037420	chr1,58037290,58037570	0.915487968	2.38E-08	1.10E-06	TRUE	Liver	5month	M	PM2.5	MU	+	Aox1	protein-coding	MU_PM2.5_M_Li_adt	intron
chr1	58091372	58091592	-	MTE2b	LTR	ERVL-MaLR	chr1	58091421	58091423	chr1,58091304,58091690	-0.711303919	1.51E-05	5.69E-05	TRUE	Liver	5month	F	As	ZB	+	Aox3	protein-coding	ZB_As_F_Li_adt	intron
chr1	58126377	58126524	+	B1F1	SINE	Alu	chr1	58126406	58126408	chr1,58125914,58126784	-0.692966896	0.000147572	0.001575595	TRUE	Liver	5month	M	TCDD	AL	+	Aox3	protein-coding	AL_TCDD_M_Li_adt	intron
chr1	58127218	58127329	-	MLT1C	LTR	ERVL-MaLR	chr1	58127225	58127227	chr1,58127114,58127573	-0.903428424	5.42E-05	0.000708828	TRUE	Liver	5month	M	TCDD	AL	+	Aox3	protein-coding	AL_TCDD_M_Li_adt	intron
chr1	58127218	58127329	-	MLT1C	LTR	ERVL-MaLR	chr1	58127225	58127227	chr1,58127114,58127573	-0.786564271	0.001019249	0.005986721	TRUE	Liver	5month	M	TBT	WK	+	Aox3	protein-coding	WK_TBT_M_Li_adt	intron
chr1	58403888	58404018	-	B1_Mur1	SINE	Alu	chr1	58403969	58403971	chr1,58403863,58404171	-0.649551637	1.79E-06	8.10E-06	TRUE	Liver	5month	F	As	ZB	+	Bzw1	protein-coding	ZB_As_F_Li_adt	intron
chr1	58773258	58773626	-	ORR1B1	LTR	ERVL-MaLR	chr1	58773495	58773497	chr1,58773394,58773597	0.893124849	1.14E-11	2.98E-09	TRUE	Liver	5month	F	BPA10ug	BA	+	Casp8	protein-coding	BA_BPA10ug_F_Li_adt	Intergenic
chr1	58789058	58789419	+	L1_Mur2	LINE	L1	chr1	58789242	58789244	chr1,58789035,58789350	0.592837067	2.09E-08	2.05E-07	TRUE	Liver	5month	F	BPA10mg	BA	+	Casp8	protein-coding	BA_BPA10mg_F_Li_adt	Intergenic
chr1	58789058	58789419	+	L1_Mur2	LINE	L1	chr1	58789242	58789244	chr1,58789035,58789350	1.143368205	2.61E-28	1.37E-26	TRUE	Liver	5month	F	As	ZB	+	Casp8	protein-coding	ZB_As_F_Li_adt	Intergenic
chr1	59080046	59080334	+	Lx9	LINE	L1	chr1	59080228	59080230	chr1,59080079,59080357	-1.005735151	8.33E-07	1.15E-05	TRUE	Liver	5month	M	BPA10mg	BA	+	Als2cr11	protein-coding	BA_BPA10mg_M_Li_adt	intron
chr1	59080046	59080334	+	Lx9	LINE	L1	chr1	59080228	59080230	chr1,59080079,59080357	0.705111301	0.000118742	0.001802754	TRUE	Liver	5month	F	TBT	WK	+	Als2cr11	protein-coding	WK_TBT_F_Li_adt	intron
chr1	59102024	59102304	-	B4A	SINE	B4	chr1	59102287	59102289	chr1,59102139,59102426	-0.6002205	2.15E-05	8.58E-05	TRUE	Liver	5month	F	BPA10mg	BA	+	Als2cr11	protein-coding	BA_BPA10mg_F_Li_adt	intron
chr1	59142924	59143086	+	B3	SINE	B2	chr1	59142992	59142994	chr1,59142894,59143109	-0.639870783	1.53E-05	5.75E-05	TRUE	Liver	5month	F	As	ZB	+	Mpp4	protein-coding	ZB_As_F_Li_adt	intron
chr1	59152322	59153127	+	RLTR13D3A1	LTR	ERVK	chr1	59152523	59152525	chr1,59152071,59152663	-0.701730494	4.39E-05	0.000745916	TRUE	Liver	5month	F	TCDD	AL	+	Mpp4	protein-coding	AL_TCDD_F_Li_adt	intron
chr1	59152322	59153127	+	RLTR13D3A1	LTR	ERVK	chr1	59152523	59152525	chr1,59152071,59152663	0.857222525	1.25E-09	8.68E-09	TRUE	Liver	5month	M	BPA10ug	BA	+	Mpp4	protein-coding	BA_BPA10ug_M_Li_adt	intron
chr1	59165379	59166329	+	Lx7	LINE	L1	chr1	59165839	59165841	chr1,59165721,59166129	-0.587002521	6.04E-07	3.84E-06	TRUE	Liver	5month	F	BPA10mg	BA	+	Mpp4	protein-coding	BA_BPA10mg_F_Li_adt	intron
chr1	59228530	59228692	-	RSINE1	SINE	B4	chr1	59228588	59228590	chr1,59228329,59228764	0.748432018	1.04E-12	1.36E-11	TRUE	Liver	5month	M	BPA10ug	BA	+	Als2	protein-coding	BA_BPA10ug_M_Li_adt	intron
chr1	59228530	59228692	-	RSINE1	SINE	B4	chr1	59228588	59228590	chr1,59228329,59228764	-0.878571583	5.13E-16	8.01E-15	TRUE	Liver	5month	F	As	ZB	+	Als2	protein-coding	ZB_As_F_Li_adt	intron
chr1	59398883	59399043	+	RSINE1	SINE	B4	chr1	59398975	59398977	chr1,59398918,59399268	-0.623640249	8.83E-05	0.000652031	TRUE	Liver	5month	M	As	ZB	+	Fzd7	protein-coding	ZB_As_M_Li_adt	Intergenic
chr1	59413490	59413645	+	MIR3	SINE	MIR	chr1	59413503	59413505	chr1,59413276,59413707	-0.700850037	2.26E-09	1.99E-07	TRUE	Liver	5month	F	BPA10ug	BA	+	Fzd7	protein-coding	BA_BPA10ug_F_Li_adt	Intergenic
chr1	59422988	59423098	-	MIR	SINE	MIR	chr1	59423095	59423097	chr1,59422997,59423271	-0.771367298	1.47E-07	1.12E-06	TRUE	Liver	5month	F	BPA10mg	BA	+	Fzd7	protein-coding	BA_BPA10mg_F_Li_adt	Intergenic
chr1	59422988	59423098	-	MIR	SINE	MIR	chr1	59423095	59423097	chr1,59422997,59423271	0.59147785	1.12E-08	6.46E-08	TRUE	Liver	5month	M	BPA10ug	BA	+	Fzd7	protein-coding	BA_BPA10ug_M_Li_adt	Intergenic
chr1	59504474	59504598	+	B1_Mur1	SINE	Alu	chr1	59504510	59504512	chr1,59504405,59504622	-0.772037617	1.59E-09	2.21E-08	TRUE	Liver	5month	F	BPA10mg	BA	+	Gm973	protein-coding	BA_BPA10mg_F_Li_adt	Intergenic
chr1	59740081	59740144	-	ID2	SINE	ID	chr1	59740112	59740114	chr1,59739376,59740252	-0.75231047	7.83E-08	1.58E-06	TRUE	Liver	5month	M	BPA10mg	BA	+	Bmpr2	protein-coding	BA_BPA10mg_M_Li_adt	Intergenic
chr1	59740081	59740144	-	ID2	SINE	ID	chr1	59740112	59740114	chr1,59739376,59740252	-0.768115447	4.45E-10	3.39E-09	TRUE	Liver	5month	M	BPA10ug	BA	+	Bmpr2	protein-coding	BA_BPA10ug_M_Li_adt	Intergenic
chr1	59740081	59740144	-	ID2	SINE	ID	chr1	59740112	59740114	chr1,59739376,59740252	0.890386773	4.16E-20	9.79E-19	TRUE	Liver	5month	F	As	ZB	+	Bmpr2	protein-coding	ZB_As_F_Li_adt	Intergenic
chr1	59740081	59740144	-	ID2	SINE	ID	chr1	59740112	59740114	chr1,59739376,59740252	0.589409571	3.39E-09	1.22E-07	TRUE	Liver	5month	M	As	ZB	+	Bmpr2	protein-coding	ZB_As_M_Li_adt	Intergenic
chr1	59902513	59902846	+	HAL1	LINE	L1	chr1	59902834	59902836	chr1,59902595,59903166	-0.919611192	1.02E-15	3.38E-13	TRUE	Liver	5month	M	BPA10mg	BA	+	Fam117b	protein-coding	BA_BPA10mg_M_Li_adt	Intergenic
chr1	59902513	59902846	+	HAL1	LINE	L1	chr1	59902834	59902836	chr1,59902595,59903166	-1.019227987	2.77E-22	2.15E-20	TRUE	Liver	5month	M	BPA10ug	BA	+	Fam117b	protein-coding	BA_BPA10ug_M_Li_adt	Intergenic
chr1	59902513	59902846	+	HAL1	LINE	L1	chr1	59902834	59902836	chr1,59902595,59903166	0.900419675	2.33E-25	9.08E-24	TRUE	Liver	5month	F	As	ZB	+	Fam117b	protein-coding	ZB_As_F_Li_adt	Intergenic
chr1	59902513	59902846	+	HAL1	LINE	L1	chr1	59902834	59902836	chr1,59902595,59903166	0.677958932	2.78E-16	1.20E-13	TRUE	Liver	5month	M	As	ZB	+	Fam117b	protein-coding	ZB_As_M_Li_adt	Intergenic
chr1	60146947	60147082	-	B1F2	SINE	Alu	chr1	60147073	60147075	chr1,60146909,60147274	-0.596362551	5.99E-07	3.82E-06	TRUE	Liver	5month	F	BPA10mg	BA	+	Nbeal1	protein-coding	BA_BPA10mg_F_Li_adt	intron
chr1	60146947	60147082	-	B1F2	SINE	Alu	chr1	60147073	60147075	chr1,60146909,60147274	-0.634029036	1.60E-06	3.54E-05	TRUE	Liver	5month	F	BPA10ug	BA	+	Nbeal1	protein-coding	BA_BPA10ug_F_Li_adt	intron
chr1	60269449	60269592	-	ID_B1	SINE	B4	chr1	60269511	60269513	chr1,60269341,60269692	0.699834462	6.53E-08	3.23E-07	TRUE	Liver	5month	M	BPA10ug	BA	+	Cyp20a1	protein-coding	BA_BPA10ug_M_Li_adt	intron
chr1	60345613	60346980	-	Lx7	LINE	L1	chr1	60345953	60345955	chr1,60345721,60346025	-0.711616603	1.04E-05	3.28E-05	TRUE	Liver	5month	M	BPA10ug	BA	+	Cyp20a1	protein-coding	BA_BPA10ug_M_Li_adt	intron
chr1	60579958	60580177	-	MamGypLTR1b	LTR	Gypsy	chr1	60580074	60580076	chr1,60579843,60580268	-0.87642809	8.34E-10	3.34E-08	TRUE	Liver	5month	M	BPA10mg	BA	+	Raph1	protein-coding	BA_BPA10mg_M_Li_adt	Intergenic
chr1	60579958	60580177	-	MamGypLTR1b	LTR	Gypsy	chr1	60580074	60580076	chr1,60579843,60580268	-1.136152787	8.44E-19	3.55E-17	TRUE	Liver	5month	M	BPA10ug	BA	+	Raph1	protein-coding	BA_BPA10ug_M_Li_adt	Intergenic
chr1	60649965	60650439	+	MLT1D	LTR	ERVL-MaLR	chr1	60650321	60650323	chr1,60650183,60650653	0.643785113	7.04E-11	1.47E-08	TRUE	Liver	5month	M	TBT	WK	+	Raph1	protein-coding	WK_TBT_M_Li_adt	Intergenic
chr1	61874826	61875165	-	L1ME1	LINE	L1	chr1	61874983	61874985	chr1,61874678,61875128	-0.77971964	2.38E-05	0.000195228	TRUE	Liver	5month	M	BPA10mg	BA	+	Pard3b	protein-coding	BA_BPA10mg_M_Li_adt	intron
chr1	61874826	61875165	-	L1ME1	LINE	L1	chr1	61874983	61874985	chr1,61874678,61875128	-0.952091667	4.87E-08	2.47E-07	TRUE	Liver	5month	M	BPA10ug	BA	+	Pard3b	protein-coding	BA_BPA10ug_M_Li_adt	intron
chr1	61874826	61875165	-	L1ME1	LINE	L1	chr1	61874983	61874985	chr1,61874678,61875128	0.983767434	1.81E-21	4.84E-20	TRUE	Liver	5month	F	As	ZB	+	Pard3b	protein-coding	ZB_As_F_Li_adt	intron
chr1	62422901	62423185	-	MamSINE1	SINE	tRNA	chr1	62423098	62423100	chr1,62422927,62423495	-0.679837986	1.91E-10	3.26E-08	TRUE	Liver	5month	M	TBT	WK	+	Nrp2	protein-coding	WK_TBT_M_Li_adt	intron
chr1	62730575	62730774	+	ID_B1	SINE	B4	chr1	62730719	62730721	chr1,62730593,62730870	-0.591004458	7.18E-06	3.30E-05	TRUE	Liver	5month	F	BPA10mg	BA	+	Nrp2	protein-coding	BA_BPA10mg_F_Li_adt	intron
chr1	62730575	62730774	+	ID_B1	SINE	B4	chr1	62730719	62730721	chr1,62730593,62730870	0.621532439	1.51E-07	6.91E-07	TRUE	Liver	5month	M	BPA10ug	BA	+	Nrp2	protein-coding	BA_BPA10ug_M_Li_adt	intron
chr1	63434024	63434355	-	CR1_Mam	LINE	CR1	chr1	63434347	63434349	chr1,63433949,63434511	-0.810967979	5.90E-08	1.24E-06	TRUE	Liver	5month	M	BPA10mg	BA	+	Adam23	protein-coding	BA_BPA10mg_M_Li_adt	Intergenic
chr1	63434024	63434355	-	CR1_Mam	LINE	CR1	chr1	63434347	63434349	chr1,63433949,63434511	-0.821012972	2.91E-10	2.31E-09	TRUE	Liver	5month	M	BPA10ug	BA	+	Adam23	protein-coding	BA_BPA10ug_M_Li_adt	Intergenic
chr1	63434024	63434355	-	CR1_Mam	LINE	CR1	chr1	63434347	63434349	chr1,63433949,63434511	1.229166944	3.71E-39	5.43E-37	TRUE	Liver	5month	F	As	ZB	+	Adam23	protein-coding	ZB_As_F_Li_adt	Intergenic
chr1	63434024	63434355	-	CR1_Mam	LINE	CR1	chr1	63434347	63434349	chr1,63433949,63434511	0.631663534	4.39E-08	1.10E-06	TRUE	Liver	5month	M	As	ZB	+	Adam23	protein-coding	ZB_As_M_Li_adt	Intergenic
chr1	63437581	63437875	+	MLTR11B	LTR	ERVK	chr1	63437777	63437779	chr1,63437583,63437904	-0.763733487	2.09E-07	3.60E-06	TRUE	Liver	5month	M	BPA10mg	BA	+	Adam23	protein-coding	BA_BPA10mg_M_Li_adt	Intergenic
chr1	63437581	63437875	+	MLTR11B	LTR	ERVK	chr1	63437777	63437779	chr1,63437583,63437904	-1.025209013	2.64E-14	4.72E-13	TRUE	Liver	5month	M	BPA10ug	BA	+	Adam23	protein-coding	BA_BPA10ug_M_Li_adt	Intergenic
chr1	63437581	63437875	+	MLTR11B	LTR	ERVK	chr1	63437777	63437779	chr1,63437583,63437904	0.716049861	6.01E-14	7.52E-13	TRUE	Liver	5month	F	As	ZB	+	Adam23	protein-coding	ZB_As_F_Li_adt	Intergenic
chr1	64189551	64189879	-	MTEa	LTR	ERVL-MaLR	chr1	64189681	64189683	chr1,64189548,64189824	-0.803081981	3.45E-06	3.84E-05	TRUE	Liver	5month	M	BPA10mg	BA	+	Klf7	protein-coding	BA_BPA10mg_M_Li_adt	Intergenic
chr1	64189551	64189879	-	MTEa	LTR	ERVL-MaLR	chr1	64189681	64189683	chr1,64189548,64189824	-0.692358739	6.40E-07	2.58E-06	TRUE	Liver	5month	M	BPA10ug	BA	+	Klf7	protein-coding	BA_BPA10ug_M_Li_adt	Intergenic
chr1	64189551	64189879	-	MTEa	LTR	ERVL-MaLR	chr1	64189681	64189683	chr1,64189548,64189824	-0.644950895	1.18E-06	1.42E-05	TRUE	Liver	5month	F	PM2.5	MU	+	Klf7	protein-coding	MU_PM2.5_F_Li_adt	Intergenic
chr1	64189551	64189879	-	MTEa	LTR	ERVL-MaLR	chr1	64189681	64189683	chr1,64189548,64189824	0.64516961	1.18E-08	7.77E-08	TRUE	Liver	5month	F	As	ZB	+	Klf7	protein-coding	ZB_As_F_Li_adt	Intergenic
chr1	64301543	64301691	+	MIR3	SINE	MIR	chr1	64301631	64301633	chr1,64301445,64302030	-0.655433633	1.56E-05	0.000137438	TRUE	Liver	5month	M	BPA10mg	BA	+	Klf7	protein-coding	BA_BPA10mg_M_Li_adt	Intergenic
chr1	64301543	64301691	+	MIR3	SINE	MIR	chr1	64301631	64301633	chr1,64301445,64302030	-0.798112476	4.16E-11	3.91E-10	TRUE	Liver	5month	M	BPA10ug	BA	+	Klf7	protein-coding	BA_BPA10ug_M_Li_adt	Intergenic
chr1	64301543	64301691	+	MIR3	SINE	MIR	chr1	64301631	64301633	chr1,64301445,64302030	1.067778139	1.02E-57	9.06E-55	TRUE	Liver	5month	F	As	ZB	+	Klf7	protein-coding	ZB_As_F_Li_adt	Intergenic
chr1	64341613	64342067	-	MLT1N2	LTR	ERVL-MaLR	chr1	64341905	64341907	chr1,64341771,64342052	0.658860561	1.87E-08	1.87E-07	TRUE	Liver	5month	F	BPA10mg	BA	+	Creb1	protein-coding	BA_BPA10mg_F_Li_adt	Intergenic
chr1	64341613	64342067	-	MLT1N2	LTR	ERVL-MaLR	chr1	64341905	64341907	chr1,64341771,64342052	-0.817142356	3.79E-05	0.000289893	TRUE	Liver	5month	M	BPA10mg	BA	+	Creb1	protein-coding	BA_BPA10mg_M_Li_adt	Intergenic
chr1	64341613	64342067	-	MLT1N2	LTR	ERVL-MaLR	chr1	64341905	64341907	chr1,64341771,64342052	-0.73878575	1.96E-05	5.86E-05	TRUE	Liver	5month	M	BPA10ug	BA	+	Creb1	protein-coding	BA_BPA10ug_M_Li_adt	Intergenic
chr1	64341613	64342067	-	MLT1N2	LTR	ERVL-MaLR	chr1	64341905	64341907	chr1,64341771,64342052	0.968025799	2.15E-19	4.72E-18	TRUE	Liver	5month	F	As	ZB	+	Creb1	protein-coding	ZB_As_F_Li_adt	Intergenic
chr1	64710012	64710145	+	B2_Mm2	SINE	B2	chr1	64710079	64710081	chr1,64709969,64710170	-0.737424896	3.46E-07	1.21E-05	TRUE	Liver	5month	M	TBT	WK	+	Ccnyl1	protein-coding	WK_TBT_M_Li_adt	intron
chr1	65005507	65006376	-	RMER19B	LTR	ERVK	chr1	65005759	65005761	chr1,65005631,65005910	-0.817671997	3.63E-08	1.55E-06	TRUE	Liver	5month	M	PM2.5	MU	+	Akr1cl	protein-coding	MU_PM2.5_M_Li_adt	Intergenic
chr1	65313011	65313192	-	MER20	DNA	hAT-Charlie	chr1	65313093	65313095	chr1,65312792,65313232	-0.587913581	1.67E-09	1.24E-08	TRUE	Liver	5month	F	As	ZB	+	Pth2r	protein-coding	ZB_As_F_Li_adt	intron
chr1	65405204	65406141	+	RMER19B	LTR	ERVK	chr1	65405891	65405893	chr1,65405751,65406019	-0.920345905	5.54E-10	4.93E-08	TRUE	Liver	5month	M	PM2.5	MU	+	Pth2r	protein-coding	MU_PM2.5_M_Li_adt	Intergenic
chr1	66351312	66351584	+	Lx9	LINE	L1	chr1	66351558	66351560	chr1,66351431,66351672	-0.675323347	0.00107135	0.004787669	TRUE	Liver	5month	M	BPA10mg	BA	+	Map2	protein-coding	BA_BPA10mg_M_Li_adt	intron
chr1	67114587	67114942	-	Lx3A	LINE	L1	chr1	67114795	67114797	chr1,67114642,67114907	-0.696024473	6.71E-06	3.11E-05	TRUE	Liver	5month	F	BPA10mg	BA	+	Cps1	protein-coding	BA_BPA10mg_F_Li_adt	Intergenic
chr1	67114587	67114942	-	Lx3A	LINE	L1	chr1	67114795	67114797	chr1,67114642,67114907	-0.823803736	6.87E-06	0.002203578	TRUE	Liver	5month	F	DEHP	DO	+	Cps1	protein-coding	DO_DEHP_F_Li_adt	Intergenic
chr1	67129261	67129669	-	Lx5c	LINE	L1	chr1	67129556	67129558	chr1,67129297,67129626	-0.778115858	3.85E-05	0.000142113	TRUE	Liver	5month	F	BPA10mg	BA	+	Cps1	protein-coding	BA_BPA10mg_F_Li_adt	intron
chr1	67131528	67131800	-	B4A	SINE	B4	chr1	67131705	67131707	chr1,67131549,67131824	0.749986449	0.000317635	0.000746045	TRUE	Liver	5month	M	BPA10ug	BA	+	Cps1	protein-coding	BA_BPA10ug_M_Li_adt	intron
chr1	67136069	67136230	-	Lx5	LINE	L1	chr1	67136153	67136155	chr1,67136112,67136412	-0.66291374	0.000218874	0.000647193	TRUE	Liver	5month	F	BPA10mg	BA	+	Cps1	protein-coding	BA_BPA10mg_F_Li_adt	intron
chr1	67136069	67136230	-	Lx5	LINE	L1	chr1	67136153	67136155	chr1,67136112,67136412	0.696795392	0.00343157	0.006534412	TRUE	Liver	5month	M	BPA10ug	BA	+	Cps1	protein-coding	BA_BPA10ug_M_Li_adt	intron
chr1	67148194	67148406	+	B4	SINE	B4	chr1	67148335	67148337	chr1,67148129,67148431	-0.692778934	8.23E-05	0.000275864	TRUE	Liver	5month	F	BPA10mg	BA	+	Cps1	protein-coding	BA_BPA10mg_F_Li_adt	intron
chr1	67154582	67155557	-	Lx8	LINE	L1	chr1	67155355	67155357	chr1,67154873,67155529	-0.653743965	0.001515899	0.003518726	TRUE	Liver	5month	F	BPA10mg	BA	+	Cps1	protein-coding	BA_BPA10mg_F_Li_adt	intron
chr1	67154582	67155557	-	Lx8	LINE	L1	chr1	67155355	67155357	chr1,67154873,67155529	1.1497956	3.43E-09	4.84E-07	TRUE	Liver	5month	F	TBT	WK	+	Cps1	protein-coding	WK_TBT_F_Li_adt	intron
chr1	67158032	67158311	-	B4A	SINE	B4	chr1	67158053	67158055	chr1,67157756,67158483	1.141746016	4.36E-11	1.45E-08	TRUE	Liver	5month	F	TBT	WK	+	Cps1	protein-coding	WK_TBT_F_Li_adt	intron
chr1	67161139	67161596	-	Lx8b	LINE	L1	chr1	67161426	67161428	chr1,67161215,67161529	-0.753102877	0.000497188	0.001327408	TRUE	Liver	5month	F	BPA10mg	BA	+	Cps1	protein-coding	BA_BPA10mg_F_Li_adt	intron
chr1	67161139	67161596	-	Lx8b	LINE	L1	chr1	67161426	67161428	chr1,67161215,67161529	0.932903564	2.46E-06	9.28E-05	TRUE	Liver	5month	F	TBT	WK	+	Cps1	protein-coding	WK_TBT_F_Li_adt	intron
chr1	67166028	67166238	-	B3	SINE	B2	chr1	67166142	67166144	chr1,67166061,67166555	0.848878749	0.000150056	0.002133306	TRUE	Liver	5month	F	TBT	WK	+	Cps1	protein-coding	WK_TBT_F_Li_adt	intron
chr1	67188627	67188760	-	B1_Mur3	SINE	Alu	chr1	67188634	67188636	chr1,67188427,67188727	0.790736239	0.000872711	0.007890394	TRUE	Liver	5month	F	TBT	WK	+	Cps1	protein-coding	WK_TBT_F_Li_adt	intron
chr1	70996537	70997007	+	LTR16A2	LTR	ERVL	chr1	70996930	70996932	chr1,70996612,70997141	-0.746497625	2.90E-09	1.88E-08	TRUE	Liver	5month	M	BPA10ug	BA	+	Bard1	protein-coding	BA_BPA10ug_M_Li_adt	Intergenic
chr1	70996537	70997007	+	LTR16A2	LTR	ERVL	chr1	70996930	70996932	chr1,70996612,70997141	0.827863386	7.92E-19	1.66E-17	TRUE	Liver	5month	F	As	ZB	+	Bard1	protein-coding	ZB_As_F_Li_adt	Intergenic
chr1	71001938	71002334	-	ORR1C1	LTR	ERVL-MaLR	chr1	71002109	71002111	chr1,71001986,71002290	0.638068236	1.49E-06	6.83E-06	TRUE	Liver	5month	F	As	ZB	+	Bard1	protein-coding	ZB_As_F_Li_adt	Intergenic
chr1	71596800	71597200	+	MTA_Mm	LTR	ERVL-MaLR	chr1	71596800	71596802	chr1,71596738,71597037	-0.723428641	0.000267403	0.001765181	TRUE	Liver	5month	M	PM2.5	MU	+	Atic	protein-coding	MU_PM2.5_M_Li_adt	intron
chr1	71608624	71608755	-	B1F	SINE	Alu	chr1	71608640	71608642	chr1,71608395,71608764	-0.701111501	0.000348392	0.002171513	TRUE	Liver	5month	M	PM2.5	MU	+	Fn1	protein-coding	MU_PM2.5_M_Li_adt	intron
chr1	71609919	71610350	+	MTC	LTR	ERVL-MaLR	chr1	71610116	71610118	chr1,71610018,71610246	-0.632286759	0.000470286	0.003929139	TRUE	Liver	5month	M	TCDD	AL	+	Fn1	protein-coding	AL_TCDD_M_Li_adt	intron
chr1	71609919	71610350	+	MTC	LTR	ERVL-MaLR	chr1	71610116	71610118	chr1,71610018,71610246	-1.087222393	2.49E-05	0.000202764	TRUE	Liver	5month	M	BPA10mg	BA	+	Fn1	protein-coding	BA_BPA10mg_M_Li_adt	intron
chr1	71609919	71610350	+	MTC	LTR	ERVL-MaLR	chr1	71610116	71610118	chr1,71610018,71610246	-0.683007749	0.000701116	0.003753241	TRUE	Liver	5month	M	PM2.5	MU	+	Fn1	protein-coding	MU_PM2.5_M_Li_adt	intron
chr1	71701402	71701729	+	LTR33	LTR	ERVL	chr1	71701506	71701508	chr1,71701389,71701648	-0.796587933	8.88E-06	0.000123004	TRUE	Liver	5month	M	PM2.5	MU	+	Apol7d	ncRNA	MU_PM2.5_M_Li_adt	Intergenic
chr1	71701402	71701729	+	LTR33	LTR	ERVL	chr1	71701506	71701508	chr1,71701389,71701648	-0.587496439	0.000310336	0.000880355	TRUE	Liver	5month	F	As	ZB	+	Apol7d	ncRNA	ZB_As_F_Li_adt	Intergenic
chr1	71759692	71760133	-	RLTR12D	LTR	ERVK	chr1	71760029	71760031	chr1,71759847,71760212	-0.758313443	6.93E-06	0.000101384	TRUE	Liver	5month	M	PM2.5	MU	+	Apol7d	ncRNA	MU_PM2.5_M_Li_adt	Intergenic
chr1	71767898	71768010	+	B3A	SINE	B2	chr1	71767930	71767932	chr1,71767651,71768047	-1.047854634	8.72E-12	9.41E-11	TRUE	Liver	5month	M	BPA10ug	BA	+	Apol7d	ncRNA	BA_BPA10ug_M_Li_adt	Intergenic
chr1	71767898	71768010	+	B3A	SINE	B2	chr1	71767930	71767932	chr1,71767651,71768047	0.781114079	1.45E-09	1.64E-07	TRUE	Liver	5month	M	TBT	WK	+	Apol7d	ncRNA	WK_TBT_M_Li_adt	Intergenic
chr1	71767898	71768010	+	B3A	SINE	B2	chr1	71767930	71767932	chr1,71767651,71768047	0.814827624	2.36E-10	1.95E-09	TRUE	Liver	5month	F	As	ZB	+	Apol7d	ncRNA	ZB_As_F_Li_adt	Intergenic
chr1	72024836	72025342	-	RLTR16	LTR	ERVK	chr1	72024953	72024955	chr1,72024826,72025115	-0.620479122	2.18E-05	0.000181751	TRUE	Liver	5month	M	BPA10mg	BA	+	4933417E11Rik	ncRNA	BA_BPA10mg_M_Li_adt	Intergenic
chr1	72024836	72025342	-	RLTR16	LTR	ERVK	chr1	72024953	72024955	chr1,72024826,72025115	-0.775999561	1.15E-07	4.41E-06	TRUE	Liver	5month	F	BPA10ug	BA	+	4933417E11Rik	ncRNA	BA_BPA10ug_F_Li_adt	Intergenic
chr1	72177452	72177625	-	LTR40b	LTR	ERVL	chr1	72177571	72177573	chr1,72177465,72177706	-0.635028833	1.19E-11	2.21E-09	TRUE	Liver	5month	M	TCDD	AL	+	Mreg	protein-coding	AL_TCDD_M_Li_adt	intron
chr1	72177452	72177625	-	LTR40b	LTR	ERVL	chr1	72177571	72177573	chr1,72177465,72177706	-0.589025617	2.01E-08	9.54E-07	TRUE	Liver	5month	M	PM2.5	MU	+	Mreg	protein-coding	MU_PM2.5_M_Li_adt	intron
chr1	72853014	72853600	-	L1_Mus4	LINE	L1	chr1	72853462	72853464	chr1,72853292,72853551	-0.940457704	3.54E-06	1.51E-05	TRUE	Liver	5month	F	As	ZB	+	Igfbp5	protein-coding	ZB_As_F_Li_adt	TTS
chr1	72853014	72853600	-	L1_Mus4	LINE	L1	chr1	72853462	72853464	chr1,72853292,72853551	-0.810242453	0.001150849	0.005446321	TRUE	Liver	5month	M	As	ZB	+	Igfbp5	protein-coding	ZB_As_M_Li_adt	TTS
chr1	72853600	72853939	-	ORR1B2	LTR	ERVL-MaLR	chr1	72853841	72853843	chr1,72853728,72853972	-0.737218416	0.000257548	0.000744666	TRUE	Liver	5month	F	As	ZB	+	Igfbp5	protein-coding	ZB_As_F_Li_adt	Intergenic
chr1	73672345	73672571	+	LTR33	LTR	ERVL	chr1	73672439	73672441	chr1,73672274,73672629	0.585415378	2.30E-05	0.000523253	TRUE	Liver	5month	F	TBT	WK	+	Mir6351	ncRNA	WK_TBT_F_Li_adt	intron
chr1	74038754	74039190	+	MTE2a	LTR	ERVL-MaLR	chr1	74038769	74038771	chr1,74038690,74038964	-0.621492678	2.14E-06	9.53E-06	TRUE	Liver	5month	F	As	ZB	+	Tns1	protein-coding	ZB_As_F_Li_adt	intron
chr1	74101549	74101690	-	RSINE1	SINE	B4	chr1	74101685	74101687	chr1,74101547,74101834	-0.73818052	9.04E-05	0.000288385	TRUE	Liver	5month	F	As	ZB	+	Tns1	protein-coding	ZB_As_F_Li_adt	intron
chr1	74668447	74668871	-	L1M5	LINE	L1	chr1	74668581	74668583	chr1,74668445,74668703	-0.731427582	2.13E-07	1.13E-06	TRUE	Liver	5month	F	As	ZB	+	Ttll4	protein-coding	ZB_As_F_Li_adt	intron
chr1	75048151	75048367	-	MER58A	DNA	hAT-Charlie	chr1	75048286	75048288	chr1,75048005,75048454	0.719245075	3.70E-07	1.56E-06	TRUE	Liver	5month	M	BPA10ug	BA	+	Nhej1	protein-coding	BA_BPA10ug_M_Li_adt	Intergenic
chr1	75222432	75222679	-	MER68B	LTR	ERVL	chr1	75222589	75222591	chr1,75222460,75222685	0.692649759	2.81E-10	2.24E-09	TRUE	Liver	5month	M	BPA10ug	BA	+	A630095N17Rik	protein-coding	BA_BPA10ug_M_Li_adt	intron
chr1	75516994	75517441	+	MLT1D	LTR	ERVL-MaLR	chr1	75517169	75517171	chr1,75516924,75517287	-0.80700704	0.000343612	0.001850731	TRUE	Liver	5month	M	BPA10mg	BA	+	Stk11ip	protein-coding	BA_BPA10mg_M_Li_adt	Intergenic
chr1	75516994	75517441	+	MLT1D	LTR	ERVL-MaLR	chr1	75517169	75517171	chr1,75516924,75517287	-0.678449143	0.001228631	0.002559715	TRUE	Liver	5month	M	BPA10ug	BA	+	Stk11ip	protein-coding	BA_BPA10ug_M_Li_adt	Intergenic
chr1	75516994	75517441	+	MLT1D	LTR	ERVL-MaLR	chr1	75517169	75517171	chr1,75516924,75517287	1.099559257	1.92E-19	4.24E-18	TRUE	Liver	5month	F	As	ZB	+	Stk11ip	protein-coding	ZB_As_F_Li_adt	Intergenic
chr1	76039067	76039457	-	MLT1H	LTR	ERVL-MaLR	chr1	76039299	76039301	chr1,76039049,76039508	0.785571084	2.23E-07	1.62E-06	TRUE	Liver	5month	F	BPA10mg	BA	+	Gm17751	ncRNA	BA_BPA10mg_F_Li_adt	Intergenic
chr1	76039067	76039457	-	MLT1H	LTR	ERVL-MaLR	chr1	76039299	76039301	chr1,76039049,76039508	-1.146093996	2.28E-08	1.24E-07	TRUE	Liver	5month	M	BPA10ug	BA	+	Gm17751	ncRNA	BA_BPA10ug_M_Li_adt	Intergenic
chr1	76039067	76039457	-	MLT1H	LTR	ERVL-MaLR	chr1	76039299	76039301	chr1,76039049,76039508	1.249698581	8.56E-23	2.61E-21	TRUE	Liver	5month	F	As	ZB	+	Gm17751	ncRNA	ZB_As_F_Li_adt	Intergenic
chr1	78412580	78412953	+	Lx8	LINE	L1	chr1	78412873	78412875	chr1,78412603,78413007	-0.770326873	8.59E-10	6.61E-09	TRUE	Liver	5month	F	As	ZB	+	Farsb	protein-coding	ZB_As_F_Li_adt	intron
chr1	78446424	78446506	-	MIRb	SINE	MIR	chr1	78446427	78446429	chr1,78446129,78446564	-0.624054217	1.16E-08	1.23E-07	TRUE	Liver	5month	F	BPA10mg	BA	+	Farsb	protein-coding	BA_BPA10mg_F_Li_adt	intron
chr1	78446424	78446506	-	MIRb	SINE	MIR	chr1	78446427	78446429	chr1,78446129,78446564	-0.71535098	1.77E-10	1.49E-09	TRUE	Liver	5month	F	As	ZB	+	Farsb	protein-coding	ZB_As_F_Li_adt	intron
chr1	78693660	78693732	+	L2	LINE	L2	chr1	78693711	78693713	chr1,78693325,78694010	0.610494336	2.32E-07	1.11E-05	TRUE	Liver	5month	F	TCDD	AL	+	Utp14b	protein-coding	AL_TCDD_F_Li_adt	intron
chr1	78693660	78693732	+	L2	LINE	L2	chr1	78693711	78693713	chr1,78693325,78694010	-0.695447213	3.79E-08	6.06E-06	TRUE	Liver	5month	F	PM2.5	BI	+	Utp14b	protein-coding	BI_PM2.5_F_Li_adt	intron
chr1	79592922	79593062	+	MIRc	SINE	MIR	chr1	79592921	79592923	chr1,79592805,79593079	-0.794451851	3.79E-07	1.14E-05	TRUE	Liver	5month	F	BPA10ug	BA	+	Ap1s3	protein-coding	BA_BPA10ug_F_Li_adt	Intergenic
chr1	79762903	79763448	+	RMER15	LTR	ERVL	chr1	79762941	79762943	chr1,79762838,79763098	-0.871254637	1.77E-08	9.80E-08	TRUE	Liver	5month	M	BPA10ug	BA	+	Wdfy1	protein-coding	BA_BPA10ug_M_Li_adt	Intergenic
chr1	80313127	80315217	+	Lx5	LINE	L1	chr1	80314450	80314452	chr1,80314365,80314627	-0.921186138	7.71E-07	3.76E-05	TRUE	Liver	5month	F	TBT	WK	+	Cul3	protein-coding	WK_TBT_F_Li_adt	intron
chr1	82852393	82852520	-	B1_Mur2	SINE	Alu	chr1	82852444	82852446	chr1,82852333,82852706	-0.601323762	5.58E-05	0.00051931	TRUE	Liver	5month	M	PM2.5	MU	+	Agfg1	protein-coding	MU_PM2.5_M_Li_adt	intron
chr1	82971729	82971792	-	PB1D11	SINE	Alu	chr1	82971758	82971760	chr1,82971597,82971862	1.298882474	4.23E-28	2.17E-26	TRUE	Liver	5month	F	As	ZB	+	Slc19a3	protein-coding	ZB_As_F_Li_adt	Intergenic
chr1	82971729	82971792	-	PB1D11	SINE	Alu	chr1	82971758	82971760	chr1,82971597,82971862	0.687109768	3.13E-06	3.99E-05	TRUE	Liver	5month	M	As	ZB	+	Slc19a3	protein-coding	ZB_As_M_Li_adt	Intergenic
chr1	82971989	82972375	-	MER92A	LTR	ERV1	chr1	82972235	82972237	chr1,82972056,82972423	0.594381388	1.45E-11	3.82E-10	TRUE	Liver	5month	F	BPA10mg	BA	+	Slc19a3	protein-coding	BA_BPA10mg_F_Li_adt	Intergenic
chr1	82971989	82972375	-	MER92A	LTR	ERV1	chr1	82972235	82972237	chr1,82972056,82972423	-1.060108988	1.92E-15	5.67E-13	TRUE	Liver	5month	M	BPA10mg	BA	+	Slc19a3	protein-coding	BA_BPA10mg_M_Li_adt	Intergenic
chr1	82971989	82972375	-	MER92A	LTR	ERV1	chr1	82972235	82972237	chr1,82972056,82972423	-1.044169448	5.44E-19	2.37E-17	TRUE	Liver	5month	M	BPA10ug	BA	+	Slc19a3	protein-coding	BA_BPA10ug_M_Li_adt	Intergenic
chr1	82971989	82972375	-	MER92A	LTR	ERV1	chr1	82972235	82972237	chr1,82972056,82972423	0.815889222	1.23E-19	2.77E-18	TRUE	Liver	5month	F	As	ZB	+	Slc19a3	protein-coding	ZB_As_F_Li_adt	Intergenic
chr1	84025226	84026440	+	Lx2B2	LINE	L1	chr1	84026191	84026193	chr1,84025937,84026529	-0.987334047	2.49E-06	4.48E-05	TRUE	Liver	5month	M	PM2.5	MU	+	Mir6353	ncRNA	MU_PM2.5_M_Li_adt	Intergenic
chr1	84047450	84048115	+	Lx2A1	LINE	L1	chr1	84047666	84047668	chr1,84047539,84047960	-0.719782631	0.000482777	0.002804083	TRUE	Liver	5month	M	PM2.5	MU	+	Mir6353	ncRNA	MU_PM2.5_M_Li_adt	intron
chr1	84119425	84119535	+	B4	SINE	B4	chr1	84119442	84119444	chr1,84119090,84119728	0.786546918	3.71E-07	1.57E-06	TRUE	Liver	5month	M	BPA10ug	BA	+	Mir6353	ncRNA	BA_BPA10ug_M_Li_adt	intron
chr1	84119425	84119535	+	B4	SINE	B4	chr1	84119442	84119444	chr1,84119090,84119728	-0.656981675	0.000301599	0.001940687	TRUE	Liver	5month	M	PM2.5	MU	+	Mir6353	ncRNA	MU_PM2.5_M_Li_adt	intron
chr1	84128693	84128717	+	AmnSINE1	SINE	Deu	chr1	84128709	84128711	chr1,84128584,84128831	0.664344231	4.04E-08	2.09E-07	TRUE	Liver	5month	M	BPA10ug	BA	+	Mir6353	ncRNA	BA_BPA10ug_M_Li_adt	intron
chr1	84168077	84168146	+	MER45B	DNA	hAT-Tip100	chr1	84168077	84168079	chr1,84167732,84168390	1.145852518	1.65E-12	2.07E-11	TRUE	Liver	5month	M	BPA10ug	BA	+	Mir6353	ncRNA	BA_BPA10ug_M_Li_adt	intron
chr1	84176988	84177424	+	L1MEc	LINE	L1	chr1	84177107	84177109	chr1,84176985,84177325	0.978891969	1.07E-07	2.06E-06	TRUE	Liver	5month	M	BPA10mg	BA	+	Mir6353	ncRNA	BA_BPA10mg_M_Li_adt	intron
chr1	84176988	84177424	+	L1MEc	LINE	L1	chr1	84177107	84177109	chr1,84176985,84177325	1.108977377	1.44E-13	2.23E-12	TRUE	Liver	5month	M	BPA10ug	BA	+	Mir6353	ncRNA	BA_BPA10ug_M_Li_adt	intron
chr1	84192768	84193180	+	MLT2B4	LTR	ERVL	chr1	84193012	84193014	chr1,84192898,84193168	0.597155005	5.50E-06	1.83E-05	TRUE	Liver	5month	M	BPA10ug	BA	+	Mir6353	ncRNA	BA_BPA10ug_M_Li_adt	intron
chr1	84226029	84227036	+	RMER17B	LTR	ERVK	chr1	84226601	84226603	chr1,84226491,84226707	0.66733637	6.72E-06	0.001962687	TRUE	Liver	5month	F	Pb	DO	+	Mir6353	ncRNA	DO_Pb_F_Li_adt	intron
chr1	84245188	84245593	-	L1_Mus1	LINE	L1	chr1	84245510	84245512	chr1,84245371,84245641	0.643852235	4.57E-07	1.32E-05	TRUE	Liver	5month	F	BPA10ug	BA	+	Mir6353	ncRNA	BA_BPA10ug_F_Li_adt	intron
chr1	84280257	84280600	+	ORR1E	LTR	ERVL-MaLR	chr1	84280363	84280365	chr1,84280293,84280465	0.678230407	3.49E-10	4.15E-08	TRUE	Liver	5month	F	TCDD	AL	+	Pid1	protein-coding	AL_TCDD_F_Li_adt	intron
chr1	84399740	84399958	+	L1MD	LINE	L1	chr1	84399765	84399767	chr1,84399624,84400239	-0.698337448	2.32E-07	1.67E-06	TRUE	Liver	5month	F	BPA10mg	BA	+	Pid1	protein-coding	BA_BPA10mg_F_Li_adt	intron
chr1	84797433	84797613	+	B4A	SINE	B4	chr1	84797532	84797534	chr1,84797442,84797893	-0.674134078	0.000265394	0.00324949	TRUE	Liver	5month	F	TBT	WK	+	Trip12	protein-coding	WK_TBT_F_Li_adt	intron
chr1	84947424	84947572	+	MTD	LTR	ERVL-MaLR	chr1	84947551	84947553	chr1,84947403,84947753	-0.663075458	1.69E-05	0.000202938	TRUE	Liver	5month	M	PM2.5	MU	+	Slc16a14	protein-coding	MU_PM2.5_M_Li_adt	Intergenic
chr1	85239594	85240043	-	RMER5	LTR	ERV1	chr1	85240037	85240039	chr1,85239796,85240322	1.005121717	1.04E-12	1.19E-10	TRUE	Liver	5month	F	PM2.5	MU	+	C130026I21Rik	protein-coding	MU_PM2.5_F_Li_adt	Intergenic
chr1	85933179	85933533	-	LTR48B	LTR	ERV1	chr1	85933270	85933272	chr1,85933136,85933913	-0.632696151	1.53E-07	4.90E-06	TRUE	Liver	5month	M	PM2.5	MU	+	4933407L21Rik	ncRNA	MU_PM2.5_M_Li_adt	Intergenic
chr1	85982019	85982347	+	Tigger8	DNA	TcMar-Tigger	chr1	85982195	85982197	chr1,85981813,85982344	-0.618194965	6.25E-05	0.000567048	TRUE	Liver	5month	M	PM2.5	MU	+	Gpr55	protein-coding	MU_PM2.5_M_Li_adt	Intergenic
chr1	86165784	86165973	-	B2_Mm2	SINE	B2	chr1	86165901	86165903	chr1,86165792,86166044	-0.707319148	4.88E-05	0.000164729	TRUE	Liver	5month	F	As	ZB	+	Armc9	protein-coding	ZB_As_F_Li_adt	intron
chr1	86228712	86228927	-	B3	SINE	B2	chr1	86228866	86228868	chr1,86228753,86229087	0.716474209	1.99E-08	1.97E-07	TRUE	Liver	5month	F	BPA10mg	BA	+	Armc9	protein-coding	BA_BPA10mg_F_Li_adt	intron
chr1	86228712	86228927	-	B3	SINE	B2	chr1	86228866	86228868	chr1,86228753,86229087	0.677359637	8.68E-08	3.55E-06	TRUE	Liver	5month	F	BPA10ug	BA	+	Armc9	protein-coding	BA_BPA10ug_F_Li_adt	intron
chr1	86633974	86634102	+	MamGypLTR3a	LTR	Gypsy	chr1	86634079	86634081	chr1,86633971,86634427	-0.698762136	1.39E-08	9.02E-08	TRUE	Liver	5month	F	As	ZB	+	Nppc	protein-coding	ZB_As_F_Li_adt	Intergenic
chr1	87532449	87532562	-	ID_B1	SINE	B4	chr1	87532499	87532501	chr1,87532365,87532703	-0.638681356	0.000396879	0.001088799	TRUE	Liver	5month	F	BPA10mg	BA	+	Ngef	protein-coding	BA_BPA10mg_F_Li_adt	intron
chr1	87532449	87532562	-	ID_B1	SINE	B4	chr1	87532499	87532501	chr1,87532365,87532703	-0.725534006	0.000132938	0.000408845	TRUE	Liver	5month	F	As	ZB	+	Ngef	protein-coding	ZB_As_F_Li_adt	intron
chr1	87532449	87532562	-	ID_B1	SINE	B4	chr1	87532499	87532501	chr1,87532365,87532703	-0.65651661	0.000512913	0.002802571	TRUE	Liver	5month	M	As	ZB	+	Ngef	protein-coding	ZB_As_M_Li_adt	intron
chr1	87534443	87534705	+	RMER15	LTR	ERVL	chr1	87534626	87534628	chr1,87534349,87534793	-0.61925617	0.000333	0.003573655	TRUE	Liver	5month	F	TCDD	AL	+	Ngef	protein-coding	AL_TCDD_F_Li_adt	intron
chr1	87534443	87534705	+	RMER15	LTR	ERVL	chr1	87534626	87534628	chr1,87534349,87534793	-0.636281071	0.000567162	0.001489358	TRUE	Liver	5month	F	BPA10mg	BA	+	Ngef	protein-coding	BA_BPA10mg_F_Li_adt	intron
chr1	87534443	87534705	+	RMER15	LTR	ERVL	chr1	87534626	87534628	chr1,87534349,87534793	0.60750042	0.00018895	0.000957868	TRUE	Liver	5month	F	PM2.5	MU	+	Ngef	protein-coding	MU_PM2.5_F_Li_adt	intron
chr1	87534443	87534705	+	RMER15	LTR	ERVL	chr1	87534626	87534628	chr1,87534349,87534793	-0.798421421	5.63E-09	3.41E-07	TRUE	Liver	5month	M	PM2.5	MU	+	Ngef	protein-coding	MU_PM2.5_M_Li_adt	intron
chr1	87534443	87534705	+	RMER15	LTR	ERVL	chr1	87534626	87534628	chr1,87534349,87534793	0.614278959	0.000640618	0.00625898	TRUE	Liver	5month	F	TBT	WK	+	Ngef	protein-coding	WK_TBT_F_Li_adt	intron
chr1	87600609	87600798	-	L1MD3	LINE	L1	chr1	87600726	87600728	chr1,87600599,87600874	-0.821297936	4.46E-09	3.85E-07	TRUE	Liver	5month	F	TCDD	AL	+	Neu2	protein-coding	AL_TCDD_F_Li_adt	Intergenic
chr1	87600609	87600798	-	L1MD3	LINE	L1	chr1	87600726	87600728	chr1,87600599,87600874	0.748610498	1.44E-08	8.10E-08	TRUE	Liver	5month	M	BPA10ug	BA	+	Neu2	protein-coding	BA_BPA10ug_M_Li_adt	Intergenic
chr1	87600609	87600798	-	L1MD3	LINE	L1	chr1	87600726	87600728	chr1,87600599,87600874	0.831954219	6.22E-11	1.33E-08	TRUE	Liver	5month	M	TBT	WK	+	Neu2	protein-coding	WK_TBT_M_Li_adt	Intergenic
chr1	87601647	87602046	+	MLT1D	LTR	ERVL-MaLR	chr1	87601994	87601996	chr1,87601867,87602107	-0.869970839	4.03E-10	6.76E-09	TRUE	Liver	5month	F	BPA10mg	BA	+	Neu2	protein-coding	BA_BPA10mg_F_Li_adt	Intergenic
chr1	88042180	88042592	-	MTD	LTR	ERVL-MaLR	chr1	88042386	88042388	chr1,88042279,88042610	0.657726394	4.50E-08	2.21E-06	TRUE	Liver	5month	M	TCDD	AL	+	Ugt1a10	protein-coding	AL_TCDD_M_Li_adt	Intergenic
chr1	88050750	88051156	-	MTD	LTR	ERVL-MaLR	chr1	88050956	88050958	chr1,88050832,88051175	0.788422266	3.92E-11	6.07E-09	TRUE	Liver	5month	M	TCDD	AL	+	Ugt1a10	protein-coding	AL_TCDD_M_Li_adt	Intergenic
chr1	88050750	88051156	-	MTD	LTR	ERVL-MaLR	chr1	88050956	88050958	chr1,88050832,88051175	-0.586344038	1.40E-05	5.91E-05	TRUE	Liver	5month	F	BPA10mg	BA	+	Ugt1a10	protein-coding	BA_BPA10mg_F_Li_adt	Intergenic
chr1	88050750	88051156	-	MTD	LTR	ERVL-MaLR	chr1	88050956	88050958	chr1,88050832,88051175	0.608387217	7.22E-06	2.35E-05	TRUE	Liver	5month	M	BPA10ug	BA	+	Ugt1a10	protein-coding	BA_BPA10ug_M_Li_adt	Intergenic
chr1	88050750	88051156	-	MTD	LTR	ERVL-MaLR	chr1	88050956	88050958	chr1,88050832,88051175	0.973141344	4.55E-13	2.37E-10	TRUE	Liver	5month	M	TBT	WK	+	Ugt1a10	protein-coding	WK_TBT_M_Li_adt	Intergenic
chr1	88065733	88066145	-	MTD	LTR	ERVL-MaLR	chr1	88066047	88066049	chr1,88065831,88066185	-0.668637059	1.18E-05	5.08E-05	TRUE	Liver	5month	F	BPA10mg	BA	+	Ugt1a9	protein-coding	BA_BPA10mg_F_Li_adt	intron
chr1	88086065	88086595	-	L1M2	LINE	L1	chr1	88086294	88086296	chr1,88086092,88086465	0.779821521	5.55E-09	3.84E-07	TRUE	Liver	5month	M	TCDD	AL	+	Ugt1a7c	protein-coding	AL_TCDD_M_Li_adt	intron
chr1	88086065	88086595	-	L1M2	LINE	L1	chr1	88086294	88086296	chr1,88086092,88086465	0.63527252	3.66E-05	0.00045362	TRUE	Liver	5month	M	TBT	WK	+	Ugt1a7c	protein-coding	WK_TBT_M_Li_adt	intron
chr1	88109591	88109969	-	MTC	LTR	ERVL-MaLR	chr1	88109801	88109803	chr1,88109676,88109885	-0.866817163	8.79E-11	1.80E-09	TRUE	Liver	5month	F	BPA10mg	BA	+	Ugt1a6b	protein-coding	BA_BPA10mg_F_Li_adt	intron
chr1	88115041	88119219	-	MMETn-int	LTR	ERVK	chr1	88115193	88115195	chr1,88114989,88115455	0.763646453	7.27E-13	9.80E-12	TRUE	Liver	5month	M	BPA10ug	BA	+	Ugt1a6b	protein-coding	BA_BPA10ug_M_Li_adt	intron
chr1	88137418	88137539	-	ID_B1	SINE	B4	chr1	88137460	88137462	chr1,88137335,88137544	-0.653093036	6.69E-07	4.20E-06	TRUE	Liver	5month	F	BPA10mg	BA	+	Ugt1a6a	protein-coding	BA_BPA10mg_F_Li_adt	intron
chr1	88171519	88172595	-	IAPLTR3-int	LTR	ERVK	chr1	88172379	88172381	chr1,88172140,88172525	-0.74109455	1.12E-12	4.23E-11	TRUE	Liver	5month	F	BPA10mg	BA	+	Ugt1a5	protein-coding	BA_BPA10mg_F_Li_adt	intron
chr1	88171519	88172595	-	IAPLTR3-int	LTR	ERVK	chr1	88172379	88172381	chr1,88172140,88172525	-0.62619339	1.72E-09	5.40E-07	TRUE	Liver	5month	F	PM2.5	BI	+	Ugt1a5	protein-coding	BI_PM2.5_F_Li_adt	intron
chr1	88175849	88176515	-	ETnERV3-int	LTR	ERVK	chr1	88176014	88176016	chr1,88175922,88176095	0.86618096	8.71E-16	2.05E-14	TRUE	Liver	5month	M	BPA10ug	BA	+	Ugt1a5	protein-coding	BA_BPA10ug_M_Li_adt	intron
chr1	88217243	88217414	+	B3	SINE	B2	chr1	88217314	88217316	chr1,88217218,88217438	0.689102442	2.83E-08	1.50E-06	TRUE	Liver	5month	M	TCDD	AL	+	Ugt1a1	protein-coding	AL_TCDD_M_Li_adt	intron
chr1	88217529	88217881	-	MLT1A1	LTR	ERVL-MaLR	chr1	88217810	88217812	chr1,88217637,88217898	-0.716222599	2.37E-07	4.53E-06	TRUE	Liver	5month	M	As	ZB	+	Ugt1a1	protein-coding	ZB_As_M_Li_adt	intron
chr1	88219607	88219958	-	ORR1F	LTR	ERVL-MaLR	chr1	88219758	88219760	chr1,88219669,88219896	0.594394123	1.26E-05	3.90E-05	TRUE	Liver	5month	M	BPA10ug	BA	+	Mroh2a	protein-coding	BA_BPA10ug_M_Li_adt	TTS
chr1	88221757	88222399	+	L1_Mur3	LINE	L1	chr1	88222334	88222336	chr1,88222161,88222476	-0.631280649	9.86E-07	3.05E-05	TRUE	Liver	5month	M	PM2.5	BI	+	Mroh2a	protein-coding	BI_PM2.5_M_Li_adt	Intergenic
chr1	88296324	88296627	+	ORR1A2	LTR	ERVL-MaLR	chr1	88296342	88296344	chr1,88296169,88296529	-1.017557477	1.84E-08	8.86E-07	TRUE	Liver	5month	M	PM2.5	MU	+	Trpm8	protein-coding	MU_PM2.5_M_Li_adt	Intergenic
chr1	88296324	88296627	+	ORR1A2	LTR	ERVL-MaLR	chr1	88296342	88296344	chr1,88296169,88296529	-0.710603574	6.58E-05	0.000718395	TRUE	Liver	5month	M	TBT	WK	+	Trpm8	protein-coding	WK_TBT_M_Li_adt	Intergenic
chr1	88302214	88302760	-	Lx8	LINE	L1	chr1	88302728	88302730	chr1,88302545,88302928	-0.899168261	5.73E-07	3.67E-06	TRUE	Liver	5month	F	BPA10mg	BA	+	Trpm8	protein-coding	BA_BPA10mg_F_Li_adt	Intergenic
chr1	88302214	88302760	-	Lx8	LINE	L1	chr1	88302728	88302730	chr1,88302545,88302928	0.589654162	0.000204308	0.000498102	TRUE	Liver	5month	M	BPA10ug	BA	+	Trpm8	protein-coding	BA_BPA10ug_M_Li_adt	Intergenic
chr1	88567256	88567491	+	RMER20B	LTR	ERVK	chr1	88567354	88567356	chr1,88567206,88567581	-0.684901504	0.000271852	0.001520819	TRUE	Liver	5month	M	BPA10mg	BA	+	Gm19589	ncRNA	BA_BPA10mg_M_Li_adt	Intergenic
chr1	88567256	88567491	+	RMER20B	LTR	ERVK	chr1	88567354	88567356	chr1,88567206,88567581	-0.937424527	1.08E-07	5.10E-07	TRUE	Liver	5month	M	BPA10ug	BA	+	Gm19589	ncRNA	BA_BPA10ug_M_Li_adt	Intergenic
chr1	88567256	88567491	+	RMER20B	LTR	ERVK	chr1	88567354	88567356	chr1,88567206,88567581	1.08734179	2.99E-21	7.84E-20	TRUE	Liver	5month	F	As	ZB	+	Gm19589	ncRNA	ZB_As_F_Li_adt	Intergenic
chr1	88652622	88653054	+	MLT1D	LTR	ERVL-MaLR	chr1	88652844	88652846	chr1,88652668,88652951	0.595299239	8.28E-07	5.05E-06	TRUE	Liver	5month	F	BPA10mg	BA	+	Arl4c	protein-coding	BA_BPA10mg_F_Li_adt	Intergenic
chr1	88652622	88653054	+	MLT1D	LTR	ERVL-MaLR	chr1	88652844	88652846	chr1,88652668,88652951	0.752217072	9.75E-10	1.02E-07	TRUE	Liver	5month	F	BPA10ug	BA	+	Arl4c	protein-coding	BA_BPA10ug_F_Li_adt	Intergenic
chr1	88749294	88749449	+	ORR1G	LTR	ERVL-MaLR	chr1	88749332	88749334	chr1,88749105,88749436	-0.80370265	1.46E-08	8.58E-07	TRUE	Liver	5month	M	TCDD	AL	+	Platr5	ncRNA	AL_TCDD_M_Li_adt	Intergenic
chr1	88749294	88749449	+	ORR1G	LTR	ERVL-MaLR	chr1	88749332	88749334	chr1,88749105,88749436	-1.039805835	1.22E-09	4.64E-08	TRUE	Liver	5month	M	BPA10mg	BA	+	Platr5	ncRNA	BA_BPA10mg_M_Li_adt	Intergenic
chr1	89191539	89191710	+	B3A	SINE	B2	chr1	89191635	89191637	chr1,89191267,89191766	0.761540162	5.71E-12	5.77E-11	TRUE	Liver	5month	F	As	ZB	+	Sh3bp4	protein-coding	ZB_As_F_Li_adt	Intergenic
chr1	89191539	89191710	+	B3A	SINE	B2	chr1	89191635	89191637	chr1,89191267,89191766	0.697606028	4.73E-11	3.18E-09	TRUE	Liver	5month	M	As	ZB	+	Sh3bp4	protein-coding	ZB_As_M_Li_adt	Intergenic
chr1	89323207	89323397	-	B3	SINE	B2	chr1	89323296	89323298	chr1,89323171,89323392	-0.610951883	0.000900988	0.005446012	TRUE	Liver	5month	M	TBT	WK	+	C030007H22Rik	ncRNA	WK_TBT_M_Li_adt	Intergenic
chr1	89421263	89422089	-	RMER19B	LTR	ERVK	chr1	89421586	89421588	chr1,89421439,89421736	-1.197481559	2.12E-10	1.03E-08	TRUE	Liver	5month	M	BPA10mg	BA	+	C030007H22Rik	ncRNA	BA_BPA10mg_M_Li_adt	Intergenic
chr1	89421263	89422089	-	RMER19B	LTR	ERVK	chr1	89421586	89421588	chr1,89421439,89421736	-0.845042339	1.47E-07	6.75E-07	TRUE	Liver	5month	M	BPA10ug	BA	+	C030007H22Rik	ncRNA	BA_BPA10ug_M_Li_adt	Intergenic
chr1	89421263	89422089	-	RMER19B	LTR	ERVK	chr1	89421586	89421588	chr1,89421439,89421736	-0.611679448	1.60E-05	0.000258104	TRUE	Liver	5month	M	PM2.5	BI	+	C030007H22Rik	ncRNA	BI_PM2.5_M_Li_adt	Intergenic
chr1	89421263	89422089	-	RMER19B	LTR	ERVK	chr1	89421586	89421588	chr1,89421439,89421736	0.954840665	3.35E-16	5.33E-15	TRUE	Liver	5month	F	As	ZB	+	C030007H22Rik	ncRNA	ZB_As_F_Li_adt	Intergenic
chr1	89421263	89422089	-	RMER19B	LTR	ERVK	chr1	89421586	89421588	chr1,89421439,89421736	0.639077504	2.20E-06	2.95E-05	TRUE	Liver	5month	M	As	ZB	+	C030007H22Rik	ncRNA	ZB_As_M_Li_adt	Intergenic
chr1	89513706	89513800	-	PB1D10	SINE	Alu	chr1	89513792	89513794	chr1,89513609,89514018	0.629237255	1.61E-10	1.35E-09	TRUE	Liver	5month	M	BPA10ug	BA	+	Agap1	protein-coding	BA_BPA10ug_M_Li_adt	intron
chr1	93294055	93294404	-	MTD	LTR	ERVL-MaLR	chr1	93294208	93294210	chr1,93294055,93294350	-0.670596627	3.49E-05	0.000718206	TRUE	Liver	5month	F	TBT	WK	+	Mterf4	protein-coding	WK_TBT_F_Li_adt	intron
chr1	93529770	93530000	-	L1M5	LINE	L1	chr1	93529981	93529983	chr1,93529806,93530149	-0.745878167	0.000135467	0.000848115	TRUE	Liver	5month	M	BPA10mg	BA	+	Farp2	protein-coding	BA_BPA10mg_M_Li_adt	intron
chr1	93529770	93530000	-	L1M5	LINE	L1	chr1	93529981	93529983	chr1,93529806,93530149	-0.7281894	0.000102328	0.000322352	TRUE	Liver	5month	F	As	ZB	+	Farp2	protein-coding	ZB_As_F_Li_adt	intron
chr1	93563648	93563979	-	MTD	LTR	ERVL-MaLR	chr1	93563860	93563862	chr1,93563708,93564001	-0.624494636	1.21E-06	5.33E-05	TRUE	Liver	5month	F	TBT	WK	+	Farp2	protein-coding	WK_TBT_F_Li_adt	intron
chr1	93563648	93563979	-	MTD	LTR	ERVL-MaLR	chr1	93563860	93563862	chr1,93563708,93564001	-0.695132582	5.25E-10	4.16E-09	TRUE	Liver	5month	F	As	ZB	+	Farp2	protein-coding	ZB_As_F_Li_adt	intron
chr1	93692804	93692983	-	B3A	SINE	B2	chr1	93692965	93692967	chr1,93692842,93693069	-0.601265611	6.44E-06	9.57E-05	TRUE	Liver	5month	M	PM2.5	MU	+	Bok	protein-coding	MU_PM2.5_M_Li_adt	intron
chr1	93713402	93713537	+	B1_Mm	SINE	Alu	chr1	93713403	93713405	chr1,93713140,93713515	-0.775256864	7.95E-09	4.53E-07	TRUE	Liver	5month	M	PM2.5	MU	+	Thap4	protein-coding	MU_PM2.5_M_Li_adt	intron
chr1	97603462	97603727	+	Lx8b	LINE	L1	chr1	97603603	97603605	chr1,97603432,97603725	0.61326562	0.000842137	0.003910649	TRUE	Liver	5month	M	BPA10mg	BA	+	D1Ertd622e	protein-coding	BA_BPA10mg_M_Li_adt	Intergenic
chr1	97603462	97603727	+	Lx8b	LINE	L1	chr1	97603603	97603605	chr1,97603432,97603725	0.818859287	3.36E-07	1.44E-06	TRUE	Liver	5month	M	BPA10ug	BA	+	D1Ertd622e	protein-coding	BA_BPA10ug_M_Li_adt	Intergenic
chr1	97710645	97710835	-	MIRc	SINE	MIR	chr1	97710719	97710721	chr1,97710571,97711021	-0.61164554	0.000591944	0.005900323	TRUE	Liver	5month	F	TBT	WK	+	D1Ertd622e	protein-coding	WK_TBT_F_Li_adt	intron
chr1	100176975	100182358	+	L1Md_F2	LINE	L1	chr1	100180173	100180175	chr1,100180094,100180425	0.632488441	0.000378517	0.004235162	TRUE	Liver	5month	F	TBT	WK	+	Cntnap5b	protein-coding	WK_TBT_F_Li_adt	intron
chr1	100176975	100182358	+	L1Md_F2	LINE	L1	chr1	100180173	100180175	chr1,100180094,100180425	-0.608471645	0.001535476	0.00369708	TRUE	Liver	5month	F	As	ZB	+	Cntnap5b	protein-coding	ZB_As_F_Li_adt	intron
chr1	100176975	100182358	+	L1Md_F2	LINE	L1	chr1	100180173	100180175	chr1,100180094,100180425	-1.03857232	1.79E-08	5.06E-07	TRUE	Liver	5month	M	As	ZB	+	Cntnap5b	protein-coding	ZB_As_M_Li_adt	intron
chr1	100231814	100232140	-	IAPEY4_LTR	LTR	ERVK	chr1	100232110	100232112	chr1,100231993,100232240	0.7418762	1.61E-12	2.02E-11	TRUE	Liver	5month	M	BPA10ug	BA	+	Cntnap5b	protein-coding	BA_BPA10ug_M_Li_adt	intron
chr1	100231814	100232140	-	IAPEY4_LTR	LTR	ERVK	chr1	100232110	100232112	chr1,100231993,100232240	-0.947743558	1.38E-07	7.56E-07	TRUE	Liver	5month	F	As	ZB	+	Cntnap5b	protein-coding	ZB_As_F_Li_adt	intron
chr1	100410727	100410874	+	MLTR25C	LTR	ERVK	chr1	100410867	100410869	chr1,100410650,100410990	0.787057652	1.63E-06	6.72E-05	TRUE	Liver	5month	F	TBT	WK	+	Cntnap5b	protein-coding	WK_TBT_F_Li_adt	intron
chr1	100557068	100557371	-	RMER13B	LTR	ERVK	chr1	100557116	100557118	chr1,100556992,100557229	0.665772491	3.14E-13	4.55E-12	TRUE	Liver	5month	M	BPA10ug	BA	+	Gm20268	ncRNA	BA_BPA10ug_M_Li_adt	Intergenic
chr1	100557068	100557371	-	RMER13B	LTR	ERVK	chr1	100557116	100557118	chr1,100556992,100557229	-0.633607611	1.58E-05	5.92E-05	TRUE	Liver	5month	F	As	ZB	+	Gm20268	ncRNA	ZB_As_F_Li_adt	Intergenic
chr1	102742713	102742846	-	RLTR26_Mus	LTR	ERVK	chr1	102742728	102742730	chr1,102742466,102742871	0.593656467	8.87E-05	0.000232811	TRUE	Liver	5month	M	BPA10ug	BA	+	Gm20268	ncRNA	BA_BPA10ug_M_Li_adt	Intergenic
chr1	105414330	105417972	+	L1_Mur1	LINE	L1	chr1	105415046	105415048	chr1,105414916,105415172	-0.635938543	2.47E-07	1.77E-06	TRUE	Liver	5month	F	BPA10mg	BA	+	Rnf152	protein-coding	BA_BPA10mg_F_Li_adt	Intergenic
chr1	105442326	105442760	+	RLTR24B_MM	LTR	ERV1	chr1	105442413	105442415	chr1,105442329,105442678	0.839860706	2.17E-05	0.000326835	TRUE	Liver	5month	M	PM2.5	BI	+	Rnf152	protein-coding	BI_PM2.5_M_Li_adt	Intergenic
chr1	105694139	105694407	-	L2b	LINE	L2	chr1	105694361	105694363	chr1,105694142,105694653	-0.62587129	1.63E-06	4.49E-05	TRUE	Liver	5month	M	PM2.5	BI	+	2310035C23Rik	protein-coding	BI_PM2.5_M_Li_adt	intron
chr1	105694139	105694407	-	L2b	LINE	L2	chr1	105694361	105694363	chr1,105694142,105694653	-0.629121908	3.76E-06	6.23E-05	TRUE	Liver	5month	M	PM2.5	MU	+	2310035C23Rik	protein-coding	MU_PM2.5_M_Li_adt	intron
chr1	105790242	105790342	-	AmnSINE1	SINE	Deu	chr1	105790324	105790326	chr1,105790243,105790667	-0.824884508	1.32E-05	0.000119217	TRUE	Liver	5month	M	BPA10mg	BA	+	Tnfrsf11a	protein-coding	BA_BPA10mg_M_Li_adt	intron
chr1	105790242	105790342	-	AmnSINE1	SINE	Deu	chr1	105790324	105790326	chr1,105790243,105790667	-0.607787762	0.000338913	0.000791028	TRUE	Liver	5month	M	BPA10ug	BA	+	Tnfrsf11a	protein-coding	BA_BPA10ug_M_Li_adt	intron
chr1	105790242	105790342	-	AmnSINE1	SINE	Deu	chr1	105790324	105790326	chr1,105790243,105790667	-0.720697597	2.30E-05	0.00031758	TRUE	Liver	5month	M	TBT	WK	+	Tnfrsf11a	protein-coding	WK_TBT_M_Li_adt	intron
chr1	105790242	105790342	-	AmnSINE1	SINE	Deu	chr1	105790324	105790326	chr1,105790243,105790667	0.67756047	1.83E-06	8.27E-06	TRUE	Liver	5month	F	As	ZB	+	Tnfrsf11a	protein-coding	ZB_As_F_Li_adt	intron
chr1	105922028	105922128	+	MLT1C	LTR	ERVL-MaLR	chr1	105922030	105922032	chr1,105921935,105922153	-0.971320776	8.17E-08	1.64E-06	TRUE	Liver	5month	M	BPA10mg	BA	+	Zcchc2	protein-coding	BA_BPA10mg_M_Li_adt	Intergenic
chr1	106244207	106246010	+	L1VL2	LINE	L1	chr1	106245047	106245049	chr1,106244832,106245240	-0.870448724	5.25E-09	3.24E-08	TRUE	Liver	5month	M	BPA10ug	BA	+	Phlpp1	protein-coding	BA_BPA10ug_M_Li_adt	intron
chr1	106244207	106246010	+	L1VL2	LINE	L1	chr1	106245047	106245049	chr1,106244832,106245240	0.985822195	1.48E-20	3.62E-19	TRUE	Liver	5month	F	As	ZB	+	Phlpp1	protein-coding	ZB_As_F_Li_adt	intron
chr1	106244207	106246010	+	L1VL2	LINE	L1	chr1	106245047	106245049	chr1,106244832,106245240	0.906470534	6.88E-13	9.03E-11	TRUE	Liver	5month	M	As	ZB	+	Phlpp1	protein-coding	ZB_As_M_Li_adt	intron
chr1	106695926	106696168	+	ORR1F	LTR	ERVL-MaLR	chr1	106695933	106695935	chr1,106695692,106696112	-0.773164804	0.000612679	0.001359274	TRUE	Liver	5month	M	BPA10ug	BA	+	Bcl2	protein-coding	BA_BPA10ug_M_Li_adt	intron
chr1	107489612	107489994	+	MTD	LTR	ERVL-MaLR	chr1	107489828	107489830	chr1,107489696,107489979	0.683798657	3.50E-10	2.83E-09	TRUE	Liver	5month	F	As	ZB	+	Serpinb2	protein-coding	ZB_As_F_Li_adt	Intergenic
chr1	107598582	107598723	+	MER20	DNA	hAT-Charlie	chr1	107598685	107598687	chr1,107598572,107598793	0.627143794	8.12E-07	3.21E-06	TRUE	Liver	5month	M	BPA10ug	BA	+	Serpinb8	protein-coding	BA_BPA10ug_M_Li_adt	intron
chr1	107598582	107598723	+	MER20	DNA	hAT-Charlie	chr1	107598685	107598687	chr1,107598572,107598793	-0.806223612	7.06E-08	2.65E-06	TRUE	Liver	5month	M	PM2.5	MU	+	Serpinb8	protein-coding	MU_PM2.5_M_Li_adt	intron
chr1	107598582	107598723	+	MER20	DNA	hAT-Charlie	chr1	107598685	107598687	chr1,107598572,107598793	-0.595099143	6.76E-06	2.73E-05	TRUE	Liver	5month	F	As	ZB	+	Serpinb8	protein-coding	ZB_As_F_Li_adt	intron
chr1	107916812	107917465	-	Lx9	LINE	L1	chr1	107917255	107917257	chr1,107917053,107917385	0.775371997	3.80E-14	6.59E-13	TRUE	Liver	5month	M	BPA10ug	BA	+	D830032E09Rik	ncRNA	BA_BPA10ug_M_Li_adt	promoter-TSS
chr1	107938286	107938469	-	MTEa	LTR	ERVL-MaLR	chr1	107938385	107938387	chr1,107938316,107938508	0.677247571	1.27E-06	4.81E-06	TRUE	Liver	5month	M	BPA10ug	BA	+	D830032E09Rik	ncRNA	BA_BPA10ug_M_Li_adt	intron
chr1	113194060	113194336	-	MTE2a	LTR	ERVL-MaLR	chr1	113194330	113194332	chr1,113194195,113194464	1.029507911	3.52E-13	5.03E-12	TRUE	Liver	5month	M	BPA10ug	BA	+	Dsel	protein-coding	BA_BPA10ug_M_Li_adt	Intergenic
chr1	113194060	113194336	-	MTE2a	LTR	ERVL-MaLR	chr1	113194330	113194332	chr1,113194195,113194464	-0.598118395	0.00018315	0.001671939	TRUE	Liver	5month	M	PM2.5	BI	+	Dsel	protein-coding	BI_PM2.5_M_Li_adt	Intergenic
chr1	118350014	118350335	-	RLTR12BD_Mm	LTR	ERVK	chr1	118350155	118350157	chr1,118349914,118350515	0.656956267	1.57E-07	3.21E-06	TRUE	Liver	5month	M	As	ZB	+	Nifk	protein-coding	ZB_As_M_Li_adt	Intergenic
chr1	118369022	118369394	-	MLT1B	LTR	ERVL-MaLR	chr1	118369270	118369272	chr1,118368984,118369422	0.598082201	0.000167059	0.001552146	TRUE	Liver	5month	M	PM2.5	BI	+	Clasp1	protein-coding	BI_PM2.5_M_Li_adt	Intergenic
chr1	118369022	118369394	-	MLT1B	LTR	ERVL-MaLR	chr1	118369270	118369272	chr1,118368984,118369422	-0.91939447	1.12E-05	0.00014745	TRUE	Liver	5month	M	PM2.5	MU	+	Clasp1	protein-coding	MU_PM2.5_M_Li_adt	Intergenic
chr1	118369022	118369394	-	MLT1B	LTR	ERVL-MaLR	chr1	118369270	118369272	chr1,118368984,118369422	0.980030344	0.000110128	0.001699452	TRUE	Liver	5month	F	TBT	WK	+	Clasp1	protein-coding	WK_TBT_F_Li_adt	Intergenic
chr1	118494927	118495081	-	B4	SINE	B4	chr1	118495067	118495069	chr1,118494676,118495194	-0.710770514	3.96E-07	1.35E-05	TRUE	Liver	5month	M	TBT	WK	+	2900060B14Rik	ncRNA	WK_TBT_M_Li_adt	intron
chr1	118812141	118812559	-	Tigger17a	DNA	TcMar-Tigger	chr1	118812277	118812279	chr1,118812099,118812432	-0.703535378	0.000105262	0.000754531	TRUE	Liver	5month	M	As	ZB	+	Mir6346	ncRNA	ZB_As_M_Li_adt	Intergenic
chr1	119219857	119220125	+	MER45B	DNA	hAT-Tip100	chr1	119219887	119219889	chr1,119219701,119220237	0.63145355	5.76E-15	6.88E-12	TRUE	Liver	5month	M	PM2.5	BI	+	Gli2	protein-coding	BI_PM2.5_M_Li_adt	Intergenic
chr1	119223904	119224053	+	LTR16E1	LTR	ERVL	chr1	119224050	119224052	chr1,119223934,119224182	0.718494177	3.05E-13	2.66E-10	TRUE	Liver	5month	F	TBT	WK	+	Gli2	protein-coding	WK_TBT_F_Li_adt	Intergenic
chr1	120024771	120024951	+	MIRb	SINE	MIR	chr1	120024912	120024914	chr1,120024742,120025411	-0.696848892	4.85E-11	1.11E-08	TRUE	Liver	5month	M	TBT	WK	+	Sctr	protein-coding	WK_TBT_M_Li_adt	intron
chr1	120057175	120057258	+	HAL1	LINE	L1	chr1	120057223	120057225	chr1,120057092,120057378	-0.891935744	3.00E-06	3.41E-05	TRUE	Liver	5month	M	BPA10mg	BA	+	Tmem37	protein-coding	BA_BPA10mg_M_Li_adt	intron
chr1	120112785	120112995	-	ID_B1	SINE	B4	chr1	120112942	120112944	chr1,120112607,120113071	0.836041663	6.54E-08	1.30E-06	TRUE	Liver	5month	F	PM2.5	MU	+	Dbi	protein-coding	MU_PM2.5_F_Li_adt	TTS
chr1	120147111	120147291	+	B3A	SINE	B2	chr1	120147188	120147190	chr1,120147097,120147311	-0.815138445	6.35E-07	1.95E-05	TRUE	Liver	5month	M	TBT	WK	+	3110009E18Rik	protein-coding	WK_TBT_M_Li_adt	intron
chr1	121289861	121290014	-	B4	SINE	B4	chr1	121289996	121289998	chr1,121289873,121290161	-1.069149049	9.93E-06	0.000165372	TRUE	Liver	5month	M	TBT	WK	+	Insig2	protein-coding	WK_TBT_M_Li_adt	Intergenic
chr1	121334398	121334771	+	ORR1B1	LTR	ERVL-MaLR	chr1	121334482	121334484	chr1,121334371,121334594	0.716260909	1.69E-09	1.58E-07	TRUE	Liver	5month	F	BPA10ug	BA	+	Insig2	protein-coding	BA_BPA10ug_F_Li_adt	Intergenic
chr1	121351236	121351942	+	Lx2	LINE	L1	chr1	121351255	121351257	chr1,121351142,121351341	-0.901685059	3.53E-06	3.91E-05	TRUE	Liver	5month	M	BPA10mg	BA	+	Insig2	protein-coding	BA_BPA10mg_M_Li_adt	Intergenic
chr1	121351236	121351942	+	Lx2	LINE	L1	chr1	121351255	121351257	chr1,121351142,121351341	-0.761868785	9.53E-07	2.69E-05	TRUE	Liver	5month	M	TBT	WK	+	Insig2	protein-coding	WK_TBT_M_Li_adt	Intergenic
chr1	125425725	125426221	+	RLTR12B	LTR	ERVK	chr1	125425875	125425877	chr1,125425679,125426015	-0.613435395	0.000177547	0.002413372	TRUE	Liver	5month	F	TBT	WK	+	Actr3	protein-coding	WK_TBT_F_Li_adt	intron
chr1	127011538	127011737	-	MTE2a	LTR	ERVL-MaLR	chr1	127011690	127011692	chr1,127011444,127011798	-0.684440831	0.000148391	0.001349481	TRUE	Liver	5month	M	TBT	WK	+	Nckap5	protein-coding	WK_TBT_M_Li_adt	Intergenic
chr1	127045964	127046110	-	RSINE1	SINE	B4	chr1	127045987	127045989	chr1,127045547,127046376	-0.816996019	1.45E-05	0.000499908	TRUE	Liver	5month	F	PM2.5	BI	+	Mgat5	protein-coding	BI_PM2.5_F_Li_adt	Intergenic
chr1	127219342	127219425	-	MIRc	SINE	MIR	chr1	127219347	127219349	chr1,127219210,127219459	-0.609977324	3.40E-05	0.000428915	TRUE	Liver	5month	M	TBT	WK	+	Mgat5	protein-coding	WK_TBT_M_Li_adt	intron
chr1	127256924	127257354	-	MER77B	LTR	ERVL	chr1	127257096	127257098	chr1,127256971,127257397	-0.801992598	3.14E-06	3.54E-05	TRUE	Liver	5month	M	BPA10mg	BA	+	Mgat5	protein-coding	BA_BPA10mg_M_Li_adt	intron
chr1	127256924	127257354	-	MER77B	LTR	ERVL	chr1	127257096	127257098	chr1,127256971,127257397	0.764303408	1.21E-09	9.10E-09	TRUE	Liver	5month	F	As	ZB	+	Mgat5	protein-coding	ZB_As_F_Li_adt	intron
chr1	127418432	127418553	+	RSINE1	SINE	B4	chr1	127418517	127418519	chr1,127418405,127418823	-0.64576895	0.00015231	0.000933934	TRUE	Liver	5month	M	BPA10mg	BA	+	Mgat5	protein-coding	BA_BPA10mg_M_Li_adt	intron
chr1	127418432	127418553	+	RSINE1	SINE	B4	chr1	127418517	127418519	chr1,127418405,127418823	-0.607820974	2.89E-05	0.000310503	TRUE	Liver	5month	M	PM2.5	MU	+	Mgat5	protein-coding	MU_PM2.5_M_Li_adt	intron
chr1	127608411	127608914	+	Tigger7	DNA	TcMar-Tigger	chr1	127608439	127608441	chr1,127608328,127608602	-0.630771626	0.000311091	0.001854135	TRUE	Liver	5month	M	As	ZB	+	Tmem163	protein-coding	ZB_As_M_Li_adt	intron
chr1	127702329	127702509	-	B3A	SINE	B2	chr1	127702400	127702402	chr1,127702276,127702497	0.639838219	1.05E-08	6.06E-08	TRUE	Liver	5month	M	BPA10ug	BA	+	Tmem163	protein-coding	BA_BPA10ug_M_Li_adt	Intergenic
chr1	127707694	127708617	+	L1_Mus1	LINE	L1	chr1	127708520	127708522	chr1,127708324,127708865	0.766606213	4.61E-05	0.000128188	TRUE	Liver	5month	M	BPA10ug	BA	+	Acmsd	protein-coding	BA_BPA10ug_M_Li_adt	Intergenic
chr1	127723849	127724040	+	B2_Mm1a	SINE	B2	chr1	127723924	127723926	chr1,127723687,127723975	0.600027864	4.14E-05	0.000274409	TRUE	Liver	5month	F	PM2.5	MU	+	Acmsd	protein-coding	MU_PM2.5_F_Li_adt	Intergenic
chr1	127933476	127933863	+	MTD	LTR	ERVL-MaLR	chr1	127933606	127933608	chr1,127933459,127933753	-0.721371436	2.57E-11	6.23E-10	TRUE	Liver	5month	F	BPA10mg	BA	+	Rab3gap1	protein-coding	BA_BPA10mg_F_Li_adt	intron
chr1	127933476	127933863	+	MTD	LTR	ERVL-MaLR	chr1	127933606	127933608	chr1,127933459,127933753	-0.646026278	1.19E-08	6.30E-07	TRUE	Liver	5month	M	PM2.5	MU	+	Rab3gap1	protein-coding	MU_PM2.5_M_Li_adt	intron
chr1	128014066	128014331	+	B4	SINE	B4	chr1	128014189	128014191	chr1,128013858,128014303	-0.890333913	1.17E-08	6.71E-08	TRUE	Liver	5month	M	BPA10ug	BA	+	Zranb3	protein-coding	BA_BPA10ug_M_Li_adt	intron
chr1	128014066	128014331	+	B4	SINE	B4	chr1	128014189	128014191	chr1,128013858,128014303	0.617865863	1.29E-07	7.11E-07	TRUE	Liver	5month	F	As	ZB	+	Zranb3	protein-coding	ZB_As_F_Li_adt	intron
chr1	128014066	128014331	+	B4	SINE	B4	chr1	128014189	128014191	chr1,128013858,128014303	0.690992139	3.93E-08	9.99E-07	TRUE	Liver	5month	M	As	ZB	+	Zranb3	protein-coding	ZB_As_M_Li_adt	intron
chr1	128058551	128058938	-	MTE2a	LTR	ERVL-MaLR	chr1	128058806	128058808	chr1,128058669,128058979	-0.873750354	0.000649319	0.005047507	TRUE	Liver	5month	M	TCDD	AL	+	Zranb3	protein-coding	AL_TCDD_M_Li_adt	intron
chr1	128058551	128058938	-	MTE2a	LTR	ERVL-MaLR	chr1	128058806	128058808	chr1,128058669,128058979	-1.110364784	0.001058725	0.004742539	TRUE	Liver	5month	M	BPA10mg	BA	+	Zranb3	protein-coding	BA_BPA10mg_M_Li_adt	intron
chr1	128058551	128058938	-	MTE2a	LTR	ERVL-MaLR	chr1	128058806	128058808	chr1,128058669,128058979	1.161491663	7.62E-07	3.02E-06	TRUE	Liver	5month	M	BPA10ug	BA	+	Zranb3	protein-coding	BA_BPA10ug_M_Li_adt	intron
chr1	128058551	128058938	-	MTE2a	LTR	ERVL-MaLR	chr1	128058806	128058808	chr1,128058669,128058979	-1.553477255	1.19E-06	3.21E-05	TRUE	Liver	5month	M	TBT	WK	+	Zranb3	protein-coding	WK_TBT_M_Li_adt	intron
chr1	128068961	128069438	-	RLTR30D_MM	LTR	ERV1	chr1	128069310	128069312	chr1,128068978,128069434	1.047465871	2.49E-21	6.55E-20	TRUE	Liver	5month	F	As	ZB	+	Zranb3	protein-coding	ZB_As_F_Li_adt	intron
chr1	128082825	128083677	-	RMER17B	LTR	ERVK	chr1	128082962	128082964	chr1,128082783,128083245	0.601278119	6.83E-08	5.52E-06	TRUE	Liver	5month	F	TBT	WK	+	Zranb3	protein-coding	WK_TBT_F_Li_adt	intron
chr1	128608218	128608287	-	MIRb	SINE	MIR	chr1	128608219	128608221	chr1,128607958,128608521	0.752418162	1.96E-07	7.15E-06	TRUE	Liver	5month	M	TCDD	AL	+	Cxcr4	protein-coding	AL_TCDD_M_Li_adt	Intergenic
chr1	128608218	128608287	-	MIRb	SINE	MIR	chr1	128608219	128608221	chr1,128607958,128608521	0.627514783	0.000265427	0.00076655	TRUE	Liver	5month	F	BPA10mg	BA	+	Cxcr4	protein-coding	BA_BPA10mg_F_Li_adt	Intergenic
chr1	128608218	128608287	-	MIRb	SINE	MIR	chr1	128608219	128608221	chr1,128607958,128608521	0.648412495	2.95E-05	0.000350694	TRUE	Liver	5month	F	BPA10ug	BA	+	Cxcr4	protein-coding	BA_BPA10ug_F_Li_adt	Intergenic
chr1	128724708	128724924	+	ID_B1	SINE	B4	chr1	128724712	128724714	chr1,128724558,128725056	0.728482957	4.33E-08	2.59E-07	TRUE	Liver	5month	F	As	ZB	+	Cxcr4	protein-coding	ZB_As_F_Li_adt	Intergenic
chr1	130637987	130638886	+	Lx5c	LINE	L1	chr1	130638083	130638085	chr1,130637920,130638363	0.675099395	7.54E-11	6.74E-10	TRUE	Liver	5month	M	BPA10ug	BA	+	Zp3r	protein-coding	BA_BPA10ug_M_Li_adt	intron
chr1	130648836	130650518	-	ORR1A2-int	LTR	ERVL-MaLR	chr1	130649280	130649282	chr1,130649121,130649392	-0.982183192	1.89E-07	3.31E-06	TRUE	Liver	5month	M	BPA10mg	BA	+	C4bp	protein-coding	BA_BPA10mg_M_Li_adt	intron
chr1	130648836	130650518	-	ORR1A2-int	LTR	ERVL-MaLR	chr1	130649280	130649282	chr1,130649121,130649392	-0.96242835	6.33E-10	8.44E-08	TRUE	Liver	5month	M	TBT	WK	+	C4bp	protein-coding	WK_TBT_M_Li_adt	intron
chr1	130695118	130695232	+	Lx9	LINE	L1	chr1	130695226	130695228	chr1,130695136,130695431	0.671961266	9.03E-08	4.34E-07	TRUE	Liver	5month	M	BPA10ug	BA	+	C4bp-ps1	pseudo	BA_BPA10ug_M_Li_adt	3' UTR
chr1	130703695	130703905	+	MTEa	LTR	ERVL-MaLR	chr1	130703869	130703871	chr1,130703704,130704083	0.647309407	1.04E-10	9.07E-10	TRUE	Liver	5month	M	BPA10ug	BA	+	Pfkfb2	protein-coding	BA_BPA10ug_M_Li_adt	intron
chr1	131048304	131048414	+	B1_Mur1	SINE	Alu	chr1	131048339	131048341	chr1,131048206,131048461	-0.713741407	1.99E-05	7.29E-05	TRUE	Liver	5month	F	As	ZB	+	Il10	protein-coding	ZB_As_F_Li_adt	Intergenic
chr1	131119114	131119344	-	B3A	SINE	B2	chr1	131119223	131119225	chr1,131119093,131119426	0.705520224	1.18E-19	5.78E-18	TRUE	Liver	5month	M	BPA10ug	BA	+	Dyrk3	protein-coding	BA_BPA10ug_M_Li_adt	Intergenic
chr1	131123566	131123673	-	B1_Mus2	SINE	Alu	chr1	131123659	131123661	chr1,131123353,131123791	0.585622575	6.17E-07	1.85E-05	TRUE	Liver	5month	M	TCDD	AL	+	Dyrk3	protein-coding	AL_TCDD_M_Li_adt	Intergenic
chr1	131187034	131187146	-	MER58B	DNA	hAT-Charlie	chr1	131187126	131187128	chr1,131187051,131187284	-0.594414228	0.000822121	0.002112387	TRUE	Liver	5month	F	As	ZB	+	Rassf5	protein-coding	ZB_As_F_Li_adt	intron
chr1	131188682	131188773	+	MIR3	SINE	MIR	chr1	131188726	131188728	chr1,131188584,131189063	-0.631043521	0.000439983	0.002280441	TRUE	Liver	5month	M	BPA10mg	BA	+	Rassf5	protein-coding	BA_BPA10mg_M_Li_adt	intron
chr1	131188682	131188773	+	MIR3	SINE	MIR	chr1	131188726	131188728	chr1,131188584,131189063	-0.70889386	1.32E-05	4.09E-05	TRUE	Liver	5month	M	BPA10ug	BA	+	Rassf5	protein-coding	BA_BPA10ug_M_Li_adt	intron
chr1	131459892	131460296	+	MTD	LTR	ERVL-MaLR	chr1	131460098	131460100	chr1,131459875,131460191	-0.647399079	7.47E-06	0.000132857	TRUE	Liver	5month	M	TBT	WK	+	Srgap2	protein-coding	WK_TBT_M_Li_adt	intron
chr1	131560720	131560921	-	MTB	LTR	ERVL-MaLR	chr1	131560747	131560749	chr1,131560590,131561099	-0.729895106	1.49E-06	5.57E-06	TRUE	Liver	5month	M	BPA10ug	BA	+	Fam72a	protein-coding	BA_BPA10ug_M_Li_adt	Intergenic
chr1	131560720	131560921	-	MTB	LTR	ERVL-MaLR	chr1	131560747	131560749	chr1,131560590,131561099	0.714550277	4.12E-10	3.31E-09	TRUE	Liver	5month	F	As	ZB	+	Fam72a	protein-coding	ZB_As_F_Li_adt	Intergenic
chr1	131638833	131638924	+	Zaphod2	DNA	hAT-Tip100	chr1	131638842	131638844	chr1,131638070,131639039	0.725884813	1.07E-15	5.05E-13	TRUE	Liver	5month	F	TCDD	AL	+	Ctse	protein-coding	AL_TCDD_F_Li_adt	5' UTR
chr1	131742012	131742119	+	MIRb	SINE	MIR	chr1	131742101	131742103	chr1,131741973,131742414	-0.689382145	0.000226338	0.001551718	TRUE	Liver	5month	M	PM2.5	MU	+	Slc26a9	protein-coding	MU_PM2.5_M_Li_adt	Intergenic
chr1	131742012	131742119	+	MIRb	SINE	MIR	chr1	131742101	131742103	chr1,131741973,131742414	-0.808242016	8.89E-05	0.000905126	TRUE	Liver	5month	M	TBT	WK	+	Slc26a9	protein-coding	WK_TBT_M_Li_adt	Intergenic
chr1	132376852	132377338	+	L2a	LINE	L2	chr1	132377159	132377161	chr1,132377023,132377316	-1.161186965	2.54E-15	7.29E-13	TRUE	Liver	5month	M	BPA10mg	BA	+	Tmcc2	protein-coding	BA_BPA10mg_M_Li_adt	intron
chr1	132376852	132377338	+	L2a	LINE	L2	chr1	132377159	132377161	chr1,132377023,132377316	-0.819429242	2.17E-11	2.16E-10	TRUE	Liver	5month	M	BPA10ug	BA	+	Tmcc2	protein-coding	BA_BPA10ug_M_Li_adt	intron
chr1	132376852	132377338	+	L2a	LINE	L2	chr1	132377159	132377161	chr1,132377023,132377316	-0.668823195	9.57E-08	4.99E-06	TRUE	Liver	5month	M	PM2.5	BI	+	Tmcc2	protein-coding	BI_PM2.5_M_Li_adt	intron
chr1	132376852	132377338	+	L2a	LINE	L2	chr1	132377159	132377161	chr1,132377023,132377316	0.769350083	2.90E-16	4.66E-15	TRUE	Liver	5month	F	As	ZB	+	Tmcc2	protein-coding	ZB_As_F_Li_adt	intron
chr1	132376852	132377338	+	L2a	LINE	L2	chr1	132377159	132377161	chr1,132377023,132377316	0.670555818	1.14E-12	1.36E-10	TRUE	Liver	5month	M	As	ZB	+	Tmcc2	protein-coding	ZB_As_M_Li_adt	intron
chr1	132647135	132647961	-	RMER19B	LTR	ERVK	chr1	132647380	132647382	chr1,132647161,132647655	-0.676272119	2.55E-05	0.000342937	TRUE	Liver	5month	M	TBT	WK	+	Nfasc	protein-coding	WK_TBT_M_Li_adt	intron
chr1	133892614	133892783	-	LTR50	LTR	ERVL	chr1	133892726	133892728	chr1,133892575,133892865	-1.031715169	1.80E-08	4.55E-07	TRUE	Liver	5month	M	BPA10mg	BA	+	Optc	protein-coding	BA_BPA10mg_M_Li_adt	Intergenic
chr1	133892614	133892783	-	LTR50	LTR	ERVL	chr1	133892726	133892728	chr1,133892575,133892865	-0.943818783	5.87E-09	3.58E-08	TRUE	Liver	5month	M	BPA10ug	BA	+	Optc	protein-coding	BA_BPA10ug_M_Li_adt	Intergenic
chr1	133892614	133892783	-	LTR50	LTR	ERVL	chr1	133892726	133892728	chr1,133892575,133892865	0.688349328	1.07E-09	8.12E-09	TRUE	Liver	5month	F	As	ZB	+	Optc	protein-coding	ZB_As_F_Li_adt	Intergenic
chr1	134302945	134303164	+	X7A_LINE	LINE	CR1	chr1	134302961	134302963	chr1,134302612,134303182	-0.985573484	4.91E-12	5.59E-11	TRUE	Liver	5month	M	BPA10ug	BA	+	Myog	protein-coding	BA_BPA10ug_M_Li_adt	intron
chr1	134302945	134303164	+	X7A_LINE	LINE	CR1	chr1	134302961	134302963	chr1,134302612,134303182	1.068836218	4.23E-34	3.86E-32	TRUE	Liver	5month	F	As	ZB	+	Myog	protein-coding	ZB_As_F_Li_adt	intron
chr1	134574839	134575301	-	RLTR24	LTR	ERV1	chr1	134575222	134575224	chr1,134575026,134575449	-0.627446705	1.71E-08	9.80E-07	TRUE	Liver	5month	M	TCDD	AL	+	Kdm5b	protein-coding	AL_TCDD_M_Li_adt	intron
chr1	134679585	134679872	-	MLT1G1	LTR	ERVL-MaLR	chr1	134679639	134679641	chr1,134679452,134679835	-0.763140673	8.29E-06	2.67E-05	TRUE	Liver	5month	M	BPA10ug	BA	+	Syt2	protein-coding	BA_BPA10ug_M_Li_adt	intron
chr1	135182383	135182460	-	MIRc	SINE	MIR	chr1	135182402	135182404	chr1,135182257,135182555	-0.64273281	1.77E-05	0.000152581	TRUE	Liver	5month	M	BPA10mg	BA	+	Gpr37l1	protein-coding	BA_BPA10mg_M_Li_adt	Intergenic
chr1	135487546	135487791	+	MLT1B	LTR	ERVL-MaLR	chr1	135487711	135487713	chr1,135487571,135487878	0.603271131	1.02E-05	4.48E-05	TRUE	Liver	5month	F	BPA10mg	BA	+	Mir1231	ncRNA	BA_BPA10mg_F_Li_adt	intron
chr1	135487546	135487791	+	MLT1B	LTR	ERVL-MaLR	chr1	135487711	135487713	chr1,135487571,135487878	-0.617852969	0.001737302	0.007136164	TRUE	Liver	5month	M	BPA10mg	BA	+	Mir1231	ncRNA	BA_BPA10mg_M_Li_adt	intron
chr1	135487546	135487791	+	MLT1B	LTR	ERVL-MaLR	chr1	135487711	135487713	chr1,135487571,135487878	-0.829478087	5.80E-07	2.36E-06	TRUE	Liver	5month	M	BPA10ug	BA	+	Mir1231	ncRNA	BA_BPA10ug_M_Li_adt	intron
chr1	135487546	135487791	+	MLT1B	LTR	ERVL-MaLR	chr1	135487711	135487713	chr1,135487571,135487878	0.665206611	3.39E-07	1.74E-06	TRUE	Liver	5month	F	As	ZB	+	Mir1231	ncRNA	ZB_As_F_Li_adt	intron
chr1	135562172	135562517	+	MTD	LTR	ERVL-MaLR	chr1	135562290	135562292	chr1,135562144,135562419	-0.781152062	7.33E-10	9.48E-08	TRUE	Liver	5month	M	TBT	WK	+	Nav1	protein-coding	WK_TBT_M_Li_adt	intron
chr1	136126258	136126384	-	MLT1I	LTR	ERVL-MaLR	chr1	136126374	136126376	chr1,136126239,136126524	0.649186952	3.44E-09	2.61E-07	TRUE	Liver	5month	M	TCDD	AL	+	Gm15850	ncRNA	AL_TCDD_M_Li_adt	Intergenic
chr1	136126920	136127133	-	MIRb	SINE	MIR	chr1	136127092	136127094	chr1,136126987,136127216	0.660871691	5.99E-10	4.71E-09	TRUE	Liver	5month	F	As	ZB	+	Gm15850	ncRNA	ZB_As_F_Li_adt	TTS
chr1	136126920	136127133	-	MIRb	SINE	MIR	chr1	136127092	136127094	chr1,136126987,136127216	0.986153964	1.61E-18	1.50E-15	TRUE	Liver	5month	M	As	ZB	+	Gm15850	ncRNA	ZB_As_M_Li_adt	TTS
chr1	136142792	136142920	+	MIR	SINE	MIR	chr1	136142889	136142891	chr1,136142551,136143019	-1.016949586	7.81E-20	3.98E-18	TRUE	Liver	5month	M	BPA10ug	BA	+	Kif21b	protein-coding	BA_BPA10ug_M_Li_adt	intron
chr1	136142792	136142920	+	MIR	SINE	MIR	chr1	136142889	136142891	chr1,136142551,136143019	0.657179295	6.74E-16	1.04E-14	TRUE	Liver	5month	F	As	ZB	+	Kif21b	protein-coding	ZB_As_F_Li_adt	intron
chr1	136739617	136739786	+	B3	SINE	B2	chr1	136739714	136739716	chr1,136739599,136739834	0.641502858	9.25E-11	8.11E-10	TRUE	Liver	5month	M	BPA10ug	BA	+	Platr22	ncRNA	BA_BPA10ug_M_Li_adt	Intergenic
chr1	137034715	137034843	-	RMER5	LTR	ERV1	chr1	137034783	137034785	chr1,137034457,137035108	0.598879088	9.11E-20	4.57E-18	TRUE	Liver	5month	M	BPA10ug	BA	+	Nr5a2	protein-coding	BA_BPA10ug_M_Li_adt	Intergenic
chr1	138243940	138244301	+	MTD	LTR	ERVL-MaLR	chr1	138244181	138244183	chr1,138244043,138244321	-0.708209314	8.46E-06	2.72E-05	TRUE	Liver	5month	M	BPA10ug	BA	+	Atp6v1g3	protein-coding	BA_BPA10ug_M_Li_adt	Intergenic
chr1	138243940	138244301	+	MTD	LTR	ERVL-MaLR	chr1	138244181	138244183	chr1,138244043,138244321	-0.678196418	2.59E-05	0.000347334	TRUE	Liver	5month	M	TBT	WK	+	Atp6v1g3	protein-coding	WK_TBT_M_Li_adt	Intergenic
chr1	138243940	138244301	+	MTD	LTR	ERVL-MaLR	chr1	138244181	138244183	chr1,138244043,138244321	0.742381845	1.13E-16	1.89E-15	TRUE	Liver	5month	F	As	ZB	+	Atp6v1g3	protein-coding	ZB_As_F_Li_adt	Intergenic
chr1	138752419	138753454	+	Lx9	LINE	L1	chr1	138752544	138752546	chr1,138752427,138752656	-0.642005158	1.45E-06	6.65E-06	TRUE	Liver	5month	F	As	ZB	+	Gm5833	ncRNA	ZB_As_F_Li_adt	Intergenic
chr1	138913465	138913632	-	B2_Mm2	SINE	B2	chr1	138913559	138913561	chr1,138913289,138913770	-1.004043845	8.90E-09	5.73E-07	TRUE	Liver	5month	M	TCDD	AL	+	Dennd1b	protein-coding	AL_TCDD_M_Li_adt	Intergenic
chr1	138913465	138913632	-	B2_Mm2	SINE	B2	chr1	138913559	138913561	chr1,138913289,138913770	0.682663882	2.41E-05	0.000220924	TRUE	Liver	5month	M	As	ZB	+	Dennd1b	protein-coding	ZB_As_M_Li_adt	Intergenic
chr1	139029012	139030059	-	Lx8	LINE	L1	chr1	139029765	139029767	chr1,139029524,139029894	0.713800946	5.30E-11	1.16E-09	TRUE	Liver	5month	F	BPA10mg	BA	+	4930596I21Rik	ncRNA	BA_BPA10mg_F_Li_adt	intron
chr1	139139707	139140031	+	MTD	LTR	ERVL-MaLR	chr1	139139888	139139890	chr1,139139732,139140034	-0.653891517	1.47E-05	0.000223936	TRUE	Liver	5month	M	TBT	WK	+	4930596I21Rik	ncRNA	WK_TBT_M_Li_adt	intron
chr1	139570899	139571486	-	LTRIS_Mus	LTR	ERV1	chr1	139571205	139571207	chr1,139570743,139571606	-0.78261168	1.03E-12	4.40E-10	TRUE	Liver	5month	F	BPA10ug	BA	+	Cfhr1	protein-coding	BA_BPA10ug_F_Li_adt	Intergenic
chr1	139657531	139657913	-	RLTR9E	LTR	ERVK	chr1	139657833	139657835	chr1,139657717,139657920	-0.721271678	0.000562243	0.005679088	TRUE	Liver	5month	F	TBT	WK	+	Cfhr1	protein-coding	WK_TBT_F_Li_adt	Intergenic
chr1	139799404	139799956	-	Lx2B	LINE	L1	chr1	139799873	139799875	chr1,139799626,139800301	0.73859848	4.30E-07	6.18E-06	TRUE	Liver	5month	F	PM2.5	MU	+	Gm4788	protein-coding	MU_PM2.5_F_Li_adt	Intergenic
chr1	139834982	139835339	+	RLTR9D	LTR	ERVK	chr1	139835133	139835135	chr1,139834811,139835609	-0.644499265	1.33E-09	1.88E-08	TRUE	Liver	5month	F	BPA10mg	BA	+	Cfhr2	protein-coding	BA_BPA10mg_F_Li_adt	intron
chr1	139834982	139835339	+	RLTR9D	LTR	ERVK	chr1	139835133	139835135	chr1,139834811,139835609	0.659896127	2.68E-11	2.62E-10	TRUE	Liver	5month	M	BPA10ug	BA	+	Cfhr2	protein-coding	BA_BPA10ug_M_Li_adt	intron
chr1	139835743	139836489	+	L1Md_F2	LINE	L1	chr1	139836093	139836095	chr1,139835809,139836241	-0.589575409	4.73E-06	2.30E-05	TRUE	Liver	5month	F	BPA10mg	BA	+	Cfhr2	protein-coding	BA_BPA10mg_F_Li_adt	intron
chr1	139835743	139836489	+	L1Md_F2	LINE	L1	chr1	139836093	139836095	chr1,139835809,139836241	0.772191562	1.92E-11	1.93E-10	TRUE	Liver	5month	M	BPA10ug	BA	+	Cfhr2	protein-coding	BA_BPA10ug_M_Li_adt	intron
chr1	139838473	139844106	+	MMERVK9E_I-int	LTR	ERVK	chr1	139839848	139839850	chr1,139839575,139840136	-0.665739243	4.55E-09	5.48E-08	TRUE	Liver	5month	F	BPA10mg	BA	+	Cfhr2	protein-coding	BA_BPA10mg_F_Li_adt	intron
chr1	139838473	139844106	+	MMERVK9E_I-int	LTR	ERVK	chr1	139839848	139839850	chr1,139839575,139840136	0.693190775	1.55E-12	1.95E-11	TRUE	Liver	5month	M	BPA10ug	BA	+	Cfhr2	protein-coding	BA_BPA10ug_M_Li_adt	intron
chr1	139848646	139853953	+	L1Md_F2	LINE	L1	chr1	139848702	139848704	chr1,139848572,139848913	-0.723037127	8.17E-07	5.00E-06	TRUE	Liver	5month	F	BPA10mg	BA	+	Cfhr2	protein-coding	BA_BPA10mg_F_Li_adt	intron
chr1	139848646	139853953	+	L1Md_F2	LINE	L1	chr1	139848702	139848704	chr1,139848572,139848913	0.614079406	1.84E-05	5.53E-05	TRUE	Liver	5month	M	BPA10ug	BA	+	Cfhr2	protein-coding	BA_BPA10ug_M_Li_adt	intron
chr1	139869067	139873055	+	Lx3B	LINE	L1	chr1	139869204	139869206	chr1,139869073,139869396	0.600503767	0.000382181	0.001711277	TRUE	Liver	5month	F	PM2.5	MU	+	Cfhr2	protein-coding	MU_PM2.5_F_Li_adt	Intergenic
chr1	140005040	140010295	+	L1Md_F2	LINE	L1	chr1	140005159	140005161	chr1,140005066,140005442	-0.71728629	0.000141871	0.000881585	TRUE	Liver	5month	M	BPA10mg	BA	+	Cfhr2	protein-coding	BA_BPA10mg_M_Li_adt	Intergenic
chr1	140012599	140014203	+	L1_Mur3	LINE	L1	chr1	140013180	140013182	chr1,140013079,140013667	-0.764295301	1.96E-09	2.64E-08	TRUE	Liver	5month	F	BPA10mg	BA	+	Cfhr2	protein-coding	BA_BPA10mg_F_Li_adt	Intergenic
chr1	140072070	140073834	-	Lx3_Mus	LINE	L1	chr1	140072421	140072423	chr1,140072057,140072767	-0.683637591	0.000460886	0.00585213	TRUE	Liver	5month	F	PM2.5	BI	+	Cfh	protein-coding	BI_PM2.5_F_Li_adt	Intergenic
chr1	140072070	140073834	-	Lx3_Mus	LINE	L1	chr1	140072421	140072423	chr1,140072057,140072767	-0.625747066	0.000190442	0.001723635	TRUE	Liver	5month	M	PM2.5	BI	+	Cfh	protein-coding	BI_PM2.5_M_Li_adt	Intergenic
chr1	140079759	140082307	+	MERVL_2A-int	LTR	ERVL	chr1	140081257	140081259	chr1,140081134,140081584	-0.663057895	6.20E-05	0.000789666	TRUE	Liver	5month	M	TCDD	AL	+	Cfh	protein-coding	AL_TCDD_M_Li_adt	Intergenic
chr1	140079759	140082307	+	MERVL_2A-int	LTR	ERVL	chr1	140081257	140081259	chr1,140081134,140081584	-0.694453095	1.29E-05	0.000217618	TRUE	Liver	5month	M	PM2.5	BI	+	Cfh	protein-coding	BI_PM2.5_M_Li_adt	Intergenic
chr1	140082831	140084932	+	MERVL_2A-int	LTR	ERVL	chr1	140082966	140082968	chr1,140082778,140083092	-0.803420211	0.001694629	0.009142015	TRUE	Liver	5month	M	PM2.5	BI	+	Cfh	protein-coding	BI_PM2.5_M_Li_adt	Intergenic
chr1	140090054	140090450	+	Lx2B	LINE	L1	chr1	140090276	140090278	chr1,140090139,140090539	-1.171335431	9.52E-05	0.001112706	TRUE	Liver	5month	M	TCDD	AL	+	Cfh	protein-coding	AL_TCDD_M_Li_adt	intron
chr1	140097205	140097836	+	Lx6	LINE	L1	chr1	140097484	140097486	chr1,140097248,140097668	-0.942548535	0.001165272	0.007961869	TRUE	Liver	5month	M	TCDD	AL	+	Cfh	protein-coding	AL_TCDD_M_Li_adt	intron
chr1	140097205	140097836	+	Lx6	LINE	L1	chr1	140097484	140097486	chr1,140097248,140097668	-0.950074637	0.000591234	0.004093294	TRUE	Liver	5month	M	PM2.5	BI	+	Cfh	protein-coding	BI_PM2.5_M_Li_adt	intron
chr1	140114152	140114573	+	Lx5c	LINE	L1	chr1	140114469	140114471	chr1,140113738,140114553	-1.302568284	0.000314711	0.002861505	TRUE	Liver	5month	M	TCDD	AL	+	Cfh	protein-coding	AL_TCDD_M_Li_adt	intron
chr1	140129847	140131489	+	Lx2B	LINE	L1	chr1	140129939	140129941	chr1,140129643,140130081	0.592574048	1.03E-05	0.000280459	TRUE	Liver	5month	F	TBT	WK	+	Cfh	protein-coding	WK_TBT_F_Li_adt	intron
chr1	140141901	140142638	+	RMER6A	LTR	ERVK	chr1	140142427	140142429	chr1,140142179,140142552	-0.656991744	0.000470129	0.002748953	TRUE	Liver	5month	M	PM2.5	MU	+	Cfh	protein-coding	MU_PM2.5_M_Li_adt	intron
chr1	140141901	140142638	+	RMER6A	LTR	ERVK	chr1	140142427	140142429	chr1,140142179,140142552	0.67698705	3.92E-05	0.000331347	TRUE	Liver	5month	M	As	ZB	+	Cfh	protein-coding	ZB_As_M_Li_adt	intron
chr1	140148125	140149788	+	L1_Mus3	LINE	L1	chr1	140148290	140148292	chr1,140148126,140148568	-1.079716369	0.000169538	0.00175557	TRUE	Liver	5month	M	TCDD	AL	+	Cfh	protein-coding	AL_TCDD_M_Li_adt	intron
chr1	140148125	140149788	+	L1_Mus3	LINE	L1	chr1	140148290	140148292	chr1,140148126,140148568	-1.136456042	0.000311888	0.002399399	TRUE	Liver	5month	M	TBT	WK	+	Cfh	protein-coding	WK_TBT_M_Li_adt	intron
chr1	140157626	140158973	-	L1_Mus3	LINE	L1	chr1	140157861	140157863	chr1,140157736,140158097	-1.027399429	0.000958139	0.006852791	TRUE	Liver	5month	M	TCDD	AL	+	Cfh	protein-coding	AL_TCDD_M_Li_adt	intron
chr1	140159005	140159932	-	RMER17B	LTR	ERVK	chr1	140159469	140159471	chr1,140159040,140159985	0.991501923	0.000850615	0.004247584	TRUE	Liver	5month	M	As	ZB	+	Cfh	protein-coding	ZB_As_M_Li_adt	intron
chr1	140379417	140380344	-	ORR1E-int	LTR	ERVL-MaLR	chr1	140379723	140379725	chr1,140379491,140379869	-0.711438193	8.64E-07	1.93E-05	TRUE	Liver	5month	M	PM2.5	MU	+	Kcnt2	protein-coding	MU_PM2.5_M_Li_adt	intron
chr1	140478613	140479568	-	Lx7	LINE	L1	chr1	140478619	140478621	chr1,140478351,140478761	-0.722429702	2.07E-05	0.000238919	TRUE	Liver	5month	M	PM2.5	MU	+	4930590L20Rik	ncRNA	MU_PM2.5_M_Li_adt	intron
chr1	143631504	143632555	+	RLTR21	LTR	ERVK	chr1	143631529	143631531	chr1,143631391,143631692	-0.69670167	1.11E-08	7.34E-08	TRUE	Liver	5month	F	As	ZB	+	B3galt2	protein-coding	ZB_As_F_Li_adt	intron
chr1	145994936	145995076	-	Lx8b	LINE	L1	chr1	145995067	145995069	chr1,145994816,145995212	-0.99828193	5.86E-07	1.77E-05	TRUE	Liver	5month	M	TCDD	AL	+	Brinp3	protein-coding	AL_TCDD_M_Li_adt	Intergenic
chr1	150673327	150673524	-	UCON29	DNA	PiggyBac	chr1	150673463	150673465	chr1,150673333,150673603	-0.703937139	0.000116825	0.001120533	TRUE	Liver	5month	M	TBT	WK	+	Prg4	protein-coding	WK_TBT_M_Li_adt	intron
chr1	150673327	150673524	-	UCON29	DNA	PiggyBac	chr1	150673463	150673465	chr1,150673333,150673603	-0.635920654	0.000791749	0.002043348	TRUE	Liver	5month	F	As	ZB	+	Prg4	protein-coding	ZB_As_F_Li_adt	intron
chr1	150785884	150786072	+	MTC	LTR	ERVL-MaLR	chr1	150785959	150785961	chr1,150785829,150786125	0.631317226	2.60E-10	4.61E-09	TRUE	Liver	5month	F	BPA10mg	BA	+	Hmcn1	protein-coding	BA_BPA10mg_F_Li_adt	intron
chr1	150785884	150786072	+	MTC	LTR	ERVL-MaLR	chr1	150785959	150785961	chr1,150785829,150786125	-0.759677128	5.71E-05	0.000409703	TRUE	Liver	5month	M	BPA10mg	BA	+	Hmcn1	protein-coding	BA_BPA10mg_M_Li_adt	intron
chr1	150785884	150786072	+	MTC	LTR	ERVL-MaLR	chr1	150785959	150785961	chr1,150785829,150786125	-1.039855117	1.86E-10	1.53E-09	TRUE	Liver	5month	M	BPA10ug	BA	+	Hmcn1	protein-coding	BA_BPA10ug_M_Li_adt	intron
chr1	150785884	150786072	+	MTC	LTR	ERVL-MaLR	chr1	150785959	150785961	chr1,150785829,150786125	0.590704552	7.17E-09	4.85E-08	TRUE	Liver	5month	F	As	ZB	+	Hmcn1	protein-coding	ZB_As_F_Li_adt	intron
chr1	151110455	151110848	-	MTD	LTR	ERVL-MaLR	chr1	151110627	151110629	chr1,151110497,151110756	0.61442016	0.000479545	0.00130349	TRUE	Liver	5month	F	As	ZB	+	C730036E19Rik	ncRNA	ZB_As_F_Li_adt	Intergenic
chr1	151122047	151122230	+	MTD	LTR	ERVL-MaLR	chr1	151122068	151122070	chr1,151121964,151122208	-0.66005832	6.45E-05	0.001010629	TRUE	Liver	5month	F	TCDD	AL	+	C730036E19Rik	ncRNA	AL_TCDD_F_Li_adt	Intergenic
chr1	151122047	151122230	+	MTD	LTR	ERVL-MaLR	chr1	151122068	151122070	chr1,151121964,151122208	-0.703449841	6.27E-05	0.000217914	TRUE	Liver	5month	F	BPA10mg	BA	+	C730036E19Rik	ncRNA	BA_BPA10mg_F_Li_adt	Intergenic
chr1	151122047	151122230	+	MTD	LTR	ERVL-MaLR	chr1	151122068	151122070	chr1,151121964,151122208	0.621100172	3.56E-07	1.24E-05	TRUE	Liver	5month	M	TBT	WK	+	C730036E19Rik	ncRNA	WK_TBT_M_Li_adt	Intergenic
chr1	151132512	151132975	-	RLTR20A1	LTR	ERVK	chr1	151132824	151132826	chr1,151132403,151132994	-0.641899904	1.63E-07	1.23E-06	TRUE	Liver	5month	F	BPA10mg	BA	+	C730036E19Rik	ncRNA	BA_BPA10mg_F_Li_adt	Intergenic
chr1	151147788	151148240	+	RMER15	LTR	ERVL	chr1	151148008	151148010	chr1,151147868,151148137	-0.731159128	5.43E-06	0.00011004	TRUE	Liver	5month	M	TCDD	AL	+	C730036E19Rik	ncRNA	AL_TCDD_M_Li_adt	Intergenic
chr1	151296674	151297113	+	RLTR12D	LTR	ERVK	chr1	151296751	151296753	chr1,151296448,151297019	-0.631891977	2.28E-06	1.22E-05	TRUE	Liver	5month	F	BPA10mg	BA	+	Ivns1abp	protein-coding	BA_BPA10mg_F_Li_adt	Intergenic
chr1	151302961	151303346	-	MTA_Mm	LTR	ERVL-MaLR	chr1	151303129	151303131	chr1,151303007,151303280	0.701480387	4.31E-08	2.58E-07	TRUE	Liver	5month	F	As	ZB	+	Ivns1abp	protein-coding	ZB_As_F_Li_adt	Intergenic
chr1	151366294	151366418	+	B2_Mm2	SINE	B2	chr1	151366352	151366354	chr1,151366233,151366628	0.702069166	2.18E-06	7.87E-06	TRUE	Liver	5month	M	BPA10ug	BA	+	Ivns1abp	protein-coding	BA_BPA10ug_M_Li_adt	Intergenic
chr1	151367350	151367478	+	B1F1	SINE	Alu	chr1	151367393	151367395	chr1,151367036,151367571	1.012074045	1.21E-21	8.49E-20	TRUE	Liver	5month	M	BPA10ug	BA	+	Ivns1abp	protein-coding	BA_BPA10ug_M_Li_adt	TTS
chr1	151367350	151367478	+	B1F1	SINE	Alu	chr1	151367393	151367395	chr1,151367036,151367571	0.628421185	1.40E-09	5.28E-08	TRUE	Liver	5month	F	PM2.5	MU	+	Ivns1abp	protein-coding	MU_PM2.5_F_Li_adt	TTS
chr1	151510985	151511047	-	RMER15	LTR	ERVL	chr1	151511024	151511026	chr1,151510872,151511398	-0.625853507	0.000285123	0.001583028	TRUE	Liver	5month	M	BPA10mg	BA	+	Rnf2	protein-coding	BA_BPA10mg_M_Li_adt	Intergenic
chr1	151510985	151511047	-	RMER15	LTR	ERVL	chr1	151511024	151511026	chr1,151510872,151511398	-0.873015038	3.70E-08	1.93E-07	TRUE	Liver	5month	M	BPA10ug	BA	+	Rnf2	protein-coding	BA_BPA10ug_M_Li_adt	Intergenic
chr1	151514632	151515062	-	MTC	LTR	ERVL-MaLR	chr1	151514771	151514773	chr1,151514648,151514903	-0.81614723	0.000414927	0.004532893	TRUE	Liver	5month	F	TBT	WK	+	Rnf2	protein-coding	WK_TBT_F_Li_adt	Intergenic
chr1	151519478	151519705	+	MER21-int	LTR	ERVL	chr1	151519701	151519703	chr1,151519226,151519843	-0.615868345	0.000147354	0.000458077	TRUE	Liver	5month	F	BPA10mg	BA	+	Rnf2	protein-coding	BA_BPA10mg_F_Li_adt	Intergenic
chr1	151598011	151598343	-	L3	LINE	CR1	chr1	151598108	151598110	chr1,151597878,151598242	-0.769887332	2.40E-06	8.61E-06	TRUE	Liver	5month	M	BPA10ug	BA	+	Fam129a	protein-coding	BA_BPA10ug_M_Li_adt	intron
chr1	151598011	151598343	-	L3	LINE	CR1	chr1	151598108	151598110	chr1,151597878,151598242	0.85012475	2.30E-14	3.00E-13	TRUE	Liver	5month	F	As	ZB	+	Fam129a	protein-coding	ZB_As_F_Li_adt	intron
chr1	151975481	151975813	+	ORR1E	LTR	ERVL-MaLR	chr1	151975625	151975627	chr1,151974972,151975953	-0.84037921	7.52E-13	9.13E-11	TRUE	Liver	5month	M	BPA10mg	BA	+	1700025G04Rik	protein-coding	BA_BPA10mg_M_Li_adt	intron
chr1	151975481	151975813	+	ORR1E	LTR	ERVL-MaLR	chr1	151975625	151975627	chr1,151974972,151975953	-0.777484202	3.21E-14	5.65E-13	TRUE	Liver	5month	M	BPA10ug	BA	+	1700025G04Rik	protein-coding	BA_BPA10ug_M_Li_adt	intron
chr1	151975481	151975813	+	ORR1E	LTR	ERVL-MaLR	chr1	151975625	151975627	chr1,151974972,151975953	0.844765776	4.92E-28	2.50E-26	TRUE	Liver	5month	F	As	ZB	+	1700025G04Rik	protein-coding	ZB_As_F_Li_adt	intron
chr1	152140220	152140365	-	MIRb	SINE	MIR	chr1	152140352	152140354	chr1,152140164,152140511	-0.896900934	8.27E-08	4.01E-07	TRUE	Liver	5month	M	BPA10ug	BA	+	1700025G04Rik	protein-coding	BA_BPA10ug_M_Li_adt	Intergenic
chr1	152140220	152140365	-	MIRb	SINE	MIR	chr1	152140352	152140354	chr1,152140164,152140511	0.785086113	3.76E-09	2.66E-08	TRUE	Liver	5month	F	As	ZB	+	1700025G04Rik	protein-coding	ZB_As_F_Li_adt	Intergenic
chr1	152528841	152529029	+	L1MEd	LINE	L1	chr1	152528891	152528893	chr1,152528722,152529021	-0.890942536	4.96E-11	4.61E-10	TRUE	Liver	5month	M	BPA10ug	BA	+	Rgl1	protein-coding	BA_BPA10ug_M_Li_adt	intron
chr1	152796701	152797102	+	RMER10B	LTR	ERVL	chr1	152796935	152796937	chr1,152796796,152797071	-0.825038178	2.08E-05	0.000174131	TRUE	Liver	5month	M	BPA10mg	BA	+	Ncf2	protein-coding	BA_BPA10mg_M_Li_adt	Intergenic
chr1	152796701	152797102	+	RMER10B	LTR	ERVL	chr1	152796935	152796937	chr1,152796796,152797071	0.783390174	1.08E-09	8.21E-09	TRUE	Liver	5month	F	As	ZB	+	Ncf2	protein-coding	ZB_As_F_Li_adt	Intergenic
chr1	152799848	152800281	+	RMER10A	LTR	ERVL	chr1	152800137	152800139	chr1,152799988,152800276	-0.63938517	2.78E-05	0.000222852	TRUE	Liver	5month	M	BPA10mg	BA	+	Ncf2	protein-coding	BA_BPA10mg_M_Li_adt	promoter-TSS
chr1	152799848	152800281	+	RMER10A	LTR	ERVL	chr1	152800137	152800139	chr1,152799988,152800276	-0.710208302	7.90E-08	3.85E-07	TRUE	Liver	5month	M	BPA10ug	BA	+	Ncf2	protein-coding	BA_BPA10ug_M_Li_adt	promoter-TSS
chr1	152799848	152800281	+	RMER10A	LTR	ERVL	chr1	152800137	152800139	chr1,152799988,152800276	0.644343978	4.57E-10	3.64E-09	TRUE	Liver	5month	F	As	ZB	+	Ncf2	protein-coding	ZB_As_F_Li_adt	promoter-TSS
chr1	153369228	153369403	-	L1MC4	LINE	L1	chr1	153369262	153369264	chr1,153369077,153369423	1.098337531	7.46E-15	1.03E-13	TRUE	Liver	5month	F	As	ZB	+	Lamc1	protein-coding	ZB_As_F_Li_adt	Intergenic
chr1	153414132	153414446	-	RLTR27	LTR	ERVK	chr1	153414403	153414405	chr1,153414182,153414708	-0.789813886	1.12E-05	0.000103493	TRUE	Liver	5month	M	BPA10mg	BA	+	E330020D12Rik	ncRNA	BA_BPA10mg_M_Li_adt	promoter-TSS
chr1	153414132	153414446	-	RLTR27	LTR	ERVK	chr1	153414403	153414405	chr1,153414182,153414708	-0.789732984	1.04E-07	4.95E-07	TRUE	Liver	5month	M	BPA10ug	BA	+	E330020D12Rik	ncRNA	BA_BPA10ug_M_Li_adt	promoter-TSS
chr1	153414132	153414446	-	RLTR27	LTR	ERVK	chr1	153414403	153414405	chr1,153414182,153414708	1.008711524	5.62E-21	1.43E-19	TRUE	Liver	5month	F	As	ZB	+	E330020D12Rik	ncRNA	ZB_As_F_Li_adt	promoter-TSS
chr1	153550925	153551057	-	B3	SINE	B2	chr1	153550998	153551000	chr1,153550885,153551102	0.634187599	7.13E-06	7.11E-05	TRUE	Liver	5month	M	BPA10mg	BA	+	Npl	protein-coding	BA_BPA10mg_M_Li_adt	Intergenic
chr1	154097698	154098036	-	L1MB3	LINE	L1	chr1	154097849	154097851	chr1,154097712,154098197	-0.790007984	2.35E-08	5.71E-07	TRUE	Liver	5month	M	BPA10mg	BA	+	Zfp648	protein-coding	BA_BPA10mg_M_Li_adt	Intergenic
chr1	154097698	154098036	-	L1MB3	LINE	L1	chr1	154097849	154097851	chr1,154097712,154098197	-0.675676042	6.98E-08	3.43E-07	TRUE	Liver	5month	M	BPA10ug	BA	+	Zfp648	protein-coding	BA_BPA10ug_M_Li_adt	Intergenic
chr1	155051193	155051314	-	MIRc	SINE	MIR	chr1	155051291	155051293	chr1,155050846,155051419	-0.685934144	1.60E-06	2.00E-05	TRUE	Liver	5month	M	BPA10mg	BA	+	Ier5	protein-coding	BA_BPA10mg_M_Li_adt	Intergenic
chr1	155051193	155051314	-	MIRc	SINE	MIR	chr1	155051291	155051293	chr1,155050846,155051419	-0.639165468	3.67E-07	1.55E-06	TRUE	Liver	5month	M	BPA10ug	BA	+	Ier5	protein-coding	BA_BPA10ug_M_Li_adt	Intergenic
chr1	155168162	155168312	+	MLT1G3	LTR	ERVL-MaLR	chr1	155168249	155168251	chr1,155168111,155168375	-0.900298362	1.18E-07	6.57E-07	TRUE	Liver	5month	F	As	ZB	+	Stx6	protein-coding	ZB_As_F_Li_adt	intron
chr1	155168162	155168312	+	MLT1G3	LTR	ERVL-MaLR	chr1	155168249	155168251	chr1,155168111,155168375	-0.593951299	9.78E-05	0.000709564	TRUE	Liver	5month	M	As	ZB	+	Stx6	protein-coding	ZB_As_M_Li_adt	intron
chr1	155324613	155324918	+	B4A	SINE	B4	chr1	155324744	155324746	chr1,155324570,155324952	0.597683283	0.000852732	0.006257361	TRUE	Liver	5month	M	TCDD	AL	+	Xpr1	protein-coding	AL_TCDD_M_Li_adt	intron
chr1	156062362	156062502	-	RSINE1	SINE	B4	chr1	156062397	156062399	chr1,156061966,156062486	-0.631615381	5.85E-07	1.82E-05	TRUE	Liver	5month	M	TBT	WK	+	Tor1aip2	protein-coding	WK_TBT_M_Li_adt	intron
chr1	156352484	156352766	-	MTD	LTR	ERVL-MaLR	chr1	156352704	156352706	chr1,156352572,156352832	0.609465047	0.000134465	0.000340523	TRUE	Liver	5month	M	BPA10ug	BA	+	Nphs2	protein-coding	BA_BPA10ug_M_Li_adt	Intergenic
chr1	156352484	156352766	-	MTD	LTR	ERVL-MaLR	chr1	156352704	156352706	chr1,156352572,156352832	-0.78981448	5.12E-06	2.12E-05	TRUE	Liver	5month	F	As	ZB	+	Nphs2	protein-coding	ZB_As_F_Li_adt	Intergenic
chr1	156586443	156586559	-	B1_Mus1	SINE	Alu	chr1	156586529	156586531	chr1,156586409,156586645	0.683563089	1.73E-08	9.61E-08	TRUE	Liver	5month	M	BPA10ug	BA	+	Abl2	protein-coding	BA_BPA10ug_M_Li_adt	intron
chr1	157019572	157019995	-	RMER16_Mm	LTR	ERVK	chr1	157019836	157019838	chr1,157019746,157020067	1.133790765	3.12E-26	1.32E-24	TRUE	Liver	5month	F	As	ZB	+	Ralgps2	protein-coding	ZB_As_F_Li_adt	Intergenic
chr1	157019572	157019995	-	RMER16_Mm	LTR	ERVK	chr1	157019836	157019838	chr1,157019746,157020067	0.624793398	2.60E-07	4.89E-06	TRUE	Liver	5month	M	As	ZB	+	Ralgps2	protein-coding	ZB_As_M_Li_adt	Intergenic
chr1	157038360	157038477	-	PB1D10	SINE	Alu	chr1	157038368	157038370	chr1,157038208,157038502	0.593841632	5.22E-06	0.000106622	TRUE	Liver	5month	M	TCDD	AL	+	Tex35	protein-coding	AL_TCDD_M_Li_adt	Intergenic
chr1	157038360	157038477	-	PB1D10	SINE	Alu	chr1	157038368	157038370	chr1,157038208,157038502	0.592047076	0.000583339	0.002881362	TRUE	Liver	5month	M	BPA10mg	BA	+	Tex35	protein-coding	BA_BPA10mg_M_Li_adt	Intergenic
chr1	157174653	157174965	+	L2c	LINE	L2	chr1	157174929	157174931	chr1,157174776,157175035	-0.907139698	6.99E-06	0.000102079	TRUE	Liver	5month	M	PM2.5	MU	+	Tex35	protein-coding	MU_PM2.5_M_Li_adt	intron
chr1	157280965	157281038	-	MER91B	DNA	hAT-Tip100	chr1	157280978	157280980	chr1,157280830,157281108	-0.597174762	1.05E-06	3.20E-05	TRUE	Liver	5month	M	PM2.5	BI	+	2810025M15Rik	ncRNA	BI_PM2.5_M_Li_adt	intron
chr1	160062055	160062266	+	B3A	SINE	B2	chr1	160062188	160062190	chr1,160062070,160062303	-0.621031797	0.00041004	0.004490504	TRUE	Liver	5month	F	TBT	WK	+	4930562F07Rik	ncRNA	WK_TBT_F_Li_adt	intron
chr1	160561527	160561602	-	B3A	SINE	B2	chr1	160561576	160561578	chr1,160561462,160561698	0.61335472	1.17E-07	4.46E-06	TRUE	Liver	5month	F	BPA10ug	BA	+	Gpr52	protein-coding	BA_BPA10ug_F_Li_adt	intron
chr1	160561527	160561602	-	B3A	SINE	B2	chr1	160561576	160561578	chr1,160561462,160561698	-0.634213149	4.12E-05	0.000498463	TRUE	Liver	5month	M	TBT	WK	+	Gpr52	protein-coding	WK_TBT_M_Li_adt	intron
chr1	160581833	160582016	+	B3A	SINE	B2	chr1	160581905	160581907	chr1,160581775,160582028	-0.859818959	5.59E-06	2.30E-05	TRUE	Liver	5month	F	As	ZB	+	Gpr52	protein-coding	ZB_As_F_Li_adt	intron
chr1	160609085	160609219	-	RSINE1	SINE	B4	chr1	160609135	160609137	chr1,160608992,160609243	-0.698286669	0.000211104	0.000627172	TRUE	Liver	5month	F	BPA10mg	BA	+	Gpr52	protein-coding	BA_BPA10mg_F_Li_adt	intron
chr1	160758424	160758515	+	RSINE1	SINE	B4	chr1	160758436	160758438	chr1,160758263,160758557	-0.6023967	6.85E-09	4.65E-08	TRUE	Liver	5month	F	As	ZB	+	Rabgap1l	protein-coding	ZB_As_F_Li_adt	intron
chr1	160780804	160780977	+	Lx8	LINE	L1	chr1	160780953	160780955	chr1,160780836,160781061	-0.59603016	0.000155257	0.000479321	TRUE	Liver	5month	F	BPA10mg	BA	+	Rabgap1l	protein-coding	BA_BPA10mg_F_Li_adt	intron
chr1	160780804	160780977	+	Lx8	LINE	L1	chr1	160780953	160780955	chr1,160780836,160781061	0.706502893	3.86E-08	2.00E-07	TRUE	Liver	5month	M	BPA10ug	BA	+	Rabgap1l	protein-coding	BA_BPA10ug_M_Li_adt	intron
chr1	160819504	160820689	-	IAPEz-int	LTR	ERVK	chr1	160819653	160819655	chr1,160819563,160819787	-0.73114424	1.18E-07	4.47E-06	TRUE	Liver	5month	F	BPA10ug	BA	+	Rabgap1l	protein-coding	BA_BPA10ug_F_Li_adt	Intergenic
chr1	160840622	160840953	+	MTE2b	LTR	ERVL-MaLR	chr1	160840850	160840852	chr1,160840649,160841138	-0.770386892	1.21E-09	4.18E-07	TRUE	Liver	5month	F	PM2.5	BI	+	Rabgap1l	protein-coding	BI_PM2.5_F_Li_adt	Intergenic
chr1	160968821	160968949	+	B3	SINE	B2	chr1	160968861	160968863	chr1,160968734,160968964	0.66505728	4.39E-07	0.000327512	TRUE	Liver	5month	F	Pb	DO	+	Serpinc1	protein-coding	DO_Pb_F_Li_adt	3' UTR
chr1	162040367	162041088	-	L1MC4	LINE	L1	chr1	162041069	162041071	chr1,162040895,162041220	0.828263442	9.55E-16	9.51E-14	TRUE	Liver	5month	F	BPA10mg	BA	+	2810442N19Rik	ncRNA	BA_BPA10mg_F_Li_adt	intron
chr1	162040367	162041088	-	L1MC4	LINE	L1	chr1	162041069	162041071	chr1,162040895,162041220	-0.754997012	1.17E-07	2.22E-06	TRUE	Liver	5month	M	BPA10mg	BA	+	2810442N19Rik	ncRNA	BA_BPA10mg_M_Li_adt	intron
chr1	162040367	162041088	-	L1MC4	LINE	L1	chr1	162041069	162041071	chr1,162040895,162041220	-0.995301484	1.40E-13	2.18E-12	TRUE	Liver	5month	M	BPA10ug	BA	+	2810442N19Rik	ncRNA	BA_BPA10ug_M_Li_adt	intron
chr1	162040367	162041088	-	L1MC4	LINE	L1	chr1	162041069	162041071	chr1,162040895,162041220	-0.590518172	4.49E-06	4.31E-05	TRUE	Liver	5month	F	PM2.5	MU	+	2810442N19Rik	ncRNA	MU_PM2.5_F_Li_adt	intron
chr1	162040367	162041088	-	L1MC4	LINE	L1	chr1	162041069	162041071	chr1,162040895,162041220	0.809684013	4.57E-14	5.79E-13	TRUE	Liver	5month	F	As	ZB	+	2810442N19Rik	ncRNA	ZB_As_F_Li_adt	intron
chr1	162565150	162565344	+	RMER15	LTR	ERVL	chr1	162565185	162565187	chr1,162565011,162565374	-1.051701536	5.74E-08	1.21E-06	TRUE	Liver	5month	M	BPA10mg	BA	+	Vamp4	protein-coding	BA_BPA10mg_M_Li_adt	Intergenic
chr1	162565150	162565344	+	RMER15	LTR	ERVL	chr1	162565185	162565187	chr1,162565011,162565374	-1.069823003	8.41E-13	1.12E-11	TRUE	Liver	5month	M	BPA10ug	BA	+	Vamp4	protein-coding	BA_BPA10ug_M_Li_adt	Intergenic
chr1	162878390	162878530	-	L2	LINE	L2	chr1	162878470	162878472	chr1,162878310,162878575	-0.649939032	1.41E-06	6.47E-06	TRUE	Liver	5month	F	As	ZB	+	Fmo1	protein-coding	ZB_As_F_Li_adt	intron
chr1	162974532	162977063	+	IAPLTR3-int	LTR	ERVK	chr1	162976149	162976151	chr1,162976046,162976281	-0.618270801	0.00020577	0.00131732	TRUE	Liver	5month	M	As	ZB	+	Fmo3	protein-coding	ZB_As_M_Li_adt	intron
chr1	163057463	163057651	+	B2_Mm2	SINE	B2	chr1	163057550	163057552	chr1,163057390,163057670	0.602555976	1.03E-05	3.24E-05	TRUE	Liver	5month	M	BPA10ug	BA	+	Mroh9	protein-coding	BA_BPA10ug_M_Li_adt	intron
chr1	164187179	164188970	-	ORR1A2-int	LTR	ERVL-MaLR	chr1	164187352	164187354	chr1,164187153,164187458	0.692802137	6.83E-09	4.11E-08	TRUE	Liver	5month	M	BPA10ug	BA	+	Gm16548	ncRNA	BA_BPA10ug_M_Li_adt	intron
chr1	164266377	164266807	+	RLTR10C	LTR	ERVK	chr1	164266683	164266685	chr1,164266515,164267155	0.731606011	3.55E-07	1.51E-06	TRUE	Liver	5month	M	BPA10ug	BA	+	Ccdc181	protein-coding	BA_BPA10ug_M_Li_adt	Intergenic
chr1	164324399	164324540	-	B1_Mur1	SINE	Alu	chr1	164324477	164324479	chr1,164324234,164324615	-0.587563537	8.23E-06	9.01E-05	TRUE	Liver	5month	M	As	ZB	+	Nme7	protein-coding	ZB_As_M_Li_adt	intron
chr1	164335817	164336302	-	RLTR12B	LTR	ERVK	chr1	164336140	164336142	chr1,164335999,164336272	-0.590930035	6.42E-05	0.000173443	TRUE	Liver	5month	M	BPA10ug	BA	+	Nme7	protein-coding	BA_BPA10ug_M_Li_adt	intron
chr1	164335817	164336302	-	RLTR12B	LTR	ERVK	chr1	164336140	164336142	chr1,164335999,164336272	-0.721406865	1.52E-05	0.000381819	TRUE	Liver	5month	F	TBT	WK	+	Nme7	protein-coding	WK_TBT_F_Li_adt	intron
chr1	164427855	164428227	-	MTE2b	LTR	ERVL-MaLR	chr1	164428022	164428024	chr1,164427776,164428150	0.692741584	7.20E-09	4.31E-08	TRUE	Liver	5month	M	BPA10ug	BA	+	Atp1b1	protein-coding	BA_BPA10ug_M_Li_adt	intron
chr1	164905148	164905280	+	LTR88a	LTR	Gypsy	chr1	164905249	164905251	chr1,164905126,164905366	0.767681209	6.86E-14	8.74E-11	TRUE	Liver	5month	F	TBT	WK	+	Xcl1	protein-coding	WK_TBT_F_Li_adt	Intergenic
chr1	165122031	165122203	-	B3A	SINE	B2	chr1	165122071	165122073	chr1,165121985,165122319	-0.842309341	1.36E-08	1.06E-06	TRUE	Liver	5month	M	PM2.5	BI	+	4930568G15Rik	ncRNA	BI_PM2.5_M_Li_adt	Intergenic
chr1	165299674	165299844	-	MIR	SINE	MIR	chr1	165299741	165299743	chr1,165299589,165299953	0.659200443	2.35E-07	1.04E-06	TRUE	Liver	5month	M	BPA10ug	BA	+	Gpr161	protein-coding	BA_BPA10ug_M_Li_adt	intron
chr1	165328169	165328301	-	MamRep1527	LTR	LTR	chr1	165328275	165328277	chr1,165327976,165328366	-0.666180577	1.50E-06	6.87E-06	TRUE	Liver	5month	F	As	ZB	+	Gpr161	protein-coding	ZB_As_F_Li_adt	Intergenic
chr1	165437713	165438278	+	RLTR12E	LTR	ERVK	chr1	165437865	165437867	chr1,165437713,165438114	-0.669663253	6.57E-05	0.000215983	TRUE	Liver	5month	F	As	ZB	+	Dcaf6	protein-coding	ZB_As_F_Li_adt	intron
chr1	165486239	165486330	+	B1_Mur2	SINE	Alu	chr1	165486314	165486316	chr1,165486159,165486438	0.593419447	4.53E-05	0.000126239	TRUE	Liver	5month	M	BPA10ug	BA	+	Adcy10	protein-coding	BA_BPA10ug_M_Li_adt	intron
chr1	165501099	165501454	-	L1_Mur3	LINE	L1	chr1	165501203	165501205	chr1,165501079,165501312	-0.617118637	1.84E-05	0.000268503	TRUE	Liver	5month	M	TBT	WK	+	Adcy10	protein-coding	WK_TBT_M_Li_adt	intron
chr1	165608925	165609061	+	B1_Mur1	SINE	Alu	chr1	165608997	165608999	chr1,165608889,165609362	0.599884941	1.58E-11	2.69E-09	TRUE	Liver	5month	F	TCDD	AL	+	Mpzl1	protein-coding	AL_TCDD_F_Li_adt	intron
chr1	165653425	165653739	-	L2b	LINE	L2	chr1	165653677	165653679	chr1,165653568,165653799	-0.813682012	0.000109085	0.000707953	TRUE	Liver	5month	M	BPA10mg	BA	+	Mpzl1	protein-coding	BA_BPA10mg_M_Li_adt	intron
chr1	165653425	165653739	-	L2b	LINE	L2	chr1	165653677	165653679	chr1,165653568,165653799	-0.632750647	0.000466014	0.001058383	TRUE	Liver	5month	M	BPA10ug	BA	+	Mpzl1	protein-coding	BA_BPA10ug_M_Li_adt	intron
chr1	165653425	165653739	-	L2b	LINE	L2	chr1	165653677	165653679	chr1,165653568,165653799	0.726497276	1.40E-09	1.05E-08	TRUE	Liver	5month	F	As	ZB	+	Mpzl1	protein-coding	ZB_As_F_Li_adt	intron
chr1	166214329	166214479	+	L1MC4	LINE	L1	chr1	166214379	166214381	chr1,166214264,166214489	0.674642955	6.60E-07	2.65E-06	TRUE	Liver	5month	M	BPA10ug	BA	+	Mael	protein-coding	BA_BPA10ug_M_Li_adt	intron
chr1	166214329	166214479	+	L1MC4	LINE	L1	chr1	166214379	166214381	chr1,166214264,166214489	-0.720915221	4.69E-06	7.43E-05	TRUE	Liver	5month	M	PM2.5	MU	+	Mael	protein-coding	MU_PM2.5_M_Li_adt	intron
chr1	167343892	167343985	-	MER34	LTR	ERV1	chr1	167343908	167343910	chr1,167343760,167344090	-0.709805572	3.57E-16	5.67E-15	TRUE	Liver	5month	F	As	ZB	+	Aldh9a1	protein-coding	ZB_As_F_Li_adt	Intergenic
chr1	167358759	167358891	-	L1MC4	LINE	L1	chr1	167358863	167358865	chr1,167358672,167359091	-0.605255643	3.85E-07	2.60E-06	TRUE	Liver	5month	F	BPA10mg	BA	+	Aldh9a1	protein-coding	BA_BPA10mg_F_Li_adt	intron
chr1	167358759	167358891	-	L1MC4	LINE	L1	chr1	167358863	167358865	chr1,167358672,167359091	-0.696617057	2.97E-05	0.00026329	TRUE	Liver	5month	M	As	ZB	+	Aldh9a1	protein-coding	ZB_As_M_Li_adt	intron
chr1	170220198	170221062	+	MYSERV6-int	LTR	ERVK	chr1	170220548	170220550	chr1,170220426,170220710	-0.61536428	3.22E-06	4.08E-05	TRUE	Liver	5month	M	As	ZB	+	Uhmk1	protein-coding	ZB_As_M_Li_adt	Intergenic
chr1	170432009	170432505	+	RMER20A	LTR	ERVK	chr1	170432445	170432447	chr1,170432345,170432651	-0.758180929	3.99E-07	1.51E-05	TRUE	Liver	5month	M	PM2.5	BI	+	1700015E13Rik	protein-coding	BI_PM2.5_M_Li_adt	intron
chr1	170432009	170432505	+	RMER20A	LTR	ERVK	chr1	170432445	170432447	chr1,170432345,170432651	-0.717964835	3.85E-06	6.36E-05	TRUE	Liver	5month	M	PM2.5	MU	+	1700015E13Rik	protein-coding	MU_PM2.5_M_Li_adt	intron
chr1	170432009	170432505	+	RMER20A	LTR	ERVK	chr1	170432445	170432447	chr1,170432345,170432651	-0.680476307	5.86E-06	0.000181319	TRUE	Liver	5month	F	TBT	WK	+	1700015E13Rik	protein-coding	WK_TBT_F_Li_adt	intron
chr1	170432009	170432505	+	RMER20A	LTR	ERVK	chr1	170432445	170432447	chr1,170432345,170432651	-0.690323427	1.97E-05	0.000282349	TRUE	Liver	5month	M	TBT	WK	+	1700015E13Rik	protein-coding	WK_TBT_M_Li_adt	intron
chr1	170441882	170442032	-	B4	SINE	B4	chr1	170441996	170441998	chr1,170441871,170442173	-0.735996788	4.40E-08	3.92E-07	TRUE	Liver	5month	F	BPA10mg	BA	+	Nos1ap	protein-coding	BA_BPA10mg_F_Li_adt	intron
chr1	170441882	170442032	-	B4	SINE	B4	chr1	170441996	170441998	chr1,170441871,170442173	-1.005326896	5.95E-10	8.89E-08	TRUE	Liver	5month	M	PM2.5	BI	+	Nos1ap	protein-coding	BI_PM2.5_M_Li_adt	intron
chr1	170441882	170442032	-	B4	SINE	B4	chr1	170441996	170441998	chr1,170441871,170442173	-0.639536104	0.000150365	0.00113002	TRUE	Liver	5month	M	PM2.5	MU	+	Nos1ap	protein-coding	MU_PM2.5_M_Li_adt	intron
chr1	170441882	170442032	-	B4	SINE	B4	chr1	170441996	170441998	chr1,170441871,170442173	-0.665653206	0.000113868	0.000806756	TRUE	Liver	5month	M	As	ZB	+	Nos1ap	protein-coding	ZB_As_M_Li_adt	intron
chr1	170580389	170580548	+	B4A	SINE	B4	chr1	170580448	170580450	chr1,170580357,170580840	-0.725813883	4.14E-05	0.000412078	TRUE	Liver	5month	M	PM2.5	MU	+	Nos1ap	protein-coding	MU_PM2.5_M_Li_adt	intron
chr1	170607342	170607522	+	ID_B1	SINE	B4	chr1	170607419	170607421	chr1,170607175,170607879	-0.805156481	8.09E-10	2.93E-07	TRUE	Liver	5month	F	PM2.5	BI	+	Nos1ap	protein-coding	BI_PM2.5_F_Li_adt	Intergenic
chr1	170802777	170802916	+	MER5A	DNA	hAT-Charlie	chr1	170802875	170802877	chr1,170802702,170803054	-0.687602839	4.28E-07	2.16E-06	TRUE	Liver	5month	F	As	ZB	+	Atf6	protein-coding	ZB_As_F_Li_adt	intron
chr1	170817346	170818549	+	Lx8b	LINE	L1	chr1	170817699	170817701	chr1,170817404,170817822	-0.730366998	1.40E-06	4.01E-05	TRUE	Liver	5month	M	PM2.5	BI	+	Atf6	protein-coding	BI_PM2.5_M_Li_adt	intron
chr1	170845845	170846360	+	RMER4B	LTR	ERVK	chr1	170845904	170845906	chr1,170845760,170846253	-0.785972878	2.64E-08	6.28E-07	TRUE	Liver	5month	M	BPA10mg	BA	+	Atf6	protein-coding	BA_BPA10mg_M_Li_adt	intron
chr1	170845845	170846360	+	RMER4B	LTR	ERVK	chr1	170845904	170845906	chr1,170845760,170846253	-0.680772897	5.35E-08	2.69E-07	TRUE	Liver	5month	M	BPA10ug	BA	+	Atf6	protein-coding	BA_BPA10ug_M_Li_adt	intron
chr1	170901747	170901944	+	ORR1D2	LTR	ERVL-MaLR	chr1	170901776	170901778	chr1,170901648,170902026	0.694195766	6.59E-14	8.20E-13	TRUE	Liver	5month	F	As	ZB	+	Fcrlb	protein-coding	ZB_As_F_Li_adt	Intergenic
chr1	170903533	170903667	-	LTR78	LTR	ERV1	chr1	170903645	170903647	chr1,170903398,170903837	-0.937001931	1.53E-09	5.58E-08	TRUE	Liver	5month	M	BPA10mg	BA	+	Fcrlb	protein-coding	BA_BPA10mg_M_Li_adt	Intergenic
chr1	170903533	170903667	-	LTR78	LTR	ERV1	chr1	170903645	170903647	chr1,170903398,170903837	-0.924730117	2.48E-12	3.00E-11	TRUE	Liver	5month	M	BPA10ug	BA	+	Fcrlb	protein-coding	BA_BPA10ug_M_Li_adt	Intergenic
chr1	170903533	170903667	-	LTR78	LTR	ERV1	chr1	170903645	170903647	chr1,170903398,170903837	-0.64193095	3.01E-08	0.000162666	TRUE	Liver	5month	M	DEHP	DO	+	Fcrlb	protein-coding	DO_DEHP_M_Li_adt	Intergenic
chr1	170903533	170903667	-	LTR78	LTR	ERV1	chr1	170903645	170903647	chr1,170903398,170903837	1.233285289	3.56E-46	1.00E-43	TRUE	Liver	5month	F	As	ZB	+	Fcrlb	protein-coding	ZB_As_F_Li_adt	Intergenic
chr1	170903533	170903667	-	LTR78	LTR	ERV1	chr1	170903645	170903647	chr1,170903398,170903837	0.65286777	1.45E-09	5.88E-08	TRUE	Liver	5month	M	As	ZB	+	Fcrlb	protein-coding	ZB_As_M_Li_adt	Intergenic
chr1	170956428	170956573	+	MLT1L	LTR	ERVL-MaLR	chr1	170956571	170956573	chr1,170956433,170956912	-1.003194569	3.41E-09	1.11E-07	TRUE	Liver	5month	M	BPA10mg	BA	+	Fcgr2b	protein-coding	BA_BPA10mg_M_Li_adt	Intergenic
chr1	170956428	170956573	+	MLT1L	LTR	ERVL-MaLR	chr1	170956571	170956573	chr1,170956433,170956912	-0.903298335	2.07E-10	1.69E-09	TRUE	Liver	5month	M	BPA10ug	BA	+	Fcgr2b	protein-coding	BA_BPA10ug_M_Li_adt	Intergenic
chr1	170956428	170956573	+	MLT1L	LTR	ERVL-MaLR	chr1	170956571	170956573	chr1,170956433,170956912	-0.608240169	2.22E-08	5.28E-07	TRUE	Liver	5month	F	PM2.5	MU	+	Fcgr2b	protein-coding	MU_PM2.5_F_Li_adt	Intergenic
chr1	170956428	170956573	+	MLT1L	LTR	ERVL-MaLR	chr1	170956571	170956573	chr1,170956433,170956912	1.011295061	2.71E-28	1.42E-26	TRUE	Liver	5month	F	As	ZB	+	Fcgr2b	protein-coding	ZB_As_F_Li_adt	Intergenic
chr1	170956428	170956573	+	MLT1L	LTR	ERVL-MaLR	chr1	170956571	170956573	chr1,170956433,170956912	0.811427326	1.18E-12	1.41E-10	TRUE	Liver	5month	M	As	ZB	+	Fcgr2b	protein-coding	ZB_As_M_Li_adt	Intergenic
chr1	170958213	170958536	-	MLT1A0	LTR	ERVL-MaLR	chr1	170958461	170958463	chr1,170958358,170958540	1.18153943	1.00E-22	3.04E-21	TRUE	Liver	5month	F	As	ZB	+	Fcgr2b	protein-coding	ZB_As_F_Li_adt	Intergenic
chr1	171131073	171131243	-	B3	SINE	B2	chr1	171131241	171131243	chr1,171131125,171131356	0.624863555	2.00E-10	1.64E-09	TRUE	Liver	5month	M	BPA10ug	BA	+	Cfap126	protein-coding	BA_BPA10ug_M_Li_adt	intron
chr1	171152111	171152239	+	B1F	SINE	Alu	chr1	171152151	171152153	chr1,171152022,171152288	-0.66568303	7.37E-15	5.60E-13	TRUE	Liver	5month	F	BPA10mg	BA	+	Mpz	protein-coding	BA_BPA10mg_F_Li_adt	intron
chr1	171152151	171152240	+	ID_B1	SINE	B4	chr1	171152151	171152153	chr1,171152022,171152288	-0.66568303	7.37E-15	5.60E-13	TRUE	Liver	5month	F	BPA10mg	BA	+	Mpz	protein-coding	BA_BPA10mg_F_Li_adt	intron
chr1	171212011	171212815	+	RMER19B	LTR	ERVK	chr1	171212589	171212591	chr1,171212509,171212689	0.667255482	5.63E-10	2.43E-08	TRUE	Liver	5month	F	PM2.5	MU	+	Nr1i3	protein-coding	MU_PM2.5_F_Li_adt	Intergenic
chr1	171227372	171227481	+	RSINE1	SINE	B4	chr1	171227470	171227472	chr1,171226968,171227937	0.592221523	7.37E-05	0.000907533	TRUE	Liver	5month	M	TCDD	AL	+	Apoa2	protein-coding	AL_TCDD_M_Li_adt	Intergenic
chr1	171292220	171292556	+	ORR1A2	LTR	ERVL-MaLR	chr1	171292300	171292302	chr1,171292197,171292405	-0.75991336	1.40E-06	6.46E-06	TRUE	Liver	5month	F	As	ZB	+	Ufc1	protein-coding	ZB_As_F_Li_adt	intron
chr1	171319828	171320451	+	RLTR17	LTR	ERVK	chr1	171319988	171319990	chr1,171319849,171320264	-0.689971358	2.04E-05	0.000289977	TRUE	Liver	5month	M	TBT	WK	+	Dedd	protein-coding	WK_TBT_M_Li_adt	Intergenic
chr1	171348576	171349561	-	MLT-int	LTR	ERVL-MaLR	chr1	171348870	171348872	chr1,171348767,171348968	-0.781356705	1.11E-08	1.19E-07	TRUE	Liver	5month	F	BPA10mg	BA	+	Pfdn2	protein-coding	BA_BPA10mg_F_Li_adt	intron
chr1	171430935	171431214	+	MTEa	LTR	ERVL-MaLR	chr1	171431158	171431160	chr1,171430988,171431306	-0.82650319	1.21E-08	7.92E-08	TRUE	Liver	5month	F	As	ZB	+	F11r	protein-coding	ZB_As_F_Li_adt	Intergenic
chr1	171450126	171450496	-	MLT1B	LTR	ERVL-MaLR	chr1	171450281	171450283	chr1,171450166,171450405	-0.591527835	1.60E-08	1.10E-06	TRUE	Liver	5month	M	TBT	WK	+	F11r	protein-coding	WK_TBT_M_Li_adt	intron
chr1	171466077	171466285	+	LTR73	LTR	ERV1	chr1	171466158	171466160	chr1,171465905,171466419	-0.592435539	2.90E-06	1.03E-05	TRUE	Liver	5month	M	BPA10ug	BA	+	F11r	protein-coding	BA_BPA10ug_M_Li_adt	Intergenic
chr1	171466703	171466839	-	B1_Mur1	SINE	Alu	chr1	171466765	171466767	chr1,171466644,171466995	-0.630696219	0.000105877	0.000690252	TRUE	Liver	5month	M	BPA10mg	BA	+	F11r	protein-coding	BA_BPA10mg_M_Li_adt	Intergenic
chr1	171466703	171466839	-	B1_Mur1	SINE	Alu	chr1	171466765	171466767	chr1,171466644,171466995	0.586226997	1.88E-05	0.000244913	TRUE	Liver	5month	F	BPA10ug	BA	+	F11r	protein-coding	BA_BPA10ug_F_Li_adt	Intergenic
chr1	171466703	171466839	-	B1_Mur1	SINE	Alu	chr1	171466765	171466767	chr1,171466644,171466995	-0.673409217	1.73E-05	5.23E-05	TRUE	Liver	5month	M	BPA10ug	BA	+	F11r	protein-coding	BA_BPA10ug_M_Li_adt	Intergenic
chr1	171466703	171466839	-	B1_Mur1	SINE	Alu	chr1	171466765	171466767	chr1,171466644,171466995	0.908398684	1.37E-12	1.49E-11	TRUE	Liver	5month	F	As	ZB	+	F11r	protein-coding	ZB_As_F_Li_adt	Intergenic
chr1	171619091	171619280	+	RMER19B	LTR	ERVK	chr1	171619223	171619225	chr1,171618994,171619418	-0.673180953	0.000156754	0.000957827	TRUE	Liver	5month	M	BPA10mg	BA	+	Ly9	protein-coding	BA_BPA10mg_M_Li_adt	Intergenic
chr1	171619091	171619280	+	RMER19B	LTR	ERVK	chr1	171619223	171619225	chr1,171618994,171619418	-0.926913913	2.73E-10	2.17E-09	TRUE	Liver	5month	M	BPA10ug	BA	+	Ly9	protein-coding	BA_BPA10ug_M_Li_adt	Intergenic
chr1	171619091	171619280	+	RMER19B	LTR	ERVK	chr1	171619223	171619225	chr1,171618994,171619418	1.098118363	1.57E-24	5.66E-23	TRUE	Liver	5month	F	As	ZB	+	Ly9	protein-coding	ZB_As_F_Li_adt	Intergenic
chr1	171713204	171713536	+	RLTR35B_MM	LTR	ERVL	chr1	171713529	171713531	chr1,171713479,171713929	0.801985937	1.49E-07	5.40E-06	TRUE	Liver	5month	F	BPA10ug	BA	+	Cd48	protein-coding	BA_BPA10ug_F_Li_adt	Intergenic
chr1	171816551	171816977	-	RLTR31B2	LTR	ERVK	chr1	171816719	171816721	chr1,171816540,171816892	-0.843425414	7.96E-06	7.81E-05	TRUE	Liver	5month	M	BPA10mg	BA	+	Cd84	protein-coding	BA_BPA10mg_M_Li_adt	Intergenic
chr1	171816551	171816977	-	RLTR31B2	LTR	ERVK	chr1	171816719	171816721	chr1,171816540,171816892	-0.986919212	1.82E-08	1.01E-07	TRUE	Liver	5month	M	BPA10ug	BA	+	Cd84	protein-coding	BA_BPA10ug_M_Li_adt	Intergenic
chr1	171816551	171816977	-	RLTR31B2	LTR	ERVK	chr1	171816719	171816721	chr1,171816540,171816892	0.811071672	1.30E-11	1.26E-10	TRUE	Liver	5month	F	As	ZB	+	Cd84	protein-coding	ZB_As_F_Li_adt	Intergenic
chr1	172228234	172228367	+	PB1D9	SINE	Alu	chr1	172228359	172228361	chr1,172228228,172228511	0.780228307	2.11E-10	5.24E-08	TRUE	Liver	5month	F	TBT	WK	+	Casq1	protein-coding	WK_TBT_F_Li_adt	intron
chr1	172525473	172525538	-	L2c	LINE	L2	chr1	172525480	172525482	chr1,172525280,172525689	-0.821422643	5.64E-12	4.93E-10	TRUE	Liver	5month	M	BPA10mg	BA	+	Cfap45	protein-coding	BA_BPA10mg_M_Li_adt	intron
chr1	172525473	172525538	-	L2c	LINE	L2	chr1	172525480	172525482	chr1,172525280,172525689	-0.707163137	1.29E-13	2.02E-12	TRUE	Liver	5month	M	BPA10ug	BA	+	Cfap45	protein-coding	BA_BPA10ug_M_Li_adt	intron
chr1	172525473	172525538	-	L2c	LINE	L2	chr1	172525480	172525482	chr1,172525280,172525689	0.689018425	1.41E-15	2.11E-14	TRUE	Liver	5month	F	As	ZB	+	Cfap45	protein-coding	ZB_As_F_Li_adt	intron
chr1	172700724	172701501	-	L4_A_Mam	LINE	RTE-X	chr1	172701043	172701045	chr1,172700690,172701119	0.589461256	3.77E-06	3.72E-05	TRUE	Liver	5month	F	PM2.5	MU	+	Crp	protein-coding	MU_PM2.5_F_Li_adt	TTS
chr1	172929825	172930716	+	MTE-int	LTR	ERVL-MaLR	chr1	172930034	172930036	chr1,172929948,172930283	-0.915543386	0.000168145	0.001234439	TRUE	Liver	5month	M	PM2.5	MU	+	Olfr16	protein-coding	MU_PM2.5_M_Li_adt	Intergenic
chr1	172987591	172987763	-	B3	SINE	B2	chr1	172987755	172987757	chr1,172987681,172988036	0.780889491	1.50E-08	8.40E-08	TRUE	Liver	5month	M	BPA10ug	BA	+	Olfr16	protein-coding	BA_BPA10ug_M_Li_adt	Intergenic
chr1	173420411	173420765	+	ORR1E	LTR	ERVL-MaLR	chr1	173420541	173420543	chr1,173420373,173420677	-0.812019885	0.00013687	0.000346081	TRUE	Liver	5month	M	BPA10ug	BA	+	Aim2	protein-coding	BA_BPA10ug_M_Li_adt	promoter-TSS
chr1	173420411	173420765	+	ORR1E	LTR	ERVL-MaLR	chr1	173420541	173420543	chr1,173420373,173420677	0.808248138	1.17E-09	8.86E-09	TRUE	Liver	5month	F	As	ZB	+	Aim2	protein-coding	ZB_As_F_Li_adt	promoter-TSS
chr1	174469850	174470069	+	RMER15-int	LTR	ERVL	chr1	174469913	174469915	chr1,174469806,174470044	-0.765516241	2.85E-08	2.68E-07	TRUE	Liver	5month	F	BPA10mg	BA	+	Olfr220	protein-coding	BA_BPA10mg_F_Li_adt	Intergenic
chr1	174469850	174470069	+	RMER15-int	LTR	ERVL	chr1	174469913	174469915	chr1,174469806,174470044	0.715933	9.23E-09	5.40E-08	TRUE	Liver	5month	M	BPA10ug	BA	+	Olfr220	protein-coding	BA_BPA10ug_M_Li_adt	Intergenic
chr1	174469850	174470069	+	RMER15-int	LTR	ERVL	chr1	174469913	174469915	chr1,174469806,174470044	-0.654014146	6.43E-06	9.57E-05	TRUE	Liver	5month	M	PM2.5	MU	+	Olfr220	protein-coding	MU_PM2.5_M_Li_adt	Intergenic
chr1	174469850	174470069	+	RMER15-int	LTR	ERVL	chr1	174469913	174469915	chr1,174469806,174470044	-0.673943521	2.56E-06	1.12E-05	TRUE	Liver	5month	F	As	ZB	+	Olfr220	protein-coding	ZB_As_F_Li_adt	Intergenic
chr1	174553805	174553882	-	ID2	SINE	ID	chr1	174553810	174553812	chr1,174553687,174553992	-0.636984477	4.83E-05	0.000163399	TRUE	Liver	5month	F	As	ZB	+	Fmn2	protein-coding	ZB_As_F_Li_adt	intron
chr1	174568659	174568755	+	B4A	SINE	B4	chr1	174568707	174568709	chr1,174568534,174569180	-0.6220021	3.85E-05	0.000326744	TRUE	Liver	5month	M	As	ZB	+	Fmn2	protein-coding	ZB_As_M_Li_adt	intron
chr1	174570075	174570170	+	B4A	SINE	B4	chr1	174570109	174570111	chr1,174569989,174570411	-1.027826843	6.37E-09	2.10E-07	TRUE	Liver	5month	M	As	ZB	+	Fmn2	protein-coding	ZB_As_M_Li_adt	intron
chr1	174766773	174767004	-	ERV3-16A3_I-int	LTR	ERVL	chr1	174766813	174766815	chr1,174766397,174767122	-1.017227813	1.01E-09	9.40E-08	TRUE	Liver	5month	M	TCDD	AL	+	Grem2	protein-coding	AL_TCDD_M_Li_adt	intron
chr1	174766773	174767004	-	ERV3-16A3_I-int	LTR	ERVL	chr1	174766813	174766815	chr1,174766397,174767122	-0.594960531	0.000730347	0.003474068	TRUE	Liver	5month	M	BPA10mg	BA	+	Grem2	protein-coding	BA_BPA10mg_M_Li_adt	intron
chr1	174766773	174767004	-	ERV3-16A3_I-int	LTR	ERVL	chr1	174766813	174766815	chr1,174766397,174767122	-0.861816886	1.01E-07	3.54E-06	TRUE	Liver	5month	M	PM2.5	MU	+	Grem2	protein-coding	MU_PM2.5_M_Li_adt	intron
chr1	174906175	174906298	+	MER94	DNA	hAT-Blackjack	chr1	174906182	174906184	chr1,174906118,174906369	-0.736358557	2.61E-06	1.37E-05	TRUE	Liver	5month	F	BPA10mg	BA	+	Grem2	protein-coding	BA_BPA10mg_F_Li_adt	intron
chr1	174906175	174906298	+	MER94	DNA	hAT-Blackjack	chr1	174906182	174906184	chr1,174906118,174906369	0.83180095	1.87E-10	1.54E-09	TRUE	Liver	5month	M	BPA10ug	BA	+	Grem2	protein-coding	BA_BPA10ug_M_Li_adt	intron
chr1	175545115	175545340	-	MLT1J-int	LTR	ERVL-MaLR	chr1	175545309	175545311	chr1,175545153,175545463	0.885205804	1.75E-12	1.12E-09	TRUE	Liver	5month	F	TBT	WK	+	Rgs7	protein-coding	WK_TBT_F_Li_adt	Intergenic
chr1	175663247	175663388	-	B3A	SINE	B2	chr1	175663262	175663264	chr1,175662783,175663697	-0.761613555	7.78E-11	1.62E-09	TRUE	Liver	5month	F	BPA10mg	BA	+	Chml	protein-coding	BA_BPA10mg_F_Li_adt	intron
chr1	176712520	176712709	-	B3A	SINE	B2	chr1	176712603	176712605	chr1,176712496,176712716	-0.901509424	1.22E-06	5.69E-06	TRUE	Liver	5month	F	As	ZB	+	Mir350	ncRNA	ZB_As_F_Li_adt	Intergenic
chr1	176824102	176824211	+	LTR82A	LTR	ERVL	chr1	176824151	176824153	chr1,176823926,176824285	-0.799720464	1.60E-07	2.88E-06	TRUE	Liver	5month	M	BPA10mg	BA	+	Sdccag8	protein-coding	BA_BPA10mg_M_Li_adt	intron
chr1	176824102	176824211	+	LTR82A	LTR	ERVL	chr1	176824151	176824153	chr1,176823926,176824285	-0.652529356	8.69E-07	3.41E-06	TRUE	Liver	5month	M	BPA10ug	BA	+	Sdccag8	protein-coding	BA_BPA10ug_M_Li_adt	intron
chr1	176824102	176824211	+	LTR82A	LTR	ERVL	chr1	176824151	176824153	chr1,176823926,176824285	0.914689361	1.32E-22	3.96E-21	TRUE	Liver	5month	F	As	ZB	+	Sdccag8	protein-coding	ZB_As_F_Li_adt	intron
chr1	177712698	177712961	+	LTR72_RN	LTR	ERV1	chr1	177712920	177712922	chr1,177712784,177713089	-0.604529811	2.37E-05	9.32E-05	TRUE	Liver	5month	F	BPA10mg	BA	+	1700016C15Rik	protein-coding	BA_BPA10mg_F_Li_adt	Intergenic
chr1	178223118	178228726	-	MMERGLN-int	LTR	ERV1	chr1	178224983	178224985	chr1,178224738,178225144	0.618738055	1.74E-06	5.80E-05	TRUE	Liver	5month	F	TCDD	AL	+	Desi2	protein-coding	AL_TCDD_F_Li_adt	intron
chr1	178223118	178228726	-	MMERGLN-int	LTR	ERV1	chr1	178224983	178224985	chr1,178224738,178225144	-0.649368112	8.04E-05	0.000838279	TRUE	Liver	5month	M	TBT	WK	+	Desi2	protein-coding	WK_TBT_M_Li_adt	intron
chr1	178344265	178344376	-	B1_Mur3	SINE	Alu	chr1	178344306	178344308	chr1,178344115,178344472	-0.681192531	1.44E-07	5.60E-06	TRUE	Liver	5month	M	TCDD	AL	+	Hnrnpu	protein-coding	AL_TCDD_M_Li_adt	Intergenic
chr1	178414895	178415109	+	MTD	LTR	ERVL-MaLR	chr1	178415033	178415035	chr1,178414920,178415223	0.859718247	4.89E-12	5.57E-11	TRUE	Liver	5month	M	BPA10ug	BA	+	Efcab2	protein-coding	BA_BPA10ug_M_Li_adt	intron
chr1	178414895	178415109	+	MTD	LTR	ERVL-MaLR	chr1	178415033	178415035	chr1,178414920,178415223	-0.667031326	2.59E-05	0.000284994	TRUE	Liver	5month	M	PM2.5	MU	+	Efcab2	protein-coding	MU_PM2.5_M_Li_adt	intron
chr1	178414895	178415109	+	MTD	LTR	ERVL-MaLR	chr1	178415033	178415035	chr1,178414920,178415223	-0.686968088	1.08E-07	6.05E-07	TRUE	Liver	5month	F	As	ZB	+	Efcab2	protein-coding	ZB_As_F_Li_adt	intron
chr1	179086961	179087260	+	L2a	LINE	L2	chr1	179087229	179087231	chr1,179087114,179087356	0.60716612	4.36E-06	2.14E-05	TRUE	Liver	5month	F	BPA10mg	BA	+	Smyd3	protein-coding	BA_BPA10mg_F_Li_adt	intron
chr1	179086961	179087260	+	L2a	LINE	L2	chr1	179087229	179087231	chr1,179087114,179087356	-0.587261578	0.000554786	0.002763533	TRUE	Liver	5month	M	BPA10mg	BA	+	Smyd3	protein-coding	BA_BPA10mg_M_Li_adt	intron
chr1	179540494	179541429	+	L1_Mur3	LINE	L1	chr1	179540887	179540889	chr1,179540750,179541026	-0.724479598	0.000178381	0.00106953	TRUE	Liver	5month	M	BPA10mg	BA	+	Tfb2m	protein-coding	BA_BPA10mg_M_Li_adt	intron
chr1	179540494	179541429	+	L1_Mur3	LINE	L1	chr1	179540887	179540889	chr1,179540750,179541026	-0.617461479	0.000336626	0.00078617	TRUE	Liver	5month	M	BPA10ug	BA	+	Tfb2m	protein-coding	BA_BPA10ug_M_Li_adt	intron
chr1	179564005	179564173	-	MIRb	SINE	MIR	chr1	179564111	179564113	chr1,179564007,179564305	-0.809345196	1.37E-16	1.83E-14	TRUE	Liver	5month	F	BPA10mg	BA	+	Cnst	protein-coding	BA_BPA10mg_F_Li_adt	intron
chr1	179564005	179564173	-	MIRb	SINE	MIR	chr1	179564111	179564113	chr1,179564007,179564305	-0.684915901	3.05E-12	3.17E-11	TRUE	Liver	5month	F	As	ZB	+	Cnst	protein-coding	ZB_As_F_Li_adt	intron
chr1	179582264	179582404	+	MIRb	SINE	MIR	chr1	179582333	179582335	chr1,179582087,179582534	-1.086814153	5.45E-17	3.16E-14	TRUE	Liver	5month	M	BPA10mg	BA	+	Cnst	protein-coding	BA_BPA10mg_M_Li_adt	intron
chr1	179582264	179582404	+	MIRb	SINE	MIR	chr1	179582333	179582335	chr1,179582087,179582534	-0.92025049	1.55E-15	3.49E-14	TRUE	Liver	5month	M	BPA10ug	BA	+	Cnst	protein-coding	BA_BPA10ug_M_Li_adt	intron
chr1	179582264	179582404	+	MIRb	SINE	MIR	chr1	179582333	179582335	chr1,179582087,179582534	0.891698255	1.01E-32	8.01E-31	TRUE	Liver	5month	F	As	ZB	+	Cnst	protein-coding	ZB_As_F_Li_adt	intron
chr1	179624505	179624642	-	RSINE1	SINE	B4	chr1	179624562	179624564	chr1,179624433,179624690	0.654156263	3.78E-10	2.93E-09	TRUE	Liver	5month	M	BPA10ug	BA	+	Sccpdh	protein-coding	BA_BPA10ug_M_Li_adt	intron
chr1	179991916	179992981	-	L1MB4	LINE	L1	chr1	179992074	179992076	chr1,179991739,179992219	-0.705335939	1.08E-20	4.98E-18	TRUE	Liver	5month	F	BPA10mg	BA	+	Cdc42bpa	protein-coding	BA_BPA10mg_F_Li_adt	intron
chr1	180008195	180008693	+	Lx5c	LINE	L1	chr1	180008266	180008268	chr1,180008090,180008573	-0.612927495	1.05E-10	9.06E-10	TRUE	Liver	5month	F	As	ZB	+	Cdc42bpa	protein-coding	ZB_As_F_Li_adt	intron
chr1	180260962	180261222	-	ORR1F	LTR	ERVL-MaLR	chr1	180261179	180261181	chr1,180261048,180261269	-0.686849544	3.14E-05	0.000246768	TRUE	Liver	5month	M	BPA10mg	BA	+	Psen2	protein-coding	BA_BPA10mg_M_Li_adt	Intergenic
chr1	180261893	180262037	+	MTD	LTR	ERVL-MaLR	chr1	180262027	180262029	chr1,180261898,180262186	-0.613611037	0.000249329	0.001413972	TRUE	Liver	5month	M	BPA10mg	BA	+	Psen2	protein-coding	BA_BPA10mg_M_Li_adt	Intergenic
chr1	180957097	180957455	-	MTD	LTR	ERVL-MaLR	chr1	180957225	180957227	chr1,180956955,180957507	-0.939848601	1.71E-15	5.14E-13	TRUE	Liver	5month	M	BPA10mg	BA	+	Tmem63a	protein-coding	BA_BPA10mg_M_Li_adt	intron
chr1	180957097	180957455	-	MTD	LTR	ERVL-MaLR	chr1	180957225	180957227	chr1,180956955,180957507	-1.164961748	3.67E-39	5.15E-36	TRUE	Liver	5month	M	BPA10ug	BA	+	Tmem63a	protein-coding	BA_BPA10ug_M_Li_adt	intron
chr1	180957097	180957455	-	MTD	LTR	ERVL-MaLR	chr1	180957225	180957227	chr1,180956955,180957507	-0.707552732	1.86E-21	4.97E-18	TRUE	Liver	5month	F	PM2.5	MU	+	Tmem63a	protein-coding	MU_PM2.5_F_Li_adt	intron
chr1	180957097	180957455	-	MTD	LTR	ERVL-MaLR	chr1	180957225	180957227	chr1,180956955,180957507	1.103490686	6.52E-63	9.44E-60	TRUE	Liver	5month	F	As	ZB	+	Tmem63a	protein-coding	ZB_As_F_Li_adt	intron
chr1	181047539	181047772	+	B4A	SINE	B4	chr1	181047705	181047707	chr1,181047520,181047887	-0.641819243	6.28E-05	0.000207271	TRUE	Liver	5month	F	As	ZB	+	9130409I23Rik	protein-coding	ZB_As_F_Li_adt	Intergenic
chr1	182190009	182190185	-	MER90	LTR	ERV1	chr1	182190175	182190177	chr1,182190003,182190538	-0.688229052	4.44E-07	6.78E-06	TRUE	Liver	5month	M	BPA10mg	BA	+	Vmn1r1	protein-coding	BA_BPA10mg_M_Li_adt	Intergenic
chr1	182190174	182190275	-	RSINE1	SINE	B4	chr1	182190175	182190177	chr1,182190003,182190538	-0.688229052	4.44E-07	6.78E-06	TRUE	Liver	5month	M	BPA10mg	BA	+	Vmn1r1	protein-coding	BA_BPA10mg_M_Li_adt	Intergenic
chr1	182192255	182192585	+	MLTR14	LTR	ERV1	chr1	182192339	182192341	chr1,182191814,182192544	-0.81110551	8.53E-13	1.13E-11	TRUE	Liver	5month	M	BPA10ug	BA	+	Vmn1r1	protein-coding	BA_BPA10ug_M_Li_adt	Intergenic
chr1	182292207	182292379	-	ORR1A2-int	LTR	ERVL-MaLR	chr1	182292299	182292301	chr1,182292100,182292412	-0.585559308	3.31E-05	9.48E-05	TRUE	Liver	5month	M	BPA10ug	BA	+	1700047M11Rik	ncRNA	BA_BPA10ug_M_Li_adt	Intergenic
chr1	182292207	182292379	-	ORR1A2-int	LTR	ERVL-MaLR	chr1	182292299	182292301	chr1,182292100,182292412	0.806715157	5.90E-13	6.63E-12	TRUE	Liver	5month	F	As	ZB	+	1700047M11Rik	ncRNA	ZB_As_F_Li_adt	Intergenic
chr1	182304772	182305740	+	Lx6	LINE	L1	chr1	182304951	182304953	chr1,182304793,182305189	1.079072583	5.07E-26	2.11E-24	TRUE	Liver	5month	F	As	ZB	+	1700047M11Rik	ncRNA	ZB_As_F_Li_adt	Intergenic
chr1	182430780	182431065	+	B4A	SINE	B4	chr1	182430867	182430869	chr1,182430764,182430978	-0.699011713	3.31E-08	8.64E-07	TRUE	Liver	5month	M	As	ZB	+	Trp53bp2	protein-coding	ZB_As_M_Li_adt	intron
chr1	182439539	182439740	+	B4A	SINE	B4	chr1	182439716	182439718	chr1,182439527,182440240	0.691714783	5.53E-21	1.66E-17	TRUE	Liver	5month	M	TCDD	AL	+	Trp53bp2	protein-coding	AL_TCDD_M_Li_adt	intron
chr1	182914255	182914619	+	L1ME2z	LINE	L1	chr1	182914447	182914449	chr1,182914141,182914628	0.654809393	1.26E-08	9.34E-07	TRUE	Liver	5month	F	TCDD	AL	+	Tlr5	protein-coding	AL_TCDD_F_Li_adt	Intergenic
chr1	183299134	183299589	-	RLTR33	LTR	ERVK	chr1	183299367	183299369	chr1,183299095,183299630	-0.614769318	3.16E-12	1.27E-09	TRUE	Liver	5month	M	PM2.5	BI	+	Aida	protein-coding	BI_PM2.5_M_Li_adt	intron
chr1	183299134	183299589	-	RLTR33	LTR	ERVK	chr1	183299367	183299369	chr1,183299095,183299630	-0.835711431	6.90E-17	3.98E-14	TRUE	Liver	5month	M	PM2.5	MU	+	Aida	protein-coding	MU_PM2.5_M_Li_adt	intron
chr1	183299134	183299589	-	RLTR33	LTR	ERVK	chr1	183299367	183299369	chr1,183299095,183299630	-0.655425515	8.13E-10	1.03E-07	TRUE	Liver	5month	M	TBT	WK	+	Aida	protein-coding	WK_TBT_M_Li_adt	intron
chr1	183385278	183385766	+	L1MEf	LINE	L1	chr1	183385628	183385630	chr1,183385546,183385794	-0.600636075	1.93E-07	1.43E-06	TRUE	Liver	5month	F	BPA10mg	BA	+	Taf1a	protein-coding	BA_BPA10mg_F_Li_adt	Intergenic
chr1	184026231	184027191	-	Lx5	LINE	L1	chr1	184027189	184027191	chr1,184026976,184027341	-0.829074115	1.05E-05	3.30E-05	TRUE	Liver	5month	M	BPA10ug	BA	+	1700056E22Rik	protein-coding	BA_BPA10ug_M_Li_adt	Intergenic
chr1	184093620	184093922	+	Lx8	LINE	L1	chr1	184093691	184093693	chr1,184093491,184093894	0.786800186	1.75E-09	1.19E-08	TRUE	Liver	5month	M	BPA10ug	BA	+	Dusp10	protein-coding	BA_BPA10ug_M_Li_adt	Intergenic
chr1	184615002	184615294	+	MLT1H	LTR	ERVL-MaLR	chr1	184615250	184615252	chr1,184614868,184615357	-0.966450143	2.09E-09	7.33E-08	TRUE	Liver	5month	M	BPA10mg	BA	+	1700112H15Rik	ncRNA	BA_BPA10mg_M_Li_adt	Intergenic
chr1	184615002	184615294	+	MLT1H	LTR	ERVL-MaLR	chr1	184615250	184615252	chr1,184614868,184615357	-0.900360208	5.79E-10	4.32E-09	TRUE	Liver	5month	M	BPA10ug	BA	+	1700112H15Rik	ncRNA	BA_BPA10ug_M_Li_adt	Intergenic
chr1	184615002	184615294	+	MLT1H	LTR	ERVL-MaLR	chr1	184615250	184615252	chr1,184614868,184615357	0.981664761	2.17E-21	5.76E-20	TRUE	Liver	5month	F	As	ZB	+	1700112H15Rik	ncRNA	ZB_As_F_Li_adt	Intergenic
chr1	184800512	184800707	-	ORR1D2	LTR	ERVL-MaLR	chr1	184800702	184800704	chr1,184800605,184800813	0.611227846	1.74E-06	0.000104622	TRUE	Liver	5month	F	PM2.5	BI	+	1-Mar	protein-coding	BI_PM2.5_F_Li_adt	intron
chr1	184838477	184838581	-	ID_B1	SINE	B4	chr1	184838533	184838535	chr1,184838471,184838814	-0.696665765	5.12E-10	8.32E-09	TRUE	Liver	5month	F	BPA10mg	BA	+	2-Mar	protein-coding	BA_BPA10mg_F_Li_adt	intron
chr1	184838494	184838585	-	B1_Mur4	SINE	Alu	chr1	184838533	184838535	chr1,184838471,184838814	-0.696665765	5.12E-10	8.32E-09	TRUE	Liver	5month	F	BPA10mg	BA	+	2-Mar	protein-coding	BA_BPA10mg_F_Li_adt	intron
chr1	184891828	184892235	+	LTR55	LTR	ERVL	chr1	184892193	184892195	chr1,184892086,184892306	-0.655166208	1.69E-07	5.30E-06	TRUE	Liver	5month	M	PM2.5	MU	+	C130074G19Rik	protein-coding	MU_PM2.5_M_Li_adt	Intergenic
chr1	185103876	185104066	-	MTD	LTR	ERVL-MaLR	chr1	185104011	185104013	chr1,185103893,185104161	-0.590592005	1.62E-05	0.000268631	TRUE	Liver	5month	M	TCDD	AL	+	Rab3gap2	protein-coding	AL_TCDD_M_Li_adt	Intergenic
chr1	185103876	185104066	-	MTD	LTR	ERVL-MaLR	chr1	185104011	185104013	chr1,185103893,185104161	-0.614424464	2.06E-05	0.000237843	TRUE	Liver	5month	M	PM2.5	MU	+	Rab3gap2	protein-coding	MU_PM2.5_M_Li_adt	Intergenic
chr1	185253169	185253641	-	MER21C	LTR	ERVL	chr1	185253222	185253224	chr1,185253018,185253460	-0.592278864	0.002157503	0.008545111	TRUE	Liver	5month	M	BPA10mg	BA	+	Mir664	ncRNA	BA_BPA10mg_M_Li_adt	intron
chr1	185450313	185450477	-	RSINE1	SINE	B4	chr1	185450405	185450407	chr1,185450279,185450476	-0.83538355	0.000166846	0.001010611	TRUE	Liver	5month	M	BPA10mg	BA	+	Slc30a10	protein-coding	BA_BPA10mg_M_Li_adt	intron
chr1	185450313	185450477	-	RSINE1	SINE	B4	chr1	185450405	185450407	chr1,185450279,185450476	-0.861094186	1.32E-06	3.47E-05	TRUE	Liver	5month	M	TBT	WK	+	Slc30a10	protein-coding	WK_TBT_M_Li_adt	intron
chr1	186241249	186241337	-	ORR1E	LTR	ERVL-MaLR	chr1	186241309	186241311	chr1,186241214,186241419	-0.664049061	0.000414852	0.002489812	TRUE	Liver	5month	M	PM2.5	MU	+	Lyplal1	protein-coding	MU_PM2.5_M_Li_adt	Intergenic
chr1	186325708	186325798	-	B3A	SINE	B2	chr1	186325729	186325731	chr1,186325635,186325982	-1.6524176	8.10E-07	2.31E-05	TRUE	Liver	5month	M	TCDD	AL	+	Lyplal1	protein-coding	AL_TCDD_M_Li_adt	Intergenic
chr1	186325708	186325798	-	B3A	SINE	B2	chr1	186325729	186325731	chr1,186325635,186325982	1.02126996	3.83E-05	0.003894375	TRUE	Liver	5month	M	Pb	DO	+	Lyplal1	protein-coding	DO_Pb_M_Li_adt	Intergenic
chr1	186325708	186325798	-	B3A	SINE	B2	chr1	186325729	186325731	chr1,186325635,186325982	-1.569493077	9.23E-06	0.000126749	TRUE	Liver	5month	M	PM2.5	MU	+	Lyplal1	protein-coding	MU_PM2.5_M_Li_adt	Intergenic
chr1	186587283	186587492	-	MIR	SINE	MIR	chr1	186587300	186587302	chr1,186587124,186587577	0.665376112	1.14E-07	6.15E-06	TRUE	Liver	5month	F	TCDD	AL	+	A730004F24Rik	ncRNA	AL_TCDD_F_Li_adt	Intergenic
chr1	186752361	186752511	-	MIRb	SINE	MIR	chr1	186752469	186752471	chr1,186752334,186752581	-0.670459562	5.13E-06	0.000104974	TRUE	Liver	5month	M	TCDD	AL	+	Rrp15	protein-coding	AL_TCDD_M_Li_adt	Intergenic
chr1	187031899	187032133	+	LTR41	LTR	ERVL	chr1	187031963	187031965	chr1,187031842,187032226	0.77206679	1.01E-15	2.35E-14	TRUE	Liver	5month	M	BPA10ug	BA	+	D1Pas1	protein-coding	BA_BPA10ug_M_Li_adt	Intergenic
chr1	187031899	187032133	+	LTR41	LTR	ERVL	chr1	187031963	187031965	chr1,187031842,187032226	-0.58813986	7.75E-07	3.73E-06	TRUE	Liver	5month	F	As	ZB	+	D1Pas1	protein-coding	ZB_As_F_Li_adt	Intergenic
chr1	188018467	188018619	-	B3	SINE	B2	chr1	188018485	188018487	chr1,188018354,188018946	0.662316994	8.66E-09	5.61E-07	TRUE	Liver	5month	M	TCDD	AL	+	9330162B11Rik	ncRNA	AL_TCDD_M_Li_adt	intron
chr1	188018467	188018619	-	B3	SINE	B2	chr1	188018485	188018487	chr1,188018354,188018946	-0.773329963	2.31E-11	2.17E-10	TRUE	Liver	5month	F	As	ZB	+	9330162B11Rik	ncRNA	ZB_As_F_Li_adt	intron
chr1	188037202	188037297	+	PB1D7	SINE	Alu	chr1	188037286	188037288	chr1,188037175,188037451	-0.93378728	7.91E-06	0.000124481	TRUE	Liver	5month	F	BPA10ug	BA	+	9330162B11Rik	ncRNA	BA_BPA10ug_F_Li_adt	intron
chr1	188037202	188037297	+	PB1D7	SINE	Alu	chr1	188037286	188037288	chr1,188037175,188037451	0.693923397	4.01E-06	3.92E-05	TRUE	Liver	5month	F	PM2.5	MU	+	9330162B11Rik	ncRNA	MU_PM2.5_F_Li_adt	intron
chr1	188037202	188037297	+	PB1D7	SINE	Alu	chr1	188037286	188037288	chr1,188037175,188037451	-0.867291021	1.24E-06	5.76E-06	TRUE	Liver	5month	F	As	ZB	+	9330162B11Rik	ncRNA	ZB_As_F_Li_adt	intron
chr1	188653088	188653634	-	RMER5	LTR	ERV1	chr1	188653140	188653142	chr1,188653031,188653394	0.764642025	2.36E-12	2.86E-11	TRUE	Liver	5month	M	BPA10ug	BA	+	Kctd3	protein-coding	BA_BPA10ug_M_Li_adt	intron
chr1	188653088	188653634	-	RMER5	LTR	ERV1	chr1	188653140	188653142	chr1,188653031,188653394	0.682524326	5.90E-10	7.97E-08	TRUE	Liver	5month	M	TBT	WK	+	Kctd3	protein-coding	WK_TBT_M_Li_adt	intron
chr1	189118726	189118893	+	Lx5	LINE	L1	chr1	189118753	189118755	chr1,189118614,189118896	0.69585235	3.81E-08	3.46E-07	TRUE	Liver	5month	F	BPA10mg	BA	+	Kctd3	protein-coding	BA_BPA10mg_F_Li_adt	Intergenic
chr1	189118726	189118893	+	Lx5	LINE	L1	chr1	189118753	189118755	chr1,189118614,189118896	0.843610357	1.24E-10	1.06E-09	TRUE	Liver	5month	F	As	ZB	+	Kctd3	protein-coding	ZB_As_F_Li_adt	Intergenic
chr1	189118726	189118893	+	Lx5	LINE	L1	chr1	189118753	189118755	chr1,189118614,189118896	0.896183441	1.97E-06	2.70E-05	TRUE	Liver	5month	M	As	ZB	+	Kctd3	protein-coding	ZB_As_M_Li_adt	Intergenic
chr1	189303170	189303635	-	RMER20B	LTR	ERVK	chr1	189303183	189303185	chr1,189303056,189303341	-0.801894993	1.77E-06	8.02E-06	TRUE	Liver	5month	F	As	ZB	+	Kcnk2	protein-coding	ZB_As_F_Li_adt	intron
chr1	191075321	191075492	-	HAL1	LINE	L1	chr1	191075452	191075454	chr1,191075205,191075872	-0.645263936	3.47E-13	4.97E-12	TRUE	Liver	5month	M	BPA10ug	BA	+	Nsl1	protein-coding	BA_BPA10ug_M_Li_adt	intron
chr1	191351296	191351487	-	B2_Mm1a	SINE	B2	chr1	191351397	191351399	chr1,191351207,191351595	-0.639189373	0.000224682	0.002878377	TRUE	Liver	5month	F	TBT	WK	+	Tmem206	protein-coding	WK_TBT_F_Li_adt	TTS
chr1	191368293	191368437	-	RSINE1	SINE	B4	chr1	191368407	191368409	chr1,191368288,191368597	-0.607111805	8.36E-07	1.16E-05	TRUE	Liver	5month	M	BPA10mg	BA	+	Ppp2r5a	protein-coding	BA_BPA10mg_M_Li_adt	intron
chr1	191458412	191458606	+	B3	SINE	B2	chr1	191458514	191458516	chr1,191458374,191458974	-0.691044641	2.72E-07	1.93E-06	TRUE	Liver	5month	F	BPA10mg	BA	+	Ppp2r5a	protein-coding	BA_BPA10mg_F_Li_adt	Intergenic
chr1	191458412	191458606	+	B3	SINE	B2	chr1	191458514	191458516	chr1,191458374,191458974	-0.647131761	1.83E-08	1.35E-06	TRUE	Liver	5month	M	PM2.5	BI	+	Ppp2r5a	protein-coding	BI_PM2.5_M_Li_adt	Intergenic
chr1	191583905	191584095	+	ID_B1	SINE	B4	chr1	191584009	191584011	chr1,191583901,191584160	-0.611996739	4.14E-05	0.000116175	TRUE	Liver	5month	M	BPA10ug	BA	+	Ints7	protein-coding	BA_BPA10ug_M_Li_adt	intron
chr1	191621197	191621263	-	AmnSINE1	SINE	Deu	chr1	191621250	191621252	chr1,191621019,191621477	-0.754918719	1.12E-05	0.000103913	TRUE	Liver	5month	M	BPA10mg	BA	+	Ints7	protein-coding	BA_BPA10mg_M_Li_adt	exon
chr1	191729877	191730995	-	Lx8	LINE	L1	chr1	191730201	191730203	chr1,191730069,191730327	-0.64536796	0.000343908	0.002709807	TRUE	Liver	5month	M	PM2.5	BI	+	Lpgat1	protein-coding	BI_PM2.5_M_Li_adt	intron
chr1	191752089	191752469	-	ORR1C2	LTR	ERVL-MaLR	chr1	191752269	191752271	chr1,191751940,191752484	-1.06772852	1.97E-06	3.72E-05	TRUE	Liver	5month	M	PM2.5	MU	+	Lpgat1	protein-coding	MU_PM2.5_M_Li_adt	intron
chr1	191924794	191924946	+	RSINE1	SINE	B4	chr1	191924837	191924839	chr1,191924581,191924947	0.605425478	8.57E-08	4.86E-06	TRUE	Liver	5month	F	TCDD	AL	+	1700034H15Rik	ncRNA	AL_TCDD_F_Li_adt	Intergenic
chr1	191924794	191924946	+	RSINE1	SINE	B4	chr1	191924837	191924839	chr1,191924581,191924947	-0.917855711	1.67E-08	4.27E-07	TRUE	Liver	5month	M	BPA10mg	BA	+	1700034H15Rik	ncRNA	BA_BPA10mg_M_Li_adt	Intergenic
chr1	192104080	192104400	-	B4	SINE	B4	chr1	192104265	192104267	chr1,192103979,192104687	-0.746707815	1.99E-23	2.29E-20	TRUE	Liver	5month	F	BPA10mg	BA	+	Traf5	protein-coding	BA_BPA10mg_F_Li_adt	intron
chr1	192560926	192561418	+	L1MB4	LINE	L1	chr1	192561098	192561100	chr1,192560988,192561247	-0.690950184	5.32E-06	5.54E-05	TRUE	Liver	5month	M	BPA10mg	BA	+	Hhat	protein-coding	BA_BPA10mg_M_Li_adt	intron
chr1	193230617	193231002	-	L1MC4	LINE	L1	chr1	193230723	193230725	chr1,193230615,193230929	0.599789833	3.59E-08	1.83E-06	TRUE	Liver	5month	M	TCDD	AL	+	Hsd11b1	protein-coding	AL_TCDD_M_Li_adt	intron
chr1	193230617	193231002	-	L1MC4	LINE	L1	chr1	193230723	193230725	chr1,193230615,193230929	0.603013531	2.18E-06	2.61E-05	TRUE	Liver	5month	M	BPA10mg	BA	+	Hsd11b1	protein-coding	BA_BPA10mg_M_Li_adt	intron
chr1	193230617	193231002	-	L1MC4	LINE	L1	chr1	193230723	193230725	chr1,193230615,193230929	0.597188916	7.53E-06	2.44E-05	TRUE	Liver	5month	M	BPA10ug	BA	+	Hsd11b1	protein-coding	BA_BPA10ug_M_Li_adt	intron
chr1	193282438	193282520	+	ID4	SINE	ID	chr1	193282513	193282515	chr1,193282386,193282653	-0.652736989	8.53E-08	7.01E-07	TRUE	Liver	5month	F	BPA10mg	BA	+	G0s2	protein-coding	BA_BPA10mg_F_Li_adt	Intergenic
chr1	193282438	193282520	+	ID4	SINE	ID	chr1	193282513	193282515	chr1,193282386,193282653	-0.610419533	2.42E-06	1.07E-05	TRUE	Liver	5month	F	As	ZB	+	G0s2	protein-coding	ZB_As_F_Li_adt	Intergenic
chr1	193306781	193307916	-	Lx7	LINE	L1	chr1	193306937	193306939	chr1,193306844,193307083	1.044108599	1.45E-15	6.66E-13	TRUE	Liver	5month	F	TCDD	AL	+	Lamb3	protein-coding	AL_TCDD_F_Li_adt	intron
chr1	193306781	193307916	-	Lx7	LINE	L1	chr1	193306937	193306939	chr1,193306844,193307083	-0.912481564	2.40E-05	0.000196723	TRUE	Liver	5month	M	BPA10mg	BA	+	Lamb3	protein-coding	BA_BPA10mg_M_Li_adt	intron
chr1	193721968	193722694	+	RMER13A1	LTR	ERVK	chr1	193722080	193722082	chr1,193721940,193722211	-0.726651125	3.36E-06	1.44E-05	TRUE	Liver	5month	F	As	ZB	+	Mir205	ncRNA	ZB_As_F_Li_adt	Intergenic
chr1	193928547	193929361	+	L2a	LINE	L2	chr1	193928837	193928839	chr1,193928720,193929042	-1.026247918	0.001531928	0.006426422	TRUE	Liver	5month	M	BPA10mg	BA	+	4930503O07Rik	ncRNA	BA_BPA10mg_M_Li_adt	Intergenic
chr1	193928547	193929361	+	L2a	LINE	L2	chr1	193928837	193928839	chr1,193928720,193929042	-1.446455585	8.55E-07	1.92E-05	TRUE	Liver	5month	M	PM2.5	MU	+	4930503O07Rik	ncRNA	MU_PM2.5_M_Li_adt	Intergenic
chr1	194371593	194372005	-	L1MEd	LINE	L1	chr1	194371689	194371691	chr1,194371418,194371749	-0.805942121	1.49E-10	2.85E-09	TRUE	Liver	5month	F	BPA10mg	BA	+	4930503O07Rik	ncRNA	BA_BPA10mg_F_Li_adt	Intergenic
chr1	194371593	194372005	-	L1MEd	LINE	L1	chr1	194371689	194371691	chr1,194371418,194371749	0.73393157	6.85E-10	5.03E-09	TRUE	Liver	5month	M	BPA10ug	BA	+	4930503O07Rik	ncRNA	BA_BPA10ug_M_Li_adt	Intergenic
chr1	194469900	194474036	+	IAP-d-int	LTR	ERVK	chr1	194472663	194472665	chr1,194472428,194473018	0.667063994	6.49E-09	3.92E-08	TRUE	Liver	5month	M	BPA10ug	BA	+	Plxna2	protein-coding	BA_BPA10ug_M_Li_adt	Intergenic
chr1	195100636	195101289	+	RLTR30D2_MM	LTR	ERV1	chr1	195100881	195100883	chr1,195100690,195100997	0.92608598	8.08E-08	1.83E-06	TRUE	Liver	5month	M	As	ZB	+	Cd46	protein-coding	ZB_As_M_Li_adt	Intergenic
chr1	195284803	195285329	-	MLTR25C	LTR	ERVK	chr1	195285269	195285271	chr1,195285130,195285405	-0.771147445	2.86E-06	1.48E-05	TRUE	Liver	5month	F	BPA10mg	BA	+	Cr2	protein-coding	BA_BPA10mg_F_Li_adt	Intergenic
chr1	195284803	195285329	-	MLTR25C	LTR	ERVK	chr1	195285269	195285271	chr1,195285130,195285405	-0.7035785	1.52E-05	0.000134168	TRUE	Liver	5month	M	BPA10mg	BA	+	Cr2	protein-coding	BA_BPA10mg_M_Li_adt	Intergenic
chr10	3695327	3695596	+	L3	LINE	CR1	chr10	3695550	3695552	chr10,3695440,3695697	1.409477983	5.82E-28	2.93E-26	TRUE	Liver	5month	F	As	ZB	+	Plekhg1	protein-coding	ZB_As_F_Li_adt	Intergenic
chr10	3778876	3779289	-	MTC	LTR	ERVL-MaLR	chr10	3779156	3779158	chr10,3778887,3779368	-0.833364968	0.000177418	0.001064627	TRUE	Liver	5month	M	BPA10mg	BA	+	Plekhg1	protein-coding	BA_BPA10mg_M_Li_adt	intron
chr10	3778876	3779289	-	MTC	LTR	ERVL-MaLR	chr10	3779156	3779158	chr10,3778887,3779368	-0.719245904	0.000221713	0.000536861	TRUE	Liver	5month	M	BPA10ug	BA	+	Plekhg1	protein-coding	BA_BPA10ug_M_Li_adt	intron
chr10	3778876	3779289	-	MTC	LTR	ERVL-MaLR	chr10	3779156	3779158	chr10,3778887,3779368	0.669405604	4.42E-05	0.000150479	TRUE	Liver	5month	F	As	ZB	+	Plekhg1	protein-coding	ZB_As_F_Li_adt	intron
chr10	4780790	4781074	-	ORR1E	LTR	ERVL-MaLR	chr10	4780942	4780944	chr10,4780768,4781119	-0.642622118	2.74E-05	0.000297788	TRUE	Liver	5month	M	PM2.5	MU	+	Esr1	protein-coding	MU_PM2.5_M_Li_adt	intron
chr10	4787020	4787371	-	MLT1B	LTR	ERVL-MaLR	chr10	4787165	4787167	chr10,4787031,4787415	0.805172919	4.24E-09	3.27E-07	TRUE	Liver	5month	F	BPA10ug	BA	+	Esr1	protein-coding	BA_BPA10ug_F_Li_adt	intron
chr10	8043609	8044084	-	MLT2B2	LTR	ERVL	chr10	8043895	8043897	chr10,8043761,8044034	-1.030490355	6.01E-07	1.86E-05	TRUE	Liver	5month	M	TBT	WK	+	Tab2	protein-coding	WK_TBT_M_Li_adt	Intergenic
chr10	8066409	8066486	+	MLT1J1	LTR	ERVL-MaLR	chr10	8066430	8066432	chr10,8066314,8066539	-1.346256681	3.05E-08	1.34E-06	TRUE	Liver	5month	M	PM2.5	MU	+	Tab2	protein-coding	MU_PM2.5_M_Li_adt	Intergenic
chr10	8096001	8096367	+	MER74A	LTR	ERVL	chr10	8096207	8096209	chr10,8095796,8096395	0.886989276	3.42E-11	5.36E-09	TRUE	Liver	5month	F	TCDD	AL	+	Tab2	protein-coding	AL_TCDD_F_Li_adt	Intergenic
chr10	8096001	8096367	+	MER74A	LTR	ERVL	chr10	8096207	8096209	chr10,8095796,8096395	0.813127292	4.19E-09	1.13E-06	TRUE	Liver	5month	F	PM2.5	BI	+	Tab2	protein-coding	BI_PM2.5_F_Li_adt	Intergenic
chr10	8096001	8096367	+	MER74A	LTR	ERVL	chr10	8096207	8096209	chr10,8095796,8096395	-1.221412003	5.79E-10	5.10E-08	TRUE	Liver	5month	M	PM2.5	MU	+	Tab2	protein-coding	MU_PM2.5_M_Li_adt	Intergenic
chr10	8096001	8096367	+	MER74A	LTR	ERVL	chr10	8096207	8096209	chr10,8095796,8096395	-1.084899006	5.13E-07	1.64E-05	TRUE	Liver	5month	M	TBT	WK	+	Tab2	protein-coding	WK_TBT_M_Li_adt	Intergenic
chr10	8121944	8122107	-	RMER30	DNA	hAT-Charlie	chr10	8122095	8122097	chr10,8121964,8122268	0.761949151	6.87E-13	1.62E-10	TRUE	Liver	5month	F	TCDD	AL	+	Tab2	protein-coding	AL_TCDD_F_Li_adt	Intergenic
chr10	8121944	8122107	-	RMER30	DNA	hAT-Charlie	chr10	8122095	8122097	chr10,8121964,8122268	0.702209273	1.17E-12	1.88E-09	TRUE	Liver	5month	F	PM2.5	BI	+	Tab2	protein-coding	BI_PM2.5_F_Li_adt	Intergenic
chr10	8121944	8122107	-	RMER30	DNA	hAT-Charlie	chr10	8122095	8122097	chr10,8121964,8122268	-1.026564587	1.34E-12	2.90E-10	TRUE	Liver	5month	M	PM2.5	MU	+	Tab2	protein-coding	MU_PM2.5_M_Li_adt	Intergenic
chr10	8121944	8122107	-	RMER30	DNA	hAT-Charlie	chr10	8122095	8122097	chr10,8121964,8122268	-0.825813956	3.62E-08	2.08E-06	TRUE	Liver	5month	M	TBT	WK	+	Tab2	protein-coding	WK_TBT_M_Li_adt	Intergenic
chr10	8807544	8807867	+	ORR1E	LTR	ERVL-MaLR	chr10	8807799	8807801	chr10,8807679,8807947	0.648305502	7.90E-05	0.008500526	TRUE	Liver	5month	F	Pb	DO	+	Sash1	protein-coding	DO_Pb_F_Li_adt	intron
chr10	8936403	8936644	-	B4A	SINE	B4	chr10	8936548	8936550	chr10,8936426,8936693	-0.806746302	1.39E-05	0.000214242	TRUE	Liver	5month	M	TBT	WK	+	Sash1	protein-coding	WK_TBT_M_Li_adt	Intergenic
chr10	9074995	9075413	+	HAL1	LINE	L1	chr10	9075119	9075121	chr10,9074921,9075237	-0.711424443	1.66E-06	9.25E-06	TRUE	Liver	5month	F	BPA10mg	BA	+	Sash1	protein-coding	BA_BPA10mg_F_Li_adt	Intergenic
chr10	9882002	9882195	+	MTB_Mm	LTR	ERVL-MaLR	chr10	9882015	9882017	chr10,9881914,9882198	0.781456697	3.97E-08	2.39E-07	TRUE	Liver	5month	F	As	ZB	+	Stxbp5	protein-coding	ZB_As_F_Li_adt	intron
chr10	12061483	12061811	+	ORR1F	LTR	ERVL-MaLR	chr10	12061663	12061665	chr10,12061474,12062035	0.842365281	6.34E-12	7.05E-11	TRUE	Liver	5month	M	BPA10ug	BA	+	Timm8a1	protein-coding	BA_BPA10ug_M_Li_adt	Intergenic
chr10	12578611	12579871	+	ORR1D1-int	LTR	ERVL-MaLR	chr10	12579305	12579307	chr10,12579118,12579432	0.633397674	7.60E-05	0.000257424	TRUE	Liver	5month	F	BPA10mg	BA	+	Utrn	protein-coding	BA_BPA10mg_F_Li_adt	intron
chr10	13076777	13077368	-	L1MC3	LINE	L1	chr10	13077073	13077075	chr10,13076948,13077404	-0.782585115	2.52E-05	0.000205097	TRUE	Liver	5month	M	BPA10mg	BA	+	Plagl1	protein-coding	BA_BPA10mg_M_Li_adt	Intergenic
chr10	13076777	13077368	-	L1MC3	LINE	L1	chr10	13077073	13077075	chr10,13076948,13077404	-0.605644064	0.000272766	0.000649093	TRUE	Liver	5month	M	BPA10ug	BA	+	Plagl1	protein-coding	BA_BPA10ug_M_Li_adt	Intergenic
chr10	13076777	13077368	-	L1MC3	LINE	L1	chr10	13077073	13077075	chr10,13076948,13077404	0.872493324	7.86E-11	6.91E-10	TRUE	Liver	5month	F	As	ZB	+	Plagl1	protein-coding	ZB_As_F_Li_adt	Intergenic
chr10	13230128	13230432	-	B4A	SINE	B4	chr10	13230241	13230243	chr10,13230091,13230385	-0.725734193	1.19E-05	0.000313924	TRUE	Liver	5month	F	TBT	WK	+	Ltv1	protein-coding	WK_TBT_F_Li_adt	intron
chr10	13230128	13230432	-	B4A	SINE	B4	chr10	13230241	13230243	chr10,13230091,13230385	0.89163446	3.10E-14	4.00E-13	TRUE	Liver	5month	F	As	ZB	+	Ltv1	protein-coding	ZB_As_F_Li_adt	intron
chr10	14089596	14089728	-	RSINE1	SINE	B4	chr10	14089653	14089655	chr10,14089561,14089761	0.632754316	5.18E-06	1.74E-05	TRUE	Liver	5month	M	BPA10ug	BA	+	Hivep2	protein-coding	BA_BPA10ug_M_Li_adt	intron
chr10	15749168	15749492	+	Lx2B2	LINE	L1	chr10	15749233	15749235	chr10,15748924,15749351	-0.789614718	1.34E-07	1.03E-06	TRUE	Liver	5month	F	BPA10mg	BA	+	C330004P14Rik	ncRNA	BA_BPA10mg_F_Li_adt	Intergenic
chr10	17476789	17476985	-	ORR1F	LTR	ERVL-MaLR	chr10	17476916	17476918	chr10,17476769,17477095	0.672870896	2.92E-10	1.33E-07	TRUE	Liver	5month	F	PM2.5	BI	+	Cited2	protein-coding	BI_PM2.5_F_Li_adt	Intergenic
chr10	17870143	17870180	-	AmnSINE1	SINE	Deu	chr10	17870169	17870171	chr10,17870001,17870324	-0.80084763	1.01E-11	9.94E-11	TRUE	Liver	5month	F	As	ZB	+	Txlnb	protein-coding	ZB_As_F_Li_adt	Intergenic
chr10	18329872	18329993	+	MER5A	DNA	hAT-Charlie	chr10	18329883	18329885	chr10,18329718,18330025	-0.83056975	7.92E-08	3.81E-06	TRUE	Liver	5month	M	TBT	WK	+	Nhsl1	protein-coding	WK_TBT_M_Li_adt	Intergenic
chr10	18363651	18364542	-	RMER17B	LTR	ERVK	chr10	18364350	18364352	chr10,18364243,18364457	-0.910710037	1.39E-08	8.25E-07	TRUE	Liver	5month	M	TCDD	AL	+	Nhsl1	protein-coding	AL_TCDD_M_Li_adt	Intergenic
chr10	18539726	18539865	+	MIRb	SINE	MIR	chr10	18539742	18539744	chr10,18539644,18539869	-0.663115206	2.47E-05	0.000333735	TRUE	Liver	5month	M	TBT	WK	+	Hebp2	protein-coding	WK_TBT_M_Li_adt	TTS
chr10	18547384	18547578	+	MTD	LTR	ERVL-MaLR	chr10	18547511	18547513	chr10,18547406,18547637	-0.726832853	8.81E-06	0.000163651	TRUE	Liver	5month	M	TCDD	AL	+	Hebp2	protein-coding	AL_TCDD_M_Li_adt	Intergenic
chr10	18547384	18547578	+	MTD	LTR	ERVL-MaLR	chr10	18547511	18547513	chr10,18547406,18547637	-1.371594264	3.80E-12	1.40E-09	TRUE	Liver	5month	M	TBT	WK	+	Hebp2	protein-coding	WK_TBT_M_Li_adt	Intergenic
chr10	18602137	18602317	+	B3	SINE	B2	chr10	18602208	18602210	chr10,18602062,18602358	-0.668954703	4.47E-09	3.12E-08	TRUE	Liver	5month	F	As	ZB	+	Hebp2	protein-coding	ZB_As_F_Li_adt	intron
chr10	18910731	18911624	+	L1_Mur2	LINE	L1	chr10	18911139	18911141	chr10,18911027,18911245	-0.742624452	1.19E-05	0.000189915	TRUE	Liver	5month	M	TBT	WK	+	Perp	protein-coding	WK_TBT_M_Li_adt	Intergenic
chr10	18943486	18943681	-	LTR41B	LTR	ERVL	chr10	18943564	18943566	chr10,18943405,18943877	-0.730544354	3.28E-05	0.000256524	TRUE	Liver	5month	M	BPA10mg	BA	+	Tnfaip3	protein-coding	BA_BPA10mg_M_Li_adt	Intergenic
chr10	18943486	18943681	-	LTR41B	LTR	ERVL	chr10	18943564	18943566	chr10,18943405,18943877	0.635751941	4.29E-09	3.01E-08	TRUE	Liver	5month	F	As	ZB	+	Tnfaip3	protein-coding	ZB_As_F_Li_adt	Intergenic
chr10	18994177	18994259	-	PB1D10	SINE	Alu	chr10	18994244	18994246	chr10,18994111,18994439	-0.621486107	8.15E-05	0.000700303	TRUE	Liver	5month	M	PM2.5	MU	+	Tnfaip3	protein-coding	MU_PM2.5_M_Li_adt	Intergenic
chr10	19043780	19044146	-	RLTR16	LTR	ERVK	chr10	19044078	19044080	chr10,19043748,19044266	-0.601928241	3.71E-08	1.93E-07	TRUE	Liver	5month	M	BPA10ug	BA	+	Tnfaip3	protein-coding	BA_BPA10ug_M_Li_adt	Intergenic
chr10	19463918	19464274	-	MTEa	LTR	ERVL-MaLR	chr10	19464008	19464010	chr10,19463523,19464858	0.624769627	2.31E-10	1.87E-09	TRUE	Liver	5month	M	BPA10ug	BA	+	Olig3	protein-coding	BA_BPA10ug_M_Li_adt	Intergenic
chr10	19547927	19548364	+	RMER10A	LTR	ERVL	chr10	19548221	19548223	chr10,19548084,19548328	-0.671141767	0.000220257	0.002839463	TRUE	Liver	5month	F	TBT	WK	+	Ifngr1	protein-coding	WK_TBT_F_Li_adt	Intergenic
chr10	19708392	19708589	-	B3	SINE	B2	chr10	19708479	19708481	chr10,19708370,19708589	0.932763099	8.22E-17	2.36E-15	TRUE	Liver	5month	M	BPA10ug	BA	+	Il20ra	protein-coding	BA_BPA10ug_M_Li_adt	Intergenic
chr10	19708392	19708589	-	B3	SINE	B2	chr10	19708479	19708481	chr10,19708370,19708589	-0.696079061	0.000143241	0.000437742	TRUE	Liver	5month	F	As	ZB	+	Il20ra	protein-coding	ZB_As_F_Li_adt	Intergenic
chr10	19902141	19902240	+	MLT1A0	LTR	ERVL-MaLR	chr10	19902153	19902155	chr10,19902023,19902304	-0.651510613	6.43E-10	2.97E-08	TRUE	Liver	5month	M	As	ZB	+	Pex7	protein-coding	ZB_As_M_Li_adt	intron
chr10	19924362	19924733	+	Lx8	LINE	L1	chr10	19924493	19924495	chr10,19924341,19924625	0.604665635	5.42E-09	3.33E-08	TRUE	Liver	5month	M	BPA10ug	BA	+	Map3k5	protein-coding	BA_BPA10ug_M_Li_adt	Intergenic
chr10	19924362	19924733	+	Lx8	LINE	L1	chr10	19924493	19924495	chr10,19924341,19924625	-0.643344896	1.45E-06	6.64E-06	TRUE	Liver	5month	F	As	ZB	+	Map3k5	protein-coding	ZB_As_F_Li_adt	Intergenic
chr10	19924362	19924733	+	Lx8	LINE	L1	chr10	19924493	19924495	chr10,19924341,19924625	-0.619942677	3.78E-08	9.67E-07	TRUE	Liver	5month	M	As	ZB	+	Map3k5	protein-coding	ZB_As_M_Li_adt	Intergenic
chr10	19963284	19963566	-	B4A	SINE	B4	chr10	19963398	19963400	chr10,19963301,19963499	0.71184061	2.97E-05	0.000235891	TRUE	Liver	5month	M	BPA10mg	BA	+	Map3k5	protein-coding	BA_BPA10mg_M_Li_adt	intron
chr10	19963284	19963566	-	B4A	SINE	B4	chr10	19963398	19963400	chr10,19963301,19963499	0.681859977	3.10E-06	1.09E-05	TRUE	Liver	5month	M	BPA10ug	BA	+	Map3k5	protein-coding	BA_BPA10ug_M_Li_adt	intron
chr10	19985970	19986145	+	B2_Mm1t	SINE	B2	chr10	19986133	19986135	chr10,19985812,19986310	0.84915533	2.53E-09	1.66E-08	TRUE	Liver	5month	M	BPA10ug	BA	+	Map3k5	protein-coding	BA_BPA10ug_M_Li_adt	intron
chr10	20031257	20032543	+	ORR1C2-int	LTR	ERVL-MaLR	chr10	20032146	20032148	chr10,20031887,20032314	0.807026199	4.60E-12	5.27E-11	TRUE	Liver	5month	M	BPA10ug	BA	+	Map3k5	protein-coding	BA_BPA10ug_M_Li_adt	intron
chr10	20043450	20044445	-	Lx7	LINE	L1	chr10	20044167	20044169	chr10,20044056,20044302	0.589676328	5.34E-06	0.000108479	TRUE	Liver	5month	M	TCDD	AL	+	Map7	protein-coding	AL_TCDD_M_Li_adt	intron
chr10	20043450	20044445	-	Lx7	LINE	L1	chr10	20044167	20044169	chr10,20044056,20044302	0.865726826	3.58E-10	2.79E-09	TRUE	Liver	5month	M	BPA10ug	BA	+	Map7	protein-coding	BA_BPA10ug_M_Li_adt	intron
chr10	20114969	20115558	+	L2	LINE	L2	chr10	20115021	20115023	chr10,20114835,20115130	-0.656733918	9.79E-06	4.32E-05	TRUE	Liver	5month	F	BPA10mg	BA	+	Map7	protein-coding	BA_BPA10mg_F_Li_adt	intron
chr10	20114969	20115558	+	L2	LINE	L2	chr10	20115021	20115023	chr10,20114835,20115130	0.967915058	2.51E-16	6.57E-15	TRUE	Liver	5month	M	BPA10ug	BA	+	Map7	protein-coding	BA_BPA10ug_M_Li_adt	intron
chr10	20167261	20167578	-	RMER10B	LTR	ERVL	chr10	20167537	20167539	chr10,20167475,20167671	-0.678912099	2.02E-07	3.49E-06	TRUE	Liver	5month	M	BPA10mg	BA	+	Map7	protein-coding	BA_BPA10mg_M_Li_adt	intron
chr10	20192733	20192871	+	B4A	SINE	B4	chr10	20192844	20192846	chr10,20192649,20193058	0.589437763	5.44E-06	5.06E-05	TRUE	Liver	5month	F	PM2.5	MU	+	4930405J17Rik	ncRNA	MU_PM2.5_F_Li_adt	intron
chr10	20192733	20192871	+	B4A	SINE	B4	chr10	20192844	20192846	chr10,20192649,20193058	-1.043813306	1.13E-12	5.23E-10	TRUE	Liver	5month	M	TBT	WK	+	4930405J17Rik	ncRNA	WK_TBT_M_Li_adt	intron
chr10	20835203	20835885	-	L1M2	LINE	L1	chr10	20835327	20835329	chr10,20835171,20835577	-0.656246617	1.81E-05	5.46E-05	TRUE	Liver	5month	M	BPA10ug	BA	+	Pde7b	protein-coding	BA_BPA10ug_M_Li_adt	Intergenic
chr10	20835203	20835885	-	L1M2	LINE	L1	chr10	20835327	20835329	chr10,20835171,20835577	1.080270604	5.77E-25	2.17E-23	TRUE	Liver	5month	F	As	ZB	+	Pde7b	protein-coding	ZB_As_F_Li_adt	Intergenic
chr10	21257347	21257536	-	B3	SINE	B2	chr10	21257443	21257445	chr10,21257321,21257564	-0.675713166	1.69E-09	1.25E-08	TRUE	Liver	5month	F	As	ZB	+	Hbs1l	protein-coding	ZB_As_F_Li_adt	Intergenic
chr10	21419168	21419432	+	MTEa	LTR	ERVL-MaLR	chr10	21419352	21419354	chr10,21419196,21419555	0.640363225	1.60E-07	6.09E-06	TRUE	Liver	5month	M	TCDD	AL	+	Aldh8a1	protein-coding	AL_TCDD_M_Li_adt	Intergenic
chr10	21419168	21419432	+	MTEa	LTR	ERVL-MaLR	chr10	21419352	21419354	chr10,21419196,21419555	-0.891436297	2.64E-06	3.06E-05	TRUE	Liver	5month	M	BPA10mg	BA	+	Aldh8a1	protein-coding	BA_BPA10mg_M_Li_adt	Intergenic
chr10	21419168	21419432	+	MTEa	LTR	ERVL-MaLR	chr10	21419352	21419354	chr10,21419196,21419555	-1.115773156	1.32E-10	1.12E-09	TRUE	Liver	5month	M	BPA10ug	BA	+	Aldh8a1	protein-coding	BA_BPA10ug_M_Li_adt	Intergenic
chr10	21419168	21419432	+	MTEa	LTR	ERVL-MaLR	chr10	21419352	21419354	chr10,21419196,21419555	-0.639871273	2.51E-05	0.000363999	TRUE	Liver	5month	M	PM2.5	BI	+	Aldh8a1	protein-coding	BI_PM2.5_M_Li_adt	Intergenic
chr10	21419168	21419432	+	MTEa	LTR	ERVL-MaLR	chr10	21419352	21419354	chr10,21419196,21419555	0.848030698	6.71E-13	7.50E-12	TRUE	Liver	5month	F	As	ZB	+	Aldh8a1	protein-coding	ZB_As_F_Li_adt	Intergenic
chr10	21686137	21686292	-	MIRc	SINE	MIR	chr10	21686146	21686148	chr10,21685533,21686496	-0.920657621	1.14E-16	6.64E-14	TRUE	Liver	5month	F	TCDD	AL	+	Gm5420	ncRNA	AL_TCDD_F_Li_adt	Intergenic
chr10	21686137	21686292	-	MIRc	SINE	MIR	chr10	21686146	21686148	chr10,21685533,21686496	0.768369581	3.58E-15	2.37E-12	TRUE	Liver	5month	M	TCDD	AL	+	Gm5420	ncRNA	AL_TCDD_M_Li_adt	Intergenic
chr10	21686137	21686292	-	MIRc	SINE	MIR	chr10	21686146	21686148	chr10,21685533,21686496	0.729334606	7.79E-11	4.46E-09	TRUE	Liver	5month	M	BPA10mg	BA	+	Gm5420	ncRNA	BA_BPA10mg_M_Li_adt	Intergenic
chr10	21686137	21686292	-	MIRc	SINE	MIR	chr10	21686146	21686148	chr10,21685533,21686496	0.664568772	1.59E-09	1.08E-08	TRUE	Liver	5month	M	BPA10ug	BA	+	Gm5420	ncRNA	BA_BPA10ug_M_Li_adt	Intergenic
chr10	22036371	22036542	+	Lx5c	LINE	L1	chr10	22036456	22036458	chr10,22036338,22036576	-0.668657687	3.24E-06	1.39E-05	TRUE	Liver	5month	F	As	ZB	+	4930444G20Rik	protein-coding	ZB_As_F_Li_adt	Intergenic
chr10	22141032	22141191	+	MuRRS-int	LTR	ERV1	chr10	22141120	22141122	chr10,22140784,22141308	-0.630947133	1.04E-15	1.57E-14	TRUE	Liver	5month	F	As	ZB	+	E030030I06Rik	protein-coding	ZB_As_F_Li_adt	intron
chr10	22174935	22177150	-	Lx	LINE	L1	chr10	22176691	22176693	chr10,22176542,22176839	0.600606127	0.000706189	0.006322719	TRUE	Liver	5month	F	TCDD	AL	+	Raet1c	protein-coding	AL_TCDD_F_Li_adt	intron
chr10	22174935	22177150	-	Lx	LINE	L1	chr10	22176691	22176693	chr10,22176542,22176839	-0.630146406	0.000212708	0.001782973	TRUE	Liver	5month	M	TBT	WK	+	Raet1c	protein-coding	WK_TBT_M_Li_adt	intron
chr10	22363330	22365546	-	Lx	LINE	L1	chr10	22365129	22365131	chr10,22364922,22365276	0.617820381	3.50E-05	0.000624388	TRUE	Liver	5month	F	TCDD	AL	+	Raet1d	protein-coding	AL_TCDD_F_Li_adt	intron
chr10	22363330	22365546	-	Lx	LINE	L1	chr10	22365129	22365131	chr10,22364922,22365276	-1.028452246	4.92E-07	1.40E-05	TRUE	Liver	5month	F	BPA10ug	BA	+	Raet1d	protein-coding	BA_BPA10ug_F_Li_adt	intron
chr10	23895471	23895654	-	B3	SINE	B2	chr10	23895563	23895565	chr10,23895451,23895673	0.606892076	2.94E-09	2.71E-07	TRUE	Liver	5month	F	TCDD	AL	+	Vnn1	protein-coding	AL_TCDD_F_Li_adt	intron
chr10	23895471	23895654	-	B3	SINE	B2	chr10	23895563	23895565	chr10,23895451,23895673	0.60898486	1.63E-07	2.77E-06	TRUE	Liver	5month	F	PM2.5	MU	+	Vnn1	protein-coding	MU_PM2.5_F_Li_adt	intron
chr10	24079947	24080716	-	Lx7	LINE	L1	chr10	24080356	24080358	chr10,24080255,24080489	-0.616552075	5.08E-05	0.000483252	TRUE	Liver	5month	M	PM2.5	MU	+	Taar8a	protein-coding	MU_PM2.5_M_Li_adt	Intergenic
chr10	24079947	24080716	-	Lx7	LINE	L1	chr10	24080356	24080358	chr10,24080255,24080489	-0.663213812	1.50E-05	0.00022714	TRUE	Liver	5month	M	TBT	WK	+	Taar8a	protein-coding	WK_TBT_M_Li_adt	Intergenic
chr10	24079947	24080716	-	Lx7	LINE	L1	chr10	24080356	24080358	chr10,24080255,24080489	-0.96744938	1.20E-13	1.45E-12	TRUE	Liver	5month	F	As	ZB	+	Taar8a	protein-coding	ZB_As_F_Li_adt	Intergenic
chr10	24134455	24134596	-	RSINE1	SINE	B4	chr10	24134515	24134517	chr10,24134227,24134776	-0.673522653	5.22E-08	4.55E-07	TRUE	Liver	5month	F	BPA10mg	BA	+	Stx7	protein-coding	BA_BPA10mg_F_Li_adt	Intergenic
chr10	24134455	24134596	-	RSINE1	SINE	B4	chr10	24134515	24134517	chr10,24134227,24134776	-0.935844392	5.40E-12	9.53E-10	TRUE	Liver	5month	M	PM2.5	MU	+	Stx7	protein-coding	MU_PM2.5_M_Li_adt	Intergenic
chr10	24226928	24227090	-	MLT1G1	LTR	ERVL-MaLR	chr10	24226989	24226991	chr10,24226871,24227117	-2.043820948	0.000119821	0.00094358	TRUE	Liver	5month	M	PM2.5	MU	+	Moxd1	protein-coding	MU_PM2.5_M_Li_adt	intron
chr10	24246702	24247289	-	Lx7	LINE	L1	chr10	24246964	24246966	chr10,24246820,24247284	-0.742497822	0.00140027	0.009150727	TRUE	Liver	5month	M	TCDD	AL	+	Moxd1	protein-coding	AL_TCDD_M_Li_adt	intron
chr10	24246702	24247289	-	Lx7	LINE	L1	chr10	24246964	24246966	chr10,24246820,24247284	-0.822494108	0.000612046	0.003374438	TRUE	Liver	5month	M	PM2.5	MU	+	Moxd1	protein-coding	MU_PM2.5_M_Li_adt	intron
chr10	24246702	24247289	-	Lx7	LINE	L1	chr10	24246964	24246966	chr10,24246820,24247284	0.828049954	5.57E-05	0.000443846	TRUE	Liver	5month	M	As	ZB	+	Moxd1	protein-coding	ZB_As_M_Li_adt	intron
chr10	24686813	24687961	+	IAPEz-int	LTR	ERVK	chr10	24687807	24687809	chr10,24687475,24687988	-0.629022117	8.82E-13	3.90E-10	TRUE	Liver	5month	F	BPA10ug	BA	+	Enpp1	protein-coding	BA_BPA10ug_F_Li_adt	intron
chr10	24823606	24823923	-	ORR1D2	LTR	ERVL-MaLR	chr10	24823812	24823814	chr10,24823678,24824163	-0.612125752	6.28E-06	2.07E-05	TRUE	Liver	5month	M	BPA10ug	BA	+	Enpp3	protein-coding	BA_BPA10ug_M_Li_adt	intron
chr10	25298313	25298892	+	Lx5c	LINE	L1	chr10	25298453	25298455	chr10,25298387,25298579	-0.616963485	0.00015832	0.000965915	TRUE	Liver	5month	M	BPA10mg	BA	+	Akap7	protein-coding	BA_BPA10mg_M_Li_adt	intron
chr10	25298313	25298892	+	Lx5c	LINE	L1	chr10	25298453	25298455	chr10,25298387,25298579	-0.677899574	1.56E-06	5.80E-06	TRUE	Liver	5month	M	BPA10ug	BA	+	Akap7	protein-coding	BA_BPA10ug_M_Li_adt	intron
chr10	25314096	25314200	-	ID_B1	SINE	B4	chr10	25314173	25314175	chr10,25313958,25314313	0.626870017	4.81E-07	3.15E-06	TRUE	Liver	5month	F	BPA10mg	BA	+	Akap7	protein-coding	BA_BPA10mg_F_Li_adt	Intergenic
chr10	25314096	25314200	-	ID_B1	SINE	B4	chr10	25314173	25314175	chr10,25313958,25314313	-0.83745292	0.000675272	0.003254879	TRUE	Liver	5month	M	BPA10mg	BA	+	Akap7	protein-coding	BA_BPA10mg_M_Li_adt	Intergenic
chr10	25314096	25314200	-	ID_B1	SINE	B4	chr10	25314173	25314175	chr10,25313958,25314313	1.058780155	1.39E-21	3.77E-20	TRUE	Liver	5month	F	As	ZB	+	Akap7	protein-coding	ZB_As_F_Li_adt	Intergenic
chr10	25928536	25928679	+	B1_Mur1	SINE	Alu	chr10	25928580	25928582	chr10,25927890,25928896	-0.631973682	1.97E-12	4.02E-10	TRUE	Liver	5month	M	PM2.5	MU	+	Mir680-3	ncRNA	MU_PM2.5_M_Li_adt	Intergenic
chr10	26812186	26812520	+	Lx9	LINE	L1	chr10	26812194	26812196	chr10,26812065,26812338	0.643838416	0.000947617	0.00836896	TRUE	Liver	5month	F	TBT	WK	+	Arhgap18	protein-coding	WK_TBT_F_Li_adt	intron
chr10	26812186	26812520	+	Lx9	LINE	L1	chr10	26812194	26812196	chr10,26812065,26812338	-0.720168969	0.000890297	0.005397051	TRUE	Liver	5month	M	TBT	WK	+	Arhgap18	protein-coding	WK_TBT_M_Li_adt	intron
chr10	26920233	26920636	-	L2a	LINE	L2	chr10	26920584	26920586	chr10,26920336,26920897	-0.65967281	9.15E-15	6.74E-13	TRUE	Liver	5month	F	BPA10mg	BA	+	Arhgap18	protein-coding	BA_BPA10mg_F_Li_adt	Intergenic
chr10	27012974	27013409	+	RMER16B	LTR	ERVK	chr10	27013249	27013251	chr10,27013023,27013458	-0.639515695	0.000255626	0.002431093	TRUE	Liver	5month	M	TCDD	AL	+	Arhgap18	protein-coding	AL_TCDD_M_Li_adt	intron
chr10	27113926	27114549	+	RMER19B2	LTR	ERVK	chr10	27114326	27114328	chr10,27114133,27114466	-0.679831462	6.44E-05	0.000453771	TRUE	Liver	5month	M	BPA10mg	BA	+	4930579H20Rik	ncRNA	BA_BPA10mg_M_Li_adt	intron
chr10	27113926	27114549	+	RMER19B2	LTR	ERVK	chr10	27114326	27114328	chr10,27114133,27114466	-0.637827962	2.90E-05	0.000378765	TRUE	Liver	5month	M	TBT	WK	+	4930579H20Rik	ncRNA	WK_TBT_M_Li_adt	intron
chr10	28695078	28695533	-	L1MDa	LINE	L1	chr10	28695156	28695158	chr10,28694992,28695293	0.714461418	5.53E-05	0.000720923	TRUE	Liver	5month	M	TCDD	AL	+	Themis	protein-coding	AL_TCDD_M_Li_adt	intron
chr10	28695078	28695533	-	L1MDa	LINE	L1	chr10	28695156	28695158	chr10,28694992,28695293	-1.029128236	3.65E-06	1.55E-05	TRUE	Liver	5month	F	As	ZB	+	Themis	protein-coding	ZB_As_F_Li_adt	intron
chr10	30411779	30412086	+	ORR1B2	LTR	ERVL-MaLR	chr10	30411953	30411955	chr10,30411783,30412096	0.587340302	4.78E-08	2.43E-07	TRUE	Liver	5month	M	BPA10ug	BA	+	Trmt11	protein-coding	BA_BPA10ug_M_Li_adt	Intergenic
chr10	31581848	31584626	+	L1VL2	LINE	L1	chr10	31581931	31581933	chr10,31581821,31582084	-0.615499086	0.000210142	0.001467296	TRUE	Liver	5month	M	PM2.5	MU	+	Rnf217	protein-coding	MU_PM2.5_M_Li_adt	intron
chr10	31581848	31584626	+	L1VL2	LINE	L1	chr10	31581931	31581933	chr10,31581821,31582084	-0.760297291	6.42E-06	0.000118554	TRUE	Liver	5month	M	TBT	WK	+	Rnf217	protein-coding	WK_TBT_M_Li_adt	intron
chr10	31586045	31586410	+	ORR1B2	LTR	ERVL-MaLR	chr10	31586221	31586223	chr10,31585998,31586482	-0.996745104	2.87E-09	3.67E-08	TRUE	Liver	5month	F	BPA10mg	BA	+	Rnf217	protein-coding	BA_BPA10mg_F_Li_adt	intron
chr10	31586045	31586410	+	ORR1B2	LTR	ERVL-MaLR	chr10	31586221	31586223	chr10,31585998,31586482	0.949612121	1.33E-16	3.68E-15	TRUE	Liver	5month	M	BPA10ug	BA	+	Rnf217	protein-coding	BA_BPA10ug_M_Li_adt	intron
chr10	31586045	31586410	+	ORR1B2	LTR	ERVL-MaLR	chr10	31586221	31586223	chr10,31585998,31586482	-0.785370299	1.33E-07	5.66E-06	TRUE	Liver	5month	M	TBT	WK	+	Rnf217	protein-coding	WK_TBT_M_Li_adt	intron
chr10	31920050	31926507	-	L1_Mus3	LINE	L1	chr10	31921081	31921083	chr10,31920944,31921237	0.688364841	2.01E-05	0.002571214	TRUE	Liver	5month	M	Pb	DO	+	Rnf217	protein-coding	DO_Pb_M_Li_adt	intron
chr10	33789057	33789584	-	RLTR34D_MM	LTR	ERVK	chr10	33789473	33789475	chr10,33789338,33789671	-0.68680522	0.000135356	0.000425516	TRUE	Liver	5month	F	BPA10mg	BA	+	Gm4794	protein-coding	BA_BPA10mg_F_Li_adt	Intergenic
chr10	33789057	33789584	-	RLTR34D_MM	LTR	ERVK	chr10	33789473	33789475	chr10,33789338,33789671	-0.741641873	0.000248368	0.001871392	TRUE	Liver	5month	F	BPA10ug	BA	+	Gm4794	protein-coding	BA_BPA10ug_F_Li_adt	Intergenic
chr10	33856056	33860295	-	L1VL2	LINE	L1	chr10	33857672	33857674	chr10,33857510,33857794	0.885715273	1.56E-08	1.12E-06	TRUE	Liver	5month	F	TCDD	AL	+	Sult3a1	protein-coding	AL_TCDD_F_Li_adt	promoter-TSS
chr10	33856056	33860295	-	L1VL2	LINE	L1	chr10	33857672	33857674	chr10,33857510,33857794	0.665100228	8.82E-05	0.00028186	TRUE	Liver	5month	F	As	ZB	+	Sult3a1	protein-coding	ZB_As_F_Li_adt	promoter-TSS
chr10	33856056	33860295	-	L1VL2	LINE	L1	chr10	33857672	33857674	chr10,33857510,33857794	-0.898331981	0.000427123	0.002405355	TRUE	Liver	5month	M	As	ZB	+	Sult3a1	protein-coding	ZB_As_M_Li_adt	promoter-TSS
chr10	34141607	34143028	+	L1_Mus3	LINE	L1	chr10	34141882	34141884	chr10,34141752,34142211	-0.759708907	8.92E-05	0.000597472	TRUE	Liver	5month	M	BPA10mg	BA	+	Fam26f	protein-coding	BA_BPA10mg_M_Li_adt	Intergenic
chr10	34141607	34143028	+	L1_Mus3	LINE	L1	chr10	34141882	34141884	chr10,34141752,34142211	-0.93631232	1.12E-07	5.29E-07	TRUE	Liver	5month	M	BPA10ug	BA	+	Fam26f	protein-coding	BA_BPA10ug_M_Li_adt	Intergenic
chr10	34141607	34143028	+	L1_Mus3	LINE	L1	chr10	34141882	34141884	chr10,34141752,34142211	0.938151585	9.80E-15	1.34E-13	TRUE	Liver	5month	F	As	ZB	+	Fam26f	protein-coding	ZB_As_F_Li_adt	Intergenic
chr10	37257714	37257828	+	L2c	LINE	L2	chr10	37257728	37257730	chr10,37257585,37257930	-0.955573809	9.64E-09	2.69E-07	TRUE	Liver	5month	M	BPA10mg	BA	+	Marcks	protein-coding	BA_BPA10mg_M_Li_adt	Intergenic
chr10	37257714	37257828	+	L2c	LINE	L2	chr10	37257728	37257730	chr10,37257585,37257930	-0.725242643	3.78E-07	1.60E-06	TRUE	Liver	5month	M	BPA10ug	BA	+	Marcks	protein-coding	BA_BPA10ug_M_Li_adt	Intergenic
chr10	37257714	37257828	+	L2c	LINE	L2	chr10	37257728	37257730	chr10,37257585,37257930	-0.653886543	4.68E-10	2.07E-08	TRUE	Liver	5month	F	PM2.5	MU	+	Marcks	protein-coding	MU_PM2.5_F_Li_adt	Intergenic
chr10	37257714	37257828	+	L2c	LINE	L2	chr10	37257728	37257730	chr10,37257585,37257930	0.729206558	1.40E-18	2.86E-17	TRUE	Liver	5month	F	As	ZB	+	Marcks	protein-coding	ZB_As_F_Li_adt	Intergenic
chr10	37549518	37550714	+	RMER16-int	LTR	ERVK	chr10	37549654	37549656	chr10,37549504,37549805	0.601916193	1.56E-05	6.50E-05	TRUE	Liver	5month	F	BPA10mg	BA	+	Marcks	protein-coding	BA_BPA10mg_F_Li_adt	Intergenic
chr10	37549518	37550714	+	RMER16-int	LTR	ERVK	chr10	37549654	37549656	chr10,37549504,37549805	0.824519927	1.21E-08	7.96E-08	TRUE	Liver	5month	F	As	ZB	+	Marcks	protein-coding	ZB_As_F_Li_adt	Intergenic
chr10	37720998	37721127	+	LTR78	LTR	ERV1	chr10	37721040	37721042	chr10,37720891,37721281	-0.60180131	0.000205953	0.001206587	TRUE	Liver	5month	M	BPA10mg	BA	+	4930591E09Rik	ncRNA	BA_BPA10mg_M_Li_adt	Intergenic
chr10	37720998	37721127	+	LTR78	LTR	ERV1	chr10	37721040	37721042	chr10,37720891,37721281	-0.747236476	9.23E-07	3.60E-06	TRUE	Liver	5month	M	BPA10ug	BA	+	4930591E09Rik	ncRNA	BA_BPA10ug_M_Li_adt	Intergenic
chr10	37720998	37721127	+	LTR78	LTR	ERV1	chr10	37721040	37721042	chr10,37720891,37721281	-0.689697463	1.36E-07	6.56E-06	TRUE	Liver	5month	M	PM2.5	BI	+	4930591E09Rik	ncRNA	BI_PM2.5_M_Li_adt	Intergenic
chr10	37720998	37721127	+	LTR78	LTR	ERV1	chr10	37721040	37721042	chr10,37720891,37721281	0.768365021	6.96E-09	4.72E-08	TRUE	Liver	5month	F	As	ZB	+	4930591E09Rik	ncRNA	ZB_As_F_Li_adt	Intergenic
chr10	40090300	40091119	+	RMER19B	LTR	ERVK	chr10	40090865	40090867	chr10,40090752,40090963	0.634018121	1.46E-08	8.58E-07	TRUE	Liver	5month	M	TCDD	AL	+	Slc16a10	protein-coding	AL_TCDD_M_Li_adt	intron
chr10	40317379	40317550	-	MLT-int	LTR	ERVL-MaLR	chr10	40317472	40317474	chr10,40317277,40317631	0.735716647	2.84E-10	3.22E-08	TRUE	Liver	5month	M	TCDD	AL	+	Amd1	protein-coding	AL_TCDD_M_Li_adt	Intergenic
chr10	40317379	40317550	-	MLT-int	LTR	ERVL-MaLR	chr10	40317472	40317474	chr10,40317277,40317631	-0.613785603	1.47E-05	4.51E-05	TRUE	Liver	5month	M	BPA10ug	BA	+	Amd1	protein-coding	BA_BPA10ug_M_Li_adt	Intergenic
chr10	40373337	40373471	-	B1_Mur1	SINE	Alu	chr10	40373367	40373369	chr10,40373166,40373629	-0.619817614	1.24E-06	1.84E-05	TRUE	Liver	5month	M	As	ZB	+	Cdk19	protein-coding	ZB_As_M_Li_adt	intron
chr10	40380674	40380818	-	B1_Mur3	SINE	Alu	chr10	40380795	40380797	chr10,40380684,40381131	-0.749499851	1.44E-05	0.000179132	TRUE	Liver	5month	M	PM2.5	MU	+	Cdk19	protein-coding	MU_PM2.5_M_Li_adt	intron
chr10	40426179	40426339	-	RSINE1	SINE	B4	chr10	40426259	40426261	chr10,40425938,40426409	-0.604490657	1.18E-13	6.19E-12	TRUE	Liver	5month	F	BPA10mg	BA	+	Cdk19	protein-coding	BA_BPA10mg_F_Li_adt	intron
chr10	40519551	40519693	+	LTR41B	LTR	ERVL	chr10	40519644	40519646	chr10,40519490,40519953	0.594629184	1.77E-06	4.34E-05	TRUE	Liver	5month	M	TBT	WK	+	Slc22a16	protein-coding	WK_TBT_M_Li_adt	Intergenic
chr10	40529737	40529885	+	B3	SINE	B2	chr10	40529827	40529829	chr10,40529732,40529946	0.647492641	3.14E-07	1.86E-05	TRUE	Liver	5month	F	TBT	WK	+	Slc22a16	protein-coding	WK_TBT_F_Li_adt	Intergenic
chr10	40629245	40629398	+	B3A	SINE	B2	chr10	40629340	40629342	chr10,40629243,40629455	-0.596769217	1.09E-06	1.45E-05	TRUE	Liver	5month	M	BPA10mg	BA	+	Ddo	protein-coding	BA_BPA10mg_M_Li_adt	promoter-TSS
chr10	40813654	40813832	-	MER20	DNA	hAT-Charlie	chr10	40813831	40813833	chr10,40813720,40813940	0.772785699	1.21E-12	1.56E-11	TRUE	Liver	5month	M	BPA10ug	BA	+	Cdc40	protein-coding	BA_BPA10ug_M_Li_adt	Intergenic
chr10	40869871	40871677	+	Lx7	LINE	L1	chr10	40871494	40871496	chr10,40871363,40871779	0.794924454	5.03E-16	1.24E-14	TRUE	Liver	5month	M	BPA10ug	BA	+	Cdc40	protein-coding	BA_BPA10ug_M_Li_adt	intron
chr10	41385954	41386151	+	L1MEc	LINE	L1	chr10	41386047	41386049	chr10,41385505,41386252	-0.748492462	1.97E-05	0.000166709	TRUE	Liver	5month	M	BPA10mg	BA	+	Zbtb24	protein-coding	BA_BPA10mg_M_Li_adt	Intergenic
chr10	41385954	41386151	+	L1MEc	LINE	L1	chr10	41386047	41386049	chr10,41385505,41386252	-1.052805447	8.43E-11	7.46E-10	TRUE	Liver	5month	M	BPA10ug	BA	+	Zbtb24	protein-coding	BA_BPA10ug_M_Li_adt	Intergenic
chr10	41385954	41386151	+	L1MEc	LINE	L1	chr10	41386047	41386049	chr10,41385505,41386252	-0.638836022	9.87E-07	1.23E-05	TRUE	Liver	5month	F	PM2.5	MU	+	Zbtb24	protein-coding	MU_PM2.5_F_Li_adt	Intergenic
chr10	41385954	41386151	+	L1MEc	LINE	L1	chr10	41386047	41386049	chr10,41385505,41386252	0.852956398	6.91E-14	8.58E-13	TRUE	Liver	5month	F	As	ZB	+	Zbtb24	protein-coding	ZB_As_F_Li_adt	Intergenic
chr10	41568424	41568563	-	B3A	SINE	B2	chr10	41568453	41568455	chr10,41568369,41568652	-0.601384318	2.45E-06	1.30E-05	TRUE	Liver	5month	F	BPA10mg	BA	+	5730435O14Rik	ncRNA	BA_BPA10mg_F_Li_adt	intron
chr10	41568424	41568563	-	B3A	SINE	B2	chr10	41568453	41568455	chr10,41568369,41568652	-0.901233216	3.11E-08	1.85E-06	TRUE	Liver	5month	M	TBT	WK	+	5730435O14Rik	ncRNA	WK_TBT_M_Li_adt	intron
chr10	41568445	41568572	-	RSINE1	SINE	B4	chr10	41568453	41568455	chr10,41568369,41568652	-0.601384318	2.45E-06	1.30E-05	TRUE	Liver	5month	F	BPA10mg	BA	+	5730435O14Rik	ncRNA	BA_BPA10mg_F_Li_adt	intron
chr10	41568445	41568572	-	RSINE1	SINE	B4	chr10	41568453	41568455	chr10,41568369,41568652	-0.901233216	3.11E-08	1.85E-06	TRUE	Liver	5month	M	TBT	WK	+	5730435O14Rik	ncRNA	WK_TBT_M_Li_adt	intron
chr10	41590758	41591168	+	LTR53	LTR	ERVL	chr10	41590984	41590986	chr10,41590864,41591108	0.805303802	3.82E-06	8.28E-05	TRUE	Liver	5month	M	TCDD	AL	+	Ccdc162	protein-coding	AL_TCDD_M_Li_adt	intron
chr10	41590758	41591168	+	LTR53	LTR	ERVL	chr10	41590984	41590986	chr10,41590864,41591108	1.049395108	5.81E-08	2.91E-07	TRUE	Liver	5month	M	BPA10ug	BA	+	Ccdc162	protein-coding	BA_BPA10ug_M_Li_adt	intron
chr10	41590758	41591168	+	LTR53	LTR	ERVL	chr10	41590984	41590986	chr10,41590864,41591108	-0.891145337	0.000167203	0.001108497	TRUE	Liver	5month	M	As	ZB	+	Ccdc162	protein-coding	ZB_As_M_Li_adt	intron
chr10	41699734	41700017	-	L1MB8	LINE	L1	chr10	41699817	41699819	chr10,41699609,41699967	-0.890720021	6.69E-09	4.55E-08	TRUE	Liver	5month	F	As	ZB	+	Ccdc162	protein-coding	ZB_As_F_Li_adt	Intergenic
chr10	41699734	41700017	-	L1MB8	LINE	L1	chr10	41699817	41699819	chr10,41699609,41699967	-0.728750577	5.88E-05	0.000465054	TRUE	Liver	5month	M	As	ZB	+	Ccdc162	protein-coding	ZB_As_M_Li_adt	Intergenic
chr10	41711552	41711625	-	RSINE1	SINE	B4	chr10	41711580	41711582	chr10,41711286,41711732	-0.652644925	4.58E-12	1.41E-10	TRUE	Liver	5month	F	BPA10mg	BA	+	Cep57l1	protein-coding	BA_BPA10mg_F_Li_adt	Intergenic
chr10	42082290	42082451	+	MLT1L	LTR	ERVL-MaLR	chr10	42082411	42082413	chr10,42082235,42082751	-0.674062434	1.57E-09	1.16E-08	TRUE	Liver	5month	F	As	ZB	+	Armc2	protein-coding	ZB_As_F_Li_adt	Intergenic
chr10	42217993	42218262	-	B4	SINE	B4	chr10	42218117	42218119	chr10,42218024,42218202	0.766982055	8.54E-11	7.55E-10	TRUE	Liver	5month	M	BPA10ug	BA	+	Foxo3	protein-coding	BA_BPA10ug_M_Li_adt	intron
chr10	42781751	42781919	-	B3	SINE	B2	chr10	42781837	42781839	chr10,42781608,42782097	0.640629877	1.62E-08	9.03E-08	TRUE	Liver	5month	M	BPA10ug	BA	+	Sec63	protein-coding	BA_BPA10ug_M_Li_adt	intron
chr10	42804404	42804510	+	PB1D10	SINE	Alu	chr10	42804403	42804405	chr10,42804318,42804725	-0.703853831	0.000967335	0.00439302	TRUE	Liver	5month	M	BPA10mg	BA	+	Sec63	protein-coding	BA_BPA10mg_M_Li_adt	intron
chr10	43424556	43424681	+	B1F2	SINE	Alu	chr10	43424674	43424676	chr10,43424419,43424878	-0.735203493	1.06E-06	1.41E-05	TRUE	Liver	5month	M	BPA10mg	BA	+	Bend3	protein-coding	BA_BPA10mg_M_Li_adt	intron
chr10	43424556	43424681	+	B1F2	SINE	Alu	chr10	43424674	43424676	chr10,43424419,43424878	-0.692113972	5.57E-09	3.41E-08	TRUE	Liver	5month	M	BPA10ug	BA	+	Bend3	protein-coding	BA_BPA10ug_M_Li_adt	intron
chr10	43424556	43424681	+	B1F2	SINE	Alu	chr10	43424674	43424676	chr10,43424419,43424878	0.787274897	8.05E-18	1.52E-16	TRUE	Liver	5month	F	As	ZB	+	Bend3	protein-coding	ZB_As_F_Li_adt	intron
chr10	43549607	43549739	+	B1_Mus1	SINE	Alu	chr10	43549641	43549643	chr10,43549502,43549763	0.846725706	1.53E-17	5.08E-16	TRUE	Liver	5month	M	BPA10ug	BA	+	1700021F05Rik	protein-coding	BA_BPA10ug_M_Li_adt	Intergenic
chr10	43549607	43549739	+	B1_Mus1	SINE	Alu	chr10	43549641	43549643	chr10,43549502,43549763	-0.662155614	4.57E-08	2.50E-06	TRUE	Liver	5month	M	TBT	WK	+	1700021F05Rik	protein-coding	WK_TBT_M_Li_adt	Intergenic
chr10	43700501	43701171	-	MLT2F	LTR	ERVL	chr10	43700599	43700601	chr10,43700464,43701166	-0.632623553	8.03E-08	2.94E-06	TRUE	Liver	5month	M	PM2.5	MU	+	1700027J07Rik	ncRNA	MU_PM2.5_M_Li_adt	Intergenic
chr10	43856240	43856670	-	RLTR28B	LTR	ERVL	chr10	43856561	43856563	chr10,43856402,43856704	0.632476093	4.65E-05	0.000501339	TRUE	Liver	5month	F	BPA10ug	BA	+	4933404K13Rik	ncRNA	BA_BPA10ug_F_Li_adt	Intergenic
chr10	43929542	43930579	-	MTC-int	LTR	ERVL-MaLR	chr10	43930489	43930491	chr10,43930383,43930622	-0.757027511	2.89E-06	3.72E-05	TRUE	Liver	5month	M	As	ZB	+	Rtn4ip1	protein-coding	ZB_As_M_Li_adt	intron
chr10	44325760	44325997	-	MTE2b	LTR	ERVL-MaLR	chr10	44325905	44325907	chr10,44325795,44326088	-0.60584845	3.22E-06	7.54E-05	TRUE	Liver	5month	M	PM2.5	BI	+	Mir1929	ncRNA	BI_PM2.5_M_Li_adt	intron
chr10	45072781	45072904	-	B4	SINE	B4	chr10	45072830	45072832	chr10,45072698,45072975	-0.623237771	6.82E-07	1.10E-05	TRUE	Liver	5month	M	As	ZB	+	Prep	protein-coding	ZB_As_M_Li_adt	intron
chr10	45619063	45619522	-	RMER4B	LTR	ERVK	chr10	45619288	45619290	chr10,45619118,45619414	0.678965161	5.39E-08	4.68E-07	TRUE	Liver	5month	F	BPA10mg	BA	+	Hace1	protein-coding	BA_BPA10mg_F_Li_adt	intron
chr10	45619063	45619522	-	RMER4B	LTR	ERVK	chr10	45619288	45619290	chr10,45619118,45619414	1.005187878	5.70E-15	7.99E-14	TRUE	Liver	5month	F	As	ZB	+	Hace1	protein-coding	ZB_As_F_Li_adt	intron
chr10	47640966	47641451	+	RLTR30E_MM	LTR	ERV1	chr10	47641167	47641169	chr10,47640920,47641464	-0.621817087	0.00077498	0.005802211	TRUE	Liver	5month	M	TCDD	AL	+	Snord14c	snoRNA	AL_TCDD_M_Li_adt	Intergenic
chr10	48280888	48281141	-	RLTR19-int	LTR	ERVK	chr10	48281050	48281052	chr10,48280785,48281183	-0.635687153	0.001476097	0.006233423	TRUE	Liver	5month	M	BPA10mg	BA	+	C130030K03Rik	pseudo	BA_BPA10mg_M_Li_adt	Intergenic
chr10	48280888	48281141	-	RLTR19-int	LTR	ERVK	chr10	48281050	48281052	chr10,48280785,48281183	1.591119496	1.72E-20	1.50E-16	TRUE	Liver	5month	F	TBT	WK	+	C130030K03Rik	pseudo	WK_TBT_F_Li_adt	Intergenic
chr10	51528809	51530552	+	MuRRS4-int	LTR	ERV1	chr10	51529191	51529193	chr10,51528982,51529366	-0.753498975	2.69E-05	0.000216961	TRUE	Liver	5month	M	BPA10mg	BA	+	Lilrb4a	protein-coding	BA_BPA10mg_M_Li_adt	Intergenic
chr10	51815695	51816131	+	MMERGLN_LTR	LTR	ERV1	chr10	51815849	51815851	chr10,51815720,51815946	1.128552481	2.33E-09	3.58E-07	TRUE	Liver	5month	F	TBT	WK	+	4933411G06Rik	pseudo	WK_TBT_F_Li_adt	Intergenic
chr10	52378110	52378360	+	B4A	SINE	B4	chr10	52378286	52378288	chr10,52378174,52378432	-0.651905271	2.80E-05	0.000369441	TRUE	Liver	5month	M	TBT	WK	+	Gopc	protein-coding	WK_TBT_M_Li_adt	intron
chr10	52423283	52423406	-	B3A	SINE	B2	chr10	52423301	52423303	chr10,52423214,52423402	-0.640988301	0.000162819	0.002264939	TRUE	Liver	5month	F	TBT	WK	+	Nus1	protein-coding	WK_TBT_F_Li_adt	intron
chr10	53272230	53272898	-	Lx2	LINE	L1	chr10	53272491	53272493	chr10,53272331,53272857	0.677380699	2.43E-05	0.000372463	TRUE	Liver	5month	M	TCDD	AL	+	Gm19395	ncRNA	AL_TCDD_M_Li_adt	Intergenic
chr10	53272230	53272898	-	Lx2	LINE	L1	chr10	53272491	53272493	chr10,53272331,53272857	0.961253969	2.61E-09	1.70E-08	TRUE	Liver	5month	M	BPA10ug	BA	+	Gm19395	ncRNA	BA_BPA10ug_M_Li_adt	Intergenic
chr10	53272230	53272898	-	Lx2	LINE	L1	chr10	53272491	53272493	chr10,53272331,53272857	0.64586778	8.69E-07	1.11E-05	TRUE	Liver	5month	F	PM2.5	MU	+	Gm19395	ncRNA	MU_PM2.5_F_Li_adt	Intergenic
chr10	53303260	53303632	-	Lx2B2	LINE	L1	chr10	53303335	53303337	chr10,53303091,53303457	0.685264779	0.000419529	0.00218816	TRUE	Liver	5month	M	BPA10mg	BA	+	Gm19395	ncRNA	BA_BPA10mg_M_Li_adt	intron
chr10	53303260	53303632	-	Lx2B2	LINE	L1	chr10	53303335	53303337	chr10,53303091,53303457	1.175867932	5.17E-13	7.17E-12	TRUE	Liver	5month	M	BPA10ug	BA	+	Gm19395	ncRNA	BA_BPA10ug_M_Li_adt	intron
chr10	53323105	53323450	+	ORR1D1	LTR	ERVL-MaLR	chr10	53323311	53323313	chr10,53323233,53323561	1.001652722	1.51E-14	2.84E-13	TRUE	Liver	5month	M	BPA10ug	BA	+	Pln	protein-coding	BA_BPA10ug_M_Li_adt	intron
chr10	53323105	53323450	+	ORR1D1	LTR	ERVL-MaLR	chr10	53323311	53323313	chr10,53323233,53323561	0.63255479	6.67E-05	0.000407203	TRUE	Liver	5month	F	PM2.5	MU	+	Pln	protein-coding	MU_PM2.5_F_Li_adt	intron
chr10	53351006	53351164	-	ID_B1	SINE	B4	chr10	53351082	53351084	chr10,53350933,53351195	-0.643890597	3.89E-06	1.94E-05	TRUE	Liver	5month	F	BPA10mg	BA	+	Pln	protein-coding	BA_BPA10mg_F_Li_adt	intron
chr10	53359626	53359782	-	RSINE1	SINE	B4	chr10	53359692	53359694	chr10,53359583,53359790	0.769477273	8.27E-11	7.33E-10	TRUE	Liver	5month	M	BPA10ug	BA	+	Cep85l	protein-coding	BA_BPA10ug_M_Li_adt	intron
chr10	53374001	53374676	+	L2a	LINE	L2	chr10	53374383	53374385	chr10,53374238,53374469	0.650845956	3.92E-06	7.19E-05	TRUE	Liver	5month	F	BPA10ug	BA	+	Cep85l	protein-coding	BA_BPA10ug_F_Li_adt	intron
chr10	53499407	53499856	-	Lx5c	LINE	L1	chr10	53499715	53499717	chr10,53499571,53499869	0.655135381	1.51E-12	1.91E-11	TRUE	Liver	5month	M	BPA10ug	BA	+	Gm20597	ncRNA	BA_BPA10ug_M_Li_adt	non-coding
chr10	53990342	53990452	-	L2a	LINE	L2	chr10	53990428	53990430	chr10,53990239,53990560	0.622429947	3.98E-07	1.67E-06	TRUE	Liver	5month	M	BPA10ug	BA	+	Man1a	protein-coding	BA_BPA10ug_M_Li_adt	intron
chr10	57301028	57301240	-	L1ME1	LINE	L1	chr10	57301071	57301073	chr10,57300848,57301211	0.894094918	1.28E-16	3.54E-15	TRUE	Liver	5month	M	BPA10ug	BA	+	4930467K11Rik	ncRNA	BA_BPA10ug_M_Li_adt	Intergenic
chr10	57437960	57438618	+	L1VL4	LINE	L1	chr10	57438156	57438158	chr10,57437968,57438405	-0.775592361	1.47E-05	0.000203278	TRUE	Liver	5month	F	BPA10ug	BA	+	4930467K11Rik	ncRNA	BA_BPA10ug_F_Li_adt	Intergenic
chr10	57437960	57438618	+	L1VL4	LINE	L1	chr10	57438156	57438158	chr10,57437968,57438405	0.616947962	1.31E-05	0.000105186	TRUE	Liver	5month	F	PM2.5	MU	+	4930467K11Rik	ncRNA	MU_PM2.5_F_Li_adt	Intergenic
chr10	57437960	57438618	+	L1VL4	LINE	L1	chr10	57438156	57438158	chr10,57437968,57438405	-1.73331106	1.80E-16	9.36E-14	TRUE	Liver	5month	M	PM2.5	MU	+	4930467K11Rik	ncRNA	MU_PM2.5_M_Li_adt	Intergenic
chr10	58548842	58549019	+	B3A	SINE	B2	chr10	58548911	58548913	chr10,58548716,58549052	-0.769746137	9.21E-10	7.05E-09	TRUE	Liver	5month	F	As	ZB	+	Ccdc138	protein-coding	ZB_As_F_Li_adt	intron
chr10	59266240	59266755	+	RMER17C2	LTR	ERVK	chr10	59266275	59266277	chr10,59266119,59266394	0.712107922	1.62E-08	4.65E-07	TRUE	Liver	5month	M	As	ZB	+	Sowahc	protein-coding	ZB_As_M_Li_adt	Intergenic
chr10	59268757	59268926	-	B3A	SINE	B2	chr10	59268907	59268909	chr10,59268820,59269090	-0.617973706	3.03E-06	5.26E-05	TRUE	Liver	5month	M	PM2.5	MU	+	Sowahc	protein-coding	MU_PM2.5_M_Li_adt	Intergenic
chr10	59564810	59565198	-	MTC	LTR	ERVL-MaLR	chr10	59564831	59564833	chr10,59564625,59564977	-0.900170265	4.15E-10	8.99E-08	TRUE	Liver	5month	F	TBT	WK	+	Mcu	protein-coding	WK_TBT_F_Li_adt	intron
chr10	59973190	59973396	+	ID_B1	SINE	B4	chr10	59973221	59973223	chr10,59973099,59973556	-0.69292617	3.53E-10	5.34E-08	TRUE	Liver	5month	M	TBT	WK	+	Ddit4	protein-coding	WK_TBT_M_Li_adt	Intergenic
chr10	60904524	60905115	+	L1M5	LINE	L1	chr10	60904553	60904555	chr10,60904371,60904699	-0.740610669	1.22E-06	7.10E-06	TRUE	Liver	5month	F	BPA10mg	BA	+	Mir6408	ncRNA	BA_BPA10mg_F_Li_adt	Intergenic
chr10	60904524	60905115	+	L1M5	LINE	L1	chr10	60904553	60904555	chr10,60904371,60904699	0.587697114	6.32E-10	4.68E-09	TRUE	Liver	5month	M	BPA10ug	BA	+	Mir6408	ncRNA	BA_BPA10ug_M_Li_adt	Intergenic
chr10	61137703	61137939	+	LTR37A	LTR	ERV1	chr10	61137772	61137774	chr10,61137499,61138130	-0.612576177	8.32E-14	4.58E-12	TRUE	Liver	5month	F	BPA10mg	BA	+	Sgpl1	protein-coding	BA_BPA10mg_F_Li_adt	intron
chr10	61443138	61443238	+	B1F1	SINE	Alu	chr10	61443214	61443216	chr10,61442971,61443486	0.68281786	9.87E-16	2.30E-14	TRUE	Liver	5month	M	BPA10ug	BA	+	Eif4ebp2	protein-coding	BA_BPA10ug_M_Li_adt	intron
chr10	61644140	61644604	-	RLTR28	LTR	ERVL	chr10	61644244	61644246	chr10,61644139,61644336	-0.646473551	1.56E-09	2.17E-08	TRUE	Liver	5month	F	BPA10mg	BA	+	Ppa1	protein-coding	BA_BPA10mg_F_Li_adt	Intergenic
chr10	61675995	61676511	+	RLTR30E_MM	LTR	ERV1	chr10	61676069	61676071	chr10,61675985,61676165	-0.819795341	8.97E-05	0.001061739	TRUE	Liver	5month	M	TCDD	AL	+	1700022H01Rik	ncRNA	AL_TCDD_M_Li_adt	intron
chr10	62886102	62886207	-	PB1D9	SINE	Alu	chr10	62886137	62886139	chr10,62886041,62886603	-0.763898652	1.85E-07	7.36E-06	TRUE	Liver	5month	M	TBT	WK	+	Tet1	protein-coding	WK_TBT_M_Li_adt	Intergenic
chr10	66911623	66911975	-	MTD	LTR	ERVL-MaLR	chr10	66911774	66911776	chr10,66911337,66911904	-0.869297233	5.57E-15	1.13E-13	TRUE	Liver	5month	M	BPA10ug	BA	+	Gm31763	ncRNA	BA_BPA10ug_M_Li_adt	Intergenic
chr10	66911623	66911975	-	MTD	LTR	ERVL-MaLR	chr10	66911774	66911776	chr10,66911337,66911904	0.890885515	3.27E-30	2.05E-28	TRUE	Liver	5month	F	As	ZB	+	Gm31763	ncRNA	ZB_As_F_Li_adt	Intergenic
chr10	66911623	66911975	-	MTD	LTR	ERVL-MaLR	chr10	66911774	66911776	chr10,66911337,66911904	0.65888133	1.53E-12	1.75E-10	TRUE	Liver	5month	M	As	ZB	+	Gm31763	ncRNA	ZB_As_M_Li_adt	Intergenic
chr10	66953372	66953769	+	L1M5	LINE	L1	chr10	66953449	66953451	chr10,66953318,66953599	-0.702276381	5.91E-06	0.000182306	TRUE	Liver	5month	F	TBT	WK	+	Gm31763	ncRNA	WK_TBT_F_Li_adt	Intergenic
chr10	67048175	67048252	-	B4	SINE	B4	chr10	67048187	67048189	chr10,67048048,67048369	-0.594722492	7.80E-06	0.000224203	TRUE	Liver	5month	F	TBT	WK	+	Gm31763	ncRNA	WK_TBT_F_Li_adt	intron
chr10	67195693	67196236	-	Lx6	LINE	L1	chr10	67195871	67195873	chr10,67195535,67196029	-0.694798064	1.76E-12	2.48E-09	TRUE	Liver	5month	F	PM2.5	BI	+	Jmjd1c	protein-coding	BI_PM2.5_F_Li_adt	intron
chr10	67259610	67259821	-	ID_B1	SINE	B4	chr10	67259745	67259747	chr10,67259530,67260017	-0.696389539	1.16E-06	7.74E-05	TRUE	Liver	5month	F	PM2.5	BI	+	Nrbf2	protein-coding	BI_PM2.5_F_Li_adt	Intergenic
chr10	68377771	68378483	-	L1MB8	LINE	L1	chr10	68378349	68378351	chr10,68378218,68378482	0.648599622	0.000407619	0.002770376	TRUE	Liver	5month	F	BPA10ug	BA	+	4930545H06Rik	ncRNA	BA_BPA10ug_F_Li_adt	Intergenic
chr10	68507745	68508145	-	L1MC5	LINE	L1	chr10	68507904	68507906	chr10,68507768,68508049	-1.110503446	3.66E-11	5.71E-09	TRUE	Liver	5month	F	TCDD	AL	+	1700040L02Rik	protein-coding	AL_TCDD_F_Li_adt	intron
chr10	68507745	68508145	-	L1MC5	LINE	L1	chr10	68507904	68507906	chr10,68507768,68508049	0.813482759	1.09E-08	8.12E-07	TRUE	Liver	5month	M	TBT	WK	+	1700040L02Rik	protein-coding	WK_TBT_M_Li_adt	intron
chr10	69114475	69114663	+	B3A	SINE	B2	chr10	69114574	69114576	chr10,69114479,69114698	0.718238716	3.42E-06	1.19E-05	TRUE	Liver	5month	M	BPA10ug	BA	+	Rhobtb1	protein-coding	BA_BPA10ug_M_Li_adt	Intergenic
chr10	69184798	69185163	-	ORR1A4	LTR	ERVL-MaLR	chr10	69185159	69185161	chr10,69185067,69185256	-0.637077447	8.92E-06	0.000151923	TRUE	Liver	5month	M	TBT	WK	+	Rhobtb1	protein-coding	WK_TBT_M_Li_adt	Intergenic
chr10	69223931	69224144	-	L1ME3B	LINE	L1	chr10	69223950	69223952	chr10,69223843,69224029	0.718105997	3.62E-11	5.70E-09	TRUE	Liver	5month	M	TCDD	AL	+	Rhobtb1	protein-coding	AL_TCDD_M_Li_adt	intron
chr10	69223931	69224144	-	L1ME3B	LINE	L1	chr10	69223950	69223952	chr10,69223843,69224029	0.641420585	7.47E-08	3.66E-07	TRUE	Liver	5month	M	BPA10ug	BA	+	Rhobtb1	protein-coding	BA_BPA10ug_M_Li_adt	intron
chr10	69223931	69224144	-	L1ME3B	LINE	L1	chr10	69223950	69223952	chr10,69223843,69224029	-0.64075377	4.80E-06	5.72E-05	TRUE	Liver	5month	M	As	ZB	+	Rhobtb1	protein-coding	ZB_As_M_Li_adt	intron
chr10	69237403	69237526	-	ORR1A2	LTR	ERVL-MaLR	chr10	69237425	69237427	chr10,69237209,69237515	0.725580889	3.43E-05	9.78E-05	TRUE	Liver	5month	M	BPA10ug	BA	+	Rhobtb1	protein-coding	BA_BPA10ug_M_Li_adt	intron
chr10	69254566	69254698	-	MIRb	SINE	MIR	chr10	69254576	69254578	chr10,69254426,69254808	-0.740428735	8.64E-17	2.48E-15	TRUE	Liver	5month	M	BPA10ug	BA	+	Rhobtb1	protein-coding	BA_BPA10ug_M_Li_adt	intron
chr10	69414626	69414992	+	MTD	LTR	ERVL-MaLR	chr10	69414916	69414918	chr10,69414804,69415185	0.780856369	5.62E-08	4.86E-07	TRUE	Liver	5month	F	BPA10mg	BA	+	Cdk1	protein-coding	BA_BPA10mg_F_Li_adt	Intergenic
chr10	70117762	70118794	-	Lx7	LINE	L1	chr10	70118077	70118079	chr10,70117969,70118561	0.655329806	4.22E-11	3.97E-10	TRUE	Liver	5month	M	BPA10ug	BA	+	Ccdc6	protein-coding	BA_BPA10ug_M_Li_adt	intron
chr10	70127404	70127654	-	B4	SINE	B4	chr10	70127509	70127511	chr10,70127311,70127817	-0.621612685	1.69E-10	1.43E-09	TRUE	Liver	5month	F	As	ZB	+	Ccdc6	protein-coding	ZB_As_F_Li_adt	intron
chr10	71306327	71306409	+	PB1D10	SINE	Alu	chr10	71306334	71306336	chr10,71306231,71306465	0.829712334	1.73E-13	2.65E-12	TRUE	Liver	5month	M	BPA10ug	BA	+	Ube2d1	protein-coding	BA_BPA10ug_M_Li_adt	Intergenic
chr10	71306327	71306409	+	PB1D10	SINE	Alu	chr10	71306334	71306336	chr10,71306231,71306465	-0.69969441	7.24E-08	4.19E-07	TRUE	Liver	5month	F	As	ZB	+	Ube2d1	protein-coding	ZB_As_F_Li_adt	Intergenic
chr10	71332490	71332635	-	B3	SINE	B2	chr10	71332593	71332595	chr10,71332456,71333136	-0.683291327	1.90E-10	1.59E-09	TRUE	Liver	5month	F	As	ZB	+	Cisd1	protein-coding	ZB_As_F_Li_adt	intron
chr10	71375642	71375754	-	B1_Mur2	SINE	Alu	chr10	71375741	71375743	chr10,71375604,71375884	0.61437092	3.46E-05	0.000236382	TRUE	Liver	5month	F	PM2.5	MU	+	Ipmk	protein-coding	MU_PM2.5_F_Li_adt	intron
chr10	72778479	72778589	+	MTE2a	LTR	ERVL-MaLR	chr10	72778546	72778548	chr10,72778380,72778759	0.826309235	1.46E-08	1.51E-07	TRUE	Liver	5month	F	BPA10mg	BA	+	Zwint	protein-coding	BA_BPA10mg_F_Li_adt	Intergenic
chr10	72778479	72778589	+	MTE2a	LTR	ERVL-MaLR	chr10	72778546	72778548	chr10,72778380,72778759	-0.655786723	0.001068386	0.004777816	TRUE	Liver	5month	M	BPA10mg	BA	+	Zwint	protein-coding	BA_BPA10mg_M_Li_adt	Intergenic
chr10	72778479	72778589	+	MTE2a	LTR	ERVL-MaLR	chr10	72778546	72778548	chr10,72778380,72778759	0.740444934	9.76E-07	2.38E-05	TRUE	Liver	5month	F	BPA10ug	BA	+	Zwint	protein-coding	BA_BPA10ug_F_Li_adt	Intergenic
chr10	72778479	72778589	+	MTE2a	LTR	ERVL-MaLR	chr10	72778546	72778548	chr10,72778380,72778759	-0.861451436	8.38E-07	3.30E-06	TRUE	Liver	5month	M	BPA10ug	BA	+	Zwint	protein-coding	BA_BPA10ug_M_Li_adt	Intergenic
chr10	72778479	72778589	+	MTE2a	LTR	ERVL-MaLR	chr10	72778546	72778548	chr10,72778380,72778759	0.701731769	7.92E-08	4.55E-07	TRUE	Liver	5month	F	As	ZB	+	Zwint	protein-coding	ZB_As_F_Li_adt	Intergenic
chr10	74527274	74528120	-	RLTR13D3A	LTR	ERVK	chr10	74527998	74528000	chr10,74527866,74528131	0.708777604	5.29E-07	2.80E-05	TRUE	Liver	5month	F	TBT	WK	+	Gnaz	protein-coding	WK_TBT_F_Li_adt	intron
chr10	74812909	74813410	+	Lx2B2	LINE	L1	chr10	74813025	74813027	chr10,74812697,74813151	-0.994690711	6.89E-14	3.89E-12	TRUE	Liver	5month	F	BPA10mg	BA	+	Gnaz	protein-coding	BA_BPA10mg_F_Li_adt	Intergenic
chr10	75326689	75326761	-	MIR3	SINE	MIR	chr10	75326754	75326756	chr10,75326544,75327031	0.668824152	1.30E-09	9.73E-09	TRUE	Liver	5month	F	As	ZB	+	Adora2a	protein-coding	ZB_As_F_Li_adt	intron
chr10	75353619	75354187	+	HAL1	LINE	L1	chr10	75353855	75353857	chr10,75353623,75354270	0.724785141	2.24E-14	1.47E-12	TRUE	Liver	5month	F	BPA10mg	BA	+	Gm5779	pseudo	BA_BPA10mg_F_Li_adt	TTS
chr10	75353619	75354187	+	HAL1	LINE	L1	chr10	75353855	75353857	chr10,75353623,75354270	-1.411509946	1.38E-15	4.29E-13	TRUE	Liver	5month	M	BPA10mg	BA	+	Gm5779	pseudo	BA_BPA10mg_M_Li_adt	TTS
chr10	75353619	75354187	+	HAL1	LINE	L1	chr10	75353855	75353857	chr10,75353623,75354270	-1.08623932	8.09E-13	1.08E-11	TRUE	Liver	5month	M	BPA10ug	BA	+	Gm5779	pseudo	BA_BPA10ug_M_Li_adt	TTS
chr10	75353619	75354187	+	HAL1	LINE	L1	chr10	75353855	75353857	chr10,75353623,75354270	-0.715393805	4.45E-09	1.37E-07	TRUE	Liver	5month	F	PM2.5	MU	+	Gm5779	pseudo	MU_PM2.5_F_Li_adt	TTS
chr10	75353619	75354187	+	HAL1	LINE	L1	chr10	75353855	75353857	chr10,75353623,75354270	1.202971497	1.73E-35	1.79E-33	TRUE	Liver	5month	F	As	ZB	+	Gm5779	pseudo	ZB_As_F_Li_adt	TTS
chr10	75446531	75446925	-	RMER17C	LTR	ERVK	chr10	75446588	75446590	chr10,75446303,75446757	-0.624665563	9.50E-05	0.000629936	TRUE	Liver	5month	M	BPA10mg	BA	+	4933407G14Rik	ncRNA	BA_BPA10mg_M_Li_adt	Intergenic
chr10	75446531	75446925	-	RMER17C	LTR	ERVK	chr10	75446588	75446590	chr10,75446303,75446757	0.736750062	3.57E-10	2.89E-09	TRUE	Liver	5month	F	As	ZB	+	4933407G14Rik	ncRNA	ZB_As_F_Li_adt	Intergenic
chr10	75489663	75489936	-	RMER19B	LTR	ERVK	chr10	75489801	75489803	chr10,75489679,75489939	-0.836592209	9.04E-08	4.20E-06	TRUE	Liver	5month	M	TBT	WK	+	Gucd1	protein-coding	WK_TBT_M_Li_adt	Intergenic
chr10	75632701	75632868	-	MLT2F	LTR	ERVL	chr10	75632845	75632847	chr10,75632685,75632987	-0.667810093	0.001820791	0.00741653	TRUE	Liver	5month	M	BPA10mg	BA	+	Susd2	protein-coding	BA_BPA10mg_M_Li_adt	Intergenic
chr10	75632701	75632868	-	MLT2F	LTR	ERVL	chr10	75632845	75632847	chr10,75632685,75632987	-1.223807555	1.63E-09	1.11E-08	TRUE	Liver	5month	M	BPA10ug	BA	+	Susd2	protein-coding	BA_BPA10ug_M_Li_adt	Intergenic
chr10	75632701	75632868	-	MLT2F	LTR	ERVL	chr10	75632845	75632847	chr10,75632685,75632987	0.813519034	6.99E-13	7.80E-12	TRUE	Liver	5month	F	As	ZB	+	Susd2	protein-coding	ZB_As_F_Li_adt	Intergenic
chr10	75789493	75789625	-	ID_B1	SINE	B4	chr10	75789553	75789555	chr10,75789240,75789623	0.699259544	1.12E-08	2.95E-07	TRUE	Liver	5month	F	PM2.5	MU	+	Gstt3	protein-coding	MU_PM2.5_F_Li_adt	intron
chr10	75844948	75845077	-	RMER15	LTR	ERVL	chr10	75845011	75845013	chr10,75844873,75845264	0.640200397	2.46E-06	0.000134778	TRUE	Liver	5month	F	PM2.5	BI	+	Gstt2	protein-coding	BI_PM2.5_F_Li_adt	Intergenic
chr10	77011451	77012218	-	L1MC3	LINE	L1	chr10	77011930	77011932	chr10,77011764,77012100	-0.676450062	6.53E-08	5.55E-07	TRUE	Liver	5month	F	BPA10mg	BA	+	Gm10787	ncRNA	BA_BPA10mg_F_Li_adt	promoter-TSS
chr10	77011451	77012218	-	L1MC3	LINE	L1	chr10	77011930	77011932	chr10,77011764,77012100	0.900203993	1.64E-12	2.05E-11	TRUE	Liver	5month	M	BPA10ug	BA	+	Gm10787	ncRNA	BA_BPA10ug_M_Li_adt	promoter-TSS
chr10	77011451	77012218	-	L1MC3	LINE	L1	chr10	77011930	77011932	chr10,77011764,77012100	1.023313996	3.54E-18	8.61E-15	TRUE	Liver	5month	M	TBT	WK	+	Gm10787	ncRNA	WK_TBT_M_Li_adt	promoter-TSS
chr10	77314942	77315081	-	MIRb	SINE	MIR	chr10	77314946	77314948	chr10,77314792,77315085	-0.737280546	6.05E-05	0.000430679	TRUE	Liver	5month	M	BPA10mg	BA	+	Pofut2	protein-coding	BA_BPA10mg_M_Li_adt	intron
chr10	77314942	77315081	-	MIRb	SINE	MIR	chr10	77314946	77314948	chr10,77314792,77315085	-0.796624523	4.48E-07	1.86E-06	TRUE	Liver	5month	M	BPA10ug	BA	+	Pofut2	protein-coding	BA_BPA10ug_M_Li_adt	intron
chr10	77391050	77391577	-	L1MC3	LINE	L1	chr10	77391344	77391346	chr10,77391216,77391516	0.60538395	3.23E-06	1.65E-05	TRUE	Liver	5month	F	BPA10mg	BA	+	Adarb1	protein-coding	BA_BPA10mg_F_Li_adt	intron
chr10	77536694	77537058	+	MTD	LTR	ERVL-MaLR	chr10	77537016	77537018	chr10,77536694,77537171	-0.824344776	9.85E-09	2.74E-07	TRUE	Liver	5month	M	BPA10mg	BA	+	Itgb2	protein-coding	BA_BPA10mg_M_Li_adt	intron
chr10	77536694	77537058	+	MTD	LTR	ERVL-MaLR	chr10	77537016	77537018	chr10,77536694,77537171	-0.729368699	1.24E-08	7.10E-08	TRUE	Liver	5month	M	BPA10ug	BA	+	Itgb2	protein-coding	BA_BPA10ug_M_Li_adt	intron
chr10	77536694	77537058	+	MTD	LTR	ERVL-MaLR	chr10	77537016	77537018	chr10,77536694,77537171	0.817059979	3.52E-16	5.59E-15	TRUE	Liver	5month	F	As	ZB	+	Itgb2	protein-coding	ZB_As_F_Li_adt	intron
chr10	77624537	77624785	-	MLT1C	LTR	ERVL-MaLR	chr10	77624621	77624623	chr10,77624532,77624794	0.608961533	7.18E-10	7.79E-08	TRUE	Liver	5month	F	TCDD	AL	+	Ube2g2	protein-coding	AL_TCDD_F_Li_adt	intron
chr10	77960103	77960551	+	L1MDa	LINE	L1	chr10	77960278	77960280	chr10,77960124,77960470	-0.695346264	2.38E-07	6.93E-06	TRUE	Liver	5month	M	PM2.5	MU	+	Trpm2	protein-coding	MU_PM2.5_M_Li_adt	intron
chr10	78015716	78015741	-	ID_B1	SINE	B4	chr10	78015719	78015721	chr10,78015598,78015885	0.599842545	2.57E-09	3.34E-08	TRUE	Liver	5month	F	BPA10mg	BA	+	Pfkl	protein-coding	BA_BPA10mg_F_Li_adt	Intergenic
chr10	78015716	78015741	-	ID_B1	SINE	B4	chr10	78015719	78015721	chr10,78015598,78015885	-0.622394281	7.29E-05	0.000194661	TRUE	Liver	5month	M	BPA10ug	BA	+	Pfkl	protein-coding	BA_BPA10ug_M_Li_adt	Intergenic
chr10	78121314	78123477	-	MMVL30-int	LTR	ERV1	chr10	78122600	78122602	chr10,78122414,78122813	-0.793907208	9.96E-08	3.50E-06	TRUE	Liver	5month	M	PM2.5	MU	+	D10Jhu81e	protein-coding	MU_PM2.5_M_Li_adt	Intergenic
chr10	78239037	78239336	-	L2a	LINE	L2	chr10	78239319	78239321	chr10,78238977,78239451	-0.764900957	7.19E-07	2.87E-06	TRUE	Liver	5month	M	BPA10ug	BA	+	Trappc10	protein-coding	BA_BPA10ug_M_Li_adt	intron
chr10	78325732	78325939	-	ID_B1	SINE	B4	chr10	78325807	78325809	chr10,78325669,78325904	-0.658837987	2.15E-05	0.000200245	TRUE	Liver	5month	M	As	ZB	+	Mir7659	ncRNA	ZB_As_M_Li_adt	intron
chr10	78372694	78372911	-	ORR1A1	LTR	ERVL-MaLR	chr10	78372842	78372844	chr10,78372692,78373331	-0.878825947	6.19E-09	1.83E-07	TRUE	Liver	5month	M	BPA10mg	BA	+	Agpat3	protein-coding	BA_BPA10mg_M_Li_adt	Intergenic
chr10	78372694	78372911	-	ORR1A1	LTR	ERVL-MaLR	chr10	78372842	78372844	chr10,78372692,78373331	-0.791780528	3.30E-10	2.59E-09	TRUE	Liver	5month	M	BPA10ug	BA	+	Agpat3	protein-coding	BA_BPA10ug_M_Li_adt	Intergenic
chr10	78372694	78372911	-	ORR1A1	LTR	ERVL-MaLR	chr10	78372842	78372844	chr10,78372692,78373331	0.727085182	1.95E-08	1.24E-07	TRUE	Liver	5month	F	As	ZB	+	Agpat3	protein-coding	ZB_As_F_Li_adt	Intergenic
chr10	78720412	78721181	+	RLTR21	LTR	ERVK	chr10	78720423	78720425	chr10,78720301,78720567	0.835341876	9.98E-14	1.60E-12	TRUE	Liver	5month	M	BPA10ug	BA	+	Casp14	protein-coding	BA_BPA10ug_M_Li_adt	Intergenic
chr10	78720412	78721181	+	RLTR21	LTR	ERVK	chr10	78720423	78720425	chr10,78720301,78720567	0.606416806	2.14E-06	9.53E-06	TRUE	Liver	5month	F	As	ZB	+	Casp14	protein-coding	ZB_As_F_Li_adt	Intergenic
chr10	79773384	79773553	-	ID_B1	SINE	B4	chr10	79773521	79773523	chr10,79773278,79773675	0.784605325	5.72E-09	7.32E-07	TRUE	Liver	5month	F	TBT	WK	+	Fstl3	protein-coding	WK_TBT_F_Li_adt	intron
chr10	79923906	79924500	+	RLTR12A	LTR	ERVK	chr10	79923927	79923929	chr10,79923781,79924069	-0.716273295	1.43E-09	9.79E-09	TRUE	Liver	5month	M	BPA10ug	BA	+	Arid3a	protein-coding	BA_BPA10ug_M_Li_adt	intron
chr10	80751602	80751812	-	MLT2D	LTR	ERVL	chr10	80751745	80751747	chr10,80751481,80751853	0.644293007	9.57E-11	5.88E-09	TRUE	Liver	5month	M	As	ZB	+	Dot1l	protein-coding	ZB_As_M_Li_adt	Intergenic
chr10	80824235	80824369	-	RSINE1	SINE	B4	chr10	80824299	80824301	chr10,80824201,80824501	0.587346085	2.68E-08	1.79E-06	TRUE	Liver	5month	F	TCDD	AL	+	Oaz1	protein-coding	AL_TCDD_F_Li_adt	Intergenic
chr10	80915180	80915677	+	ORR1A3-int	LTR	ERVL-MaLR	chr10	80915232	80915234	chr10,80915098,80915321	-0.65935605	0.000424502	0.002210169	TRUE	Liver	5month	M	BPA10mg	BA	+	Lmnb2	protein-coding	BA_BPA10mg_M_Li_adt	intron
chr10	80970256	80970408	+	RSINE1	SINE	B4	chr10	80970381	80970383	chr10,80970251,80970513	-0.692137747	4.54E-05	0.000154373	TRUE	Liver	5month	F	As	ZB	+	Gng7	protein-coding	ZB_As_F_Li_adt	intron
chr10	81298619	81298928	-	L1MB7	LINE	L1	chr10	81298919	81298921	chr10,81298693,81299090	-0.86060828	2.85E-08	6.71E-07	TRUE	Liver	5month	M	BPA10mg	BA	+	Pip5k1c	protein-coding	BA_BPA10mg_M_Li_adt	intron
chr10	81298619	81298928	-	L1MB7	LINE	L1	chr10	81298919	81298921	chr10,81298693,81299090	-0.836868101	7.23E-11	6.49E-10	TRUE	Liver	5month	M	BPA10ug	BA	+	Pip5k1c	protein-coding	BA_BPA10ug_M_Li_adt	intron
chr10	82782619	82782747	+	RSINE1	SINE	B4	chr10	82782648	82782650	chr10,82782528,82782901	-0.591753924	2.71E-14	1.73E-12	TRUE	Liver	5month	F	BPA10mg	BA	+	Nfyb	protein-coding	BA_BPA10mg_F_Li_adt	Intergenic
chr10	82787121	82787336	+	ORR1C1	LTR	ERVL-MaLR	chr10	82787239	82787241	chr10,82787067,82787354	-0.864882633	1.45E-11	1.09E-09	TRUE	Liver	5month	M	BPA10mg	BA	+	Nfyb	protein-coding	BA_BPA10mg_M_Li_adt	Intergenic
chr10	82787121	82787336	+	ORR1C1	LTR	ERVL-MaLR	chr10	82787239	82787241	chr10,82787067,82787354	0.639178081	2.91E-07	1.76E-05	TRUE	Liver	5month	F	TBT	WK	+	Nfyb	protein-coding	WK_TBT_F_Li_adt	Intergenic
chr10	82788355	82788680	+	MLTR73	LTR	ERV1	chr10	82788495	82788497	chr10,82788370,82788588	0.601166272	4.68E-07	1.94E-06	TRUE	Liver	5month	M	BPA10ug	BA	+	1700028I16Rik	ncRNA	BA_BPA10ug_M_Li_adt	Intergenic
chr10	82792445	82792663	+	Lx8	LINE	L1	chr10	82792536	82792538	chr10,82792430,82792688	-0.645996714	2.24E-06	2.66E-05	TRUE	Liver	5month	M	BPA10mg	BA	+	1700028I16Rik	ncRNA	BA_BPA10mg_M_Li_adt	Intergenic
chr10	83198744	83198932	-	ID_B1	SINE	B4	chr10	83198863	83198865	chr10,83198741,83199028	-0.76939185	7.89E-07	2.26E-05	TRUE	Liver	5month	M	TCDD	AL	+	Slc41a2	protein-coding	AL_TCDD_M_Li_adt	Intergenic
chr10	83562517	83562569	-	PB1D7	SINE	Alu	chr10	83562520	83562522	chr10,83562386,83562756	-0.607903389	0.000490362	0.001108785	TRUE	Liver	5month	M	BPA10ug	BA	+	A230046K03Rik	protein-coding	BA_BPA10ug_M_Li_adt	intron
chr10	83562517	83562569	-	PB1D7	SINE	Alu	chr10	83562520	83562522	chr10,83562386,83562756	0.588424965	7.41E-05	0.000786305	TRUE	Liver	5month	M	TBT	WK	+	A230046K03Rik	protein-coding	WK_TBT_M_Li_adt	intron
chr10	83644911	83645072	+	L2b	LINE	L2	chr10	83645047	83645049	chr10,83644851,83645312	-0.797765135	1.78E-12	1.91E-10	TRUE	Liver	5month	M	BPA10mg	BA	+	Appl2	protein-coding	BA_BPA10mg_M_Li_adt	intron
chr10	83644911	83645072	+	L2b	LINE	L2	chr10	83645047	83645049	chr10,83644851,83645312	-0.843285197	8.08E-19	3.41E-17	TRUE	Liver	5month	M	BPA10ug	BA	+	Appl2	protein-coding	BA_BPA10ug_M_Li_adt	intron
chr10	83644911	83645072	+	L2b	LINE	L2	chr10	83645047	83645049	chr10,83644851,83645312	0.660784686	3.60E-23	1.14E-21	TRUE	Liver	5month	F	As	ZB	+	Appl2	protein-coding	ZB_As_F_Li_adt	intron
chr10	83910685	83910949	+	ORR1E	LTR	ERVL-MaLR	chr10	83910860	83910862	chr10,83910753,83911216	-0.654457759	0.000355237	0.004871827	TRUE	Liver	5month	F	PM2.5	BI	+	1500009L16Rik	protein-coding	BI_PM2.5_F_Li_adt	Intergenic
chr10	84487900	84488727	+	RMER21B	LTR	ERV1	chr10	84488500	84488502	chr10,84488386,84488633	-0.718690576	8.28E-09	5.56E-08	TRUE	Liver	5month	F	As	ZB	+	4930463O16Rik	ncRNA	ZB_As_F_Li_adt	non-coding
chr10	84701147	84701304	-	RSINE1	SINE	B4	chr10	84701276	84701278	chr10,84701090,84701483	-0.63355593	2.80E-05	0.000369512	TRUE	Liver	5month	M	TBT	WK	+	Rfx4	protein-coding	WK_TBT_M_Li_adt	intron
chr10	84914435	84914542	+	MIR3	SINE	MIR	chr10	84914476	84914478	chr10,84914362,84914541	-0.623924006	0.000152232	0.002667455	TRUE	Liver	5month	F	PM2.5	BI	+	Ric8b	protein-coding	BI_PM2.5_F_Li_adt	Intergenic
chr10	85154305	85154518	-	B3	SINE	B2	chr10	85154379	85154381	chr10,85154089,85154499	-0.648760436	1.82E-06	7.31E-05	TRUE	Liver	5month	F	TBT	WK	+	Mterf2	protein-coding	WK_TBT_F_Li_adt	intron
chr10	85936816	85937406	+	ORR1B1-int	LTR	ERVL-MaLR	chr10	85937289	85937291	chr10,85937026,85937484	-0.593377586	0.000778773	0.003664602	TRUE	Liver	5month	M	BPA10mg	BA	+	Ascl4	protein-coding	BA_BPA10mg_M_Li_adt	Intergenic
chr10	85936816	85937406	+	ORR1B1-int	LTR	ERVL-MaLR	chr10	85937289	85937291	chr10,85937026,85937484	0.605145384	0.000927466	0.00823686	TRUE	Liver	5month	F	TBT	WK	+	Ascl4	protein-coding	WK_TBT_F_Li_adt	Intergenic
chr10	86491580	86491706	-	MIR3	SINE	MIR	chr10	86491599	86491601	chr10,86491174,86491734	0.740927048	1.20E-07	9.38E-07	TRUE	Liver	5month	F	BPA10mg	BA	+	Syn3	protein-coding	BA_BPA10mg_F_Li_adt	intron
chr10	86491580	86491706	-	MIR3	SINE	MIR	chr10	86491599	86491601	chr10,86491174,86491734	-1.037609595	7.36E-11	6.60E-10	TRUE	Liver	5month	M	BPA10ug	BA	+	Syn3	protein-coding	BA_BPA10ug_M_Li_adt	intron
chr10	86689263	86689417	+	B2_Mm2	SINE	B2	chr10	86689323	86689325	chr10,86688997,86689449	0.799223005	0.000246832	0.001660567	TRUE	Liver	5month	M	PM2.5	MU	+	1810014B01Rik	pseudo	MU_PM2.5_M_Li_adt	non-coding
chr10	86690087	86690198	-	B1_Mur1	SINE	Alu	chr10	86690155	86690157	chr10,86690005,86690340	0.86681762	1.04E-06	2.25E-05	TRUE	Liver	5month	M	PM2.5	MU	+	1810014B01Rik	pseudo	MU_PM2.5_M_Li_adt	TTS
chr10	86699123	86699321	+	B4A	SINE	B4	chr10	86699289	86699291	chr10,86699162,86699456	0.763864047	6.61E-05	0.000592969	TRUE	Liver	5month	M	PM2.5	MU	+	Hsp90b1	protein-coding	MU_PM2.5_M_Li_adt	intron
chr10	86810768	86811116	-	MTEa	LTR	ERVL-MaLR	chr10	86810821	86810823	chr10,86810639,86810972	-0.587279441	5.07E-05	0.000170666	TRUE	Liver	5month	F	As	ZB	+	Nt5dc3	protein-coding	ZB_As_F_Li_adt	intron
chr10	86845252	86845446	+	MLT1A1	LTR	ERVL-MaLR	chr10	86845322	86845324	chr10,86845155,86845455	0.693820408	9.66E-07	1.21E-05	TRUE	Liver	5month	F	PM2.5	MU	+	Nt5dc3	protein-coding	MU_PM2.5_F_Li_adt	intron
chr10	87005304	87006579	+	Lx4A	LINE	L1	chr10	87006106	87006108	chr10,87005996,87006281	0.6672992	5.65E-10	9.04E-09	TRUE	Liver	5month	F	BPA10mg	BA	+	Stab2	protein-coding	BA_BPA10mg_F_Li_adt	intron
chr10	87526102	87526534	-	Lx	LINE	L1	chr10	87526302	87526304	chr10,87526200,87526469	-0.809193469	4.05E-07	2.71E-06	TRUE	Liver	5month	F	BPA10mg	BA	+	Pah	protein-coding	BA_BPA10mg_F_Li_adt	intron
chr10	87526102	87526534	-	Lx	LINE	L1	chr10	87526302	87526304	chr10,87526200,87526469	0.694498143	0.000261737	0.000624951	TRUE	Liver	5month	M	BPA10ug	BA	+	Pah	protein-coding	BA_BPA10ug_M_Li_adt	intron
chr10	87532793	87533041	-	Lx5	LINE	L1	chr10	87533017	87533019	chr10,87532870,87533146	-0.638181797	9.98E-05	0.000326411	TRUE	Liver	5month	F	BPA10mg	BA	+	Pah	protein-coding	BA_BPA10mg_F_Li_adt	intron
chr10	87532793	87533041	-	Lx5	LINE	L1	chr10	87533017	87533019	chr10,87532870,87533146	0.712278945	0.000315528	0.000741516	TRUE	Liver	5month	M	BPA10ug	BA	+	Pah	protein-coding	BA_BPA10ug_M_Li_adt	intron
chr10	87558384	87558499	-	RSINE1	SINE	B4	chr10	87558485	87558487	chr10,87558329,87558580	-0.774740781	7.07E-06	3.26E-05	TRUE	Liver	5month	F	BPA10mg	BA	+	Pah	protein-coding	BA_BPA10mg_F_Li_adt	intron
chr10	87558384	87558499	-	RSINE1	SINE	B4	chr10	87558485	87558487	chr10,87558329,87558580	0.685597455	3.93E-06	0.000133138	TRUE	Liver	5month	F	TBT	WK	+	Pah	protein-coding	WK_TBT_F_Li_adt	intron
chr10	87584603	87585305	-	RMER6D	LTR	ERVK	chr10	87584955	87584957	chr10,87584837,87585086	-0.87332449	8.17E-05	0.001216186	TRUE	Liver	5month	F	TCDD	AL	+	Pah	protein-coding	AL_TCDD_F_Li_adt	TTS
chr10	87584603	87585305	-	RMER6D	LTR	ERVK	chr10	87584955	87584957	chr10,87584837,87585086	-1.116950134	1.60E-06	4.42E-05	TRUE	Liver	5month	M	PM2.5	BI	+	Pah	protein-coding	BI_PM2.5_M_Li_adt	TTS
chr10	87585566	87585837	-	B4A	SINE	B4	chr10	87585773	87585775	chr10,87585633,87585902	-0.70031073	8.06E-05	0.001204034	TRUE	Liver	5month	F	TCDD	AL	+	Pah	protein-coding	AL_TCDD_F_Li_adt	Intergenic
chr10	87585566	87585837	-	B4A	SINE	B4	chr10	87585773	87585775	chr10,87585633,87585902	-0.626809355	0.001043226	0.002537513	TRUE	Liver	5month	F	BPA10mg	BA	+	Pah	protein-coding	BA_BPA10mg_F_Li_adt	Intergenic
chr10	87585566	87585837	-	B4A	SINE	B4	chr10	87585773	87585775	chr10,87585633,87585902	-0.967180479	0.000204795	0.001821918	TRUE	Liver	5month	M	PM2.5	BI	+	Pah	protein-coding	BI_PM2.5_M_Li_adt	Intergenic
chr10	87585566	87585837	-	B4A	SINE	B4	chr10	87585773	87585775	chr10,87585633,87585902	0.818870525	0.000480239	0.003346983	TRUE	Liver	5month	M	TBT	WK	+	Pah	protein-coding	WK_TBT_M_Li_adt	Intergenic
chr10	87587846	87588285	-	Lx8	LINE	L1	chr10	87588084	87588086	chr10,87587982,87588295	0.590235087	0.000854174	0.006264232	TRUE	Liver	5month	M	TCDD	AL	+	Pah	protein-coding	AL_TCDD_M_Li_adt	Intergenic
chr10	87587846	87588285	-	Lx8	LINE	L1	chr10	87588084	87588086	chr10,87587982,87588295	-0.702377831	5.70E-05	0.000200682	TRUE	Liver	5month	F	BPA10mg	BA	+	Pah	protein-coding	BA_BPA10mg_F_Li_adt	Intergenic
chr10	87587846	87588285	-	Lx8	LINE	L1	chr10	87588084	87588086	chr10,87587982,87588295	-0.814925067	0.000111778	0.001141739	TRUE	Liver	5month	M	PM2.5	BI	+	Pah	protein-coding	BI_PM2.5_M_Li_adt	Intergenic
chr10	87587846	87588285	-	Lx8	LINE	L1	chr10	87588084	87588086	chr10,87587982,87588295	0.643189753	7.10E-05	0.00122382	TRUE	Liver	5month	F	TBT	WK	+	Pah	protein-coding	WK_TBT_F_Li_adt	Intergenic
chr10	87588289	87588649	+	MTD	LTR	ERVL-MaLR	chr10	87588495	87588497	chr10,87588380,87588674	0.792634117	2.06E-05	0.0004815	TRUE	Liver	5month	F	TBT	WK	+	Pah	protein-coding	WK_TBT_F_Li_adt	Intergenic
chr10	87717222	87717360	+	B1_Mur1	SINE	Alu	chr10	87717293	87717295	chr10,87717196,87717483	-0.656817114	2.35E-05	0.000322067	TRUE	Liver	5month	M	TBT	WK	+	Igf1	protein-coding	WK_TBT_M_Li_adt	Intergenic
chr10	87827617	87828005	-	MTD	LTR	ERVL-MaLR	chr10	87827637	87827639	chr10,87827519,87827862	-0.759762333	4.03E-05	0.000801385	TRUE	Liver	5month	F	TBT	WK	+	Igf1	protein-coding	WK_TBT_F_Li_adt	Intergenic
chr10	87892355	87892632	+	B4A	SINE	B4	chr10	87892425	87892427	chr10,87892288,87892524	-0.732540581	6.95E-05	0.000616425	TRUE	Liver	5month	M	PM2.5	MU	+	Igf1	protein-coding	MU_PM2.5_M_Li_adt	intron
chr10	87897541	87897633	+	L2a	LINE	L2	chr10	87897595	87897597	chr10,87897324,87897771	-0.777477322	7.53E-07	0.000506765	TRUE	Liver	5month	F	DEHP	DO	+	Igf1	protein-coding	DO_DEHP_F_Li_adt	intron
chr10	88451343	88451544	+	MLT1H	LTR	ERVL-MaLR	chr10	88451373	88451375	chr10,88451233,88451524	0.614341547	7.28E-09	4.36E-08	TRUE	Liver	5month	M	BPA10ug	BA	+	Sycp3	protein-coding	BA_BPA10ug_M_Li_adt	Intergenic
chr10	89460178	89460290	-	B1_Mus1	SINE	Alu	chr10	89460199	89460201	chr10,89459994,89460289	0.660151892	1.90E-07	0.000198167	TRUE	Liver	5month	F	Pb	DO	+	Gas2l3	protein-coding	DO_Pb_F_Li_adt	intron
chr10	89626732	89626993	+	ORR1G	LTR	ERVL-MaLR	chr10	89626882	89626884	chr10,89626777,89627068	0.647721494	5.33E-07	1.64E-05	TRUE	Liver	5month	M	TCDD	AL	+	Slc17a8	protein-coding	AL_TCDD_M_Li_adt	Intergenic
chr10	89696384	89696563	+	B2_Mm2	SINE	B2	chr10	89696472	89696474	chr10,89696351,89696598	-0.604295055	6.57E-06	2.66E-05	TRUE	Liver	5month	F	As	ZB	+	1500026H17Rik	ncRNA	ZB_As_F_Li_adt	intron
chr10	91060836	91061255	+	MER21B	LTR	ERVL	chr10	91060970	91060972	chr10,91060852,91061090	-0.755433746	2.34E-08	1.47E-07	TRUE	Liver	5month	F	As	ZB	+	Apaf1	protein-coding	ZB_As_F_Li_adt	intron
chr10	91138311	91138596	-	ORR1B2	LTR	ERVL-MaLR	chr10	91138485	91138487	chr10,91138327,91138621	-1.071228694	2.83E-12	2.74E-10	TRUE	Liver	5month	M	BPA10mg	BA	+	Slc25a3	protein-coding	BA_BPA10mg_M_Li_adt	Intergenic
chr10	91138311	91138596	-	ORR1B2	LTR	ERVL-MaLR	chr10	91138485	91138487	chr10,91138327,91138621	-0.985259632	2.24E-13	3.35E-12	TRUE	Liver	5month	M	BPA10ug	BA	+	Slc25a3	protein-coding	BA_BPA10ug_M_Li_adt	Intergenic
chr10	91138311	91138596	-	ORR1B2	LTR	ERVL-MaLR	chr10	91138485	91138487	chr10,91138327,91138621	0.623885773	1.13E-06	5.28E-06	TRUE	Liver	5month	F	As	ZB	+	Slc25a3	protein-coding	ZB_As_F_Li_adt	Intergenic
chr10	91688537	91688754	+	MLT1D	LTR	ERVL-MaLR	chr10	91688696	91688698	chr10,91688544,91688834	-0.970941985	2.51E-09	2.47E-07	TRUE	Liver	5month	M	TBT	WK	+	Mir135a-2	ncRNA	WK_TBT_M_Li_adt	Intergenic
chr10	93506109	93506308	+	MIR	SINE	MIR	chr10	93506185	93506187	chr10,93506007,93506436	-0.949719105	6.51E-07	1.93E-05	TRUE	Liver	5month	M	TCDD	AL	+	Hal	protein-coding	AL_TCDD_M_Li_adt	intron
chr10	93506109	93506308	+	MIR	SINE	MIR	chr10	93506185	93506187	chr10,93506007,93506436	-1.289825841	2.20E-09	1.55E-07	TRUE	Liver	5month	M	PM2.5	MU	+	Hal	protein-coding	MU_PM2.5_M_Li_adt	intron
chr10	93961669	93962044	+	L1MB2	LINE	L1	chr10	93961887	93961889	chr10,93961690,93961983	-0.926198275	1.11E-06	1.47E-05	TRUE	Liver	5month	M	BPA10mg	BA	+	Mir331	ncRNA	BA_BPA10mg_M_Li_adt	3' UTR
chr10	93961669	93962044	+	L1MB2	LINE	L1	chr10	93961887	93961889	chr10,93961690,93961983	-1.012801511	3.63E-09	2.31E-08	TRUE	Liver	5month	M	BPA10ug	BA	+	Mir331	ncRNA	BA_BPA10ug_M_Li_adt	3' UTR
chr10	93961669	93962044	+	L1MB2	LINE	L1	chr10	93961887	93961889	chr10,93961690,93961983	1.137761847	5.48E-30	3.38E-28	TRUE	Liver	5month	F	As	ZB	+	Mir331	ncRNA	ZB_As_F_Li_adt	3' UTR
chr10	93961669	93962044	+	L1MB2	LINE	L1	chr10	93961887	93961889	chr10,93961690,93961983	0.947602332	2.77E-12	2.89E-10	TRUE	Liver	5month	M	As	ZB	+	Mir331	ncRNA	ZB_As_M_Li_adt	3' UTR
chr10	94007844	94007964	+	MIR	SINE	MIR	chr10	94007852	94007854	chr10,94007637,94007979	-0.719674561	9.89E-07	2.72E-05	TRUE	Liver	5month	M	TCDD	AL	+	Vezt	protein-coding	AL_TCDD_M_Li_adt	intron
chr10	94007844	94007964	+	MIR	SINE	MIR	chr10	94007852	94007854	chr10,94007637,94007979	-0.768212153	5.46E-09	1.40E-06	TRUE	Liver	5month	F	PM2.5	BI	+	Vezt	protein-coding	BI_PM2.5_F_Li_adt	intron
chr10	94050857	94051055	+	B3A	SINE	B2	chr10	94050925	94050927	chr10,94050795,94051042	-0.59409773	9.54E-10	1.42E-08	TRUE	Liver	5month	F	BPA10mg	BA	+	Fgd6	protein-coding	BA_BPA10mg_F_Li_adt	intron
chr10	94205076	94205155	+	ID4	SINE	ID	chr10	94205130	94205132	chr10,94205011,94205357	0.601235067	0.000684958	0.007748986	TRUE	Liver	5month	F	PM2.5	BI	+	Ndufa12	protein-coding	BI_PM2.5_F_Li_adt	intron
chr10	94483132	94483485	-	L2a	LINE	L2	chr10	94483317	94483319	chr10,94483226,94483474	-0.748110608	1.93E-05	5.79E-05	TRUE	Liver	5month	M	BPA10ug	BA	+	Tmcc3	protein-coding	BA_BPA10ug_M_Li_adt	Intergenic
chr10	94835262	94835352	+	ID_B1	SINE	B4	chr10	94835283	94835285	chr10,94835014,94835393	-1.037808662	1.05E-07	2.03E-06	TRUE	Liver	5month	M	BPA10mg	BA	+	Plxnc1	protein-coding	BA_BPA10mg_M_Li_adt	intron
chr10	94835262	94835352	+	ID_B1	SINE	B4	chr10	94835283	94835285	chr10,94835014,94835393	-1.099418061	1.34E-09	9.28E-09	TRUE	Liver	5month	M	BPA10ug	BA	+	Plxnc1	protein-coding	BA_BPA10ug_M_Li_adt	intron
chr10	94835262	94835352	+	ID_B1	SINE	B4	chr10	94835283	94835285	chr10,94835014,94835393	1.174818476	2.04E-21	5.44E-20	TRUE	Liver	5month	F	As	ZB	+	Plxnc1	protein-coding	ZB_As_F_Li_adt	intron
chr10	95103686	95104152	+	Lx8	LINE	L1	chr10	95104017	95104019	chr10,95103909,95104136	0.666103119	1.13E-07	4.32E-06	TRUE	Liver	5month	F	BPA10ug	BA	+	Gm29684	ncRNA	BA_BPA10ug_F_Li_adt	Intergenic
chr10	95151114	95151447	+	MTEb	LTR	ERVL-MaLR	chr10	95151266	95151268	chr10,95151099,95151610	0.631821896	5.92E-11	1.14E-08	TRUE	Liver	5month	F	BPA10ug	BA	+	Gm29684	ncRNA	BA_BPA10ug_F_Li_adt	Intergenic
chr10	95151114	95151447	+	MTEb	LTR	ERVL-MaLR	chr10	95151266	95151268	chr10,95151099,95151610	0.876003818	1.65E-20	4.01E-19	TRUE	Liver	5month	F	As	ZB	+	Gm29684	ncRNA	ZB_As_F_Li_adt	Intergenic
chr10	95248873	95249256	-	MTB	LTR	ERVL-MaLR	chr10	95249010	95249012	chr10,95248820,95249179	-0.919369797	4.13E-09	1.30E-07	TRUE	Liver	5month	M	BPA10mg	BA	+	Cradd	protein-coding	BA_BPA10mg_M_Li_adt	intron
chr10	95248873	95249256	-	MTB	LTR	ERVL-MaLR	chr10	95249010	95249012	chr10,95248820,95249179	-0.72695914	8.79E-08	4.24E-07	TRUE	Liver	5month	M	BPA10ug	BA	+	Cradd	protein-coding	BA_BPA10ug_M_Li_adt	intron
chr10	95248873	95249256	-	MTB	LTR	ERVL-MaLR	chr10	95249010	95249012	chr10,95248820,95249179	0.742149586	8.18E-16	1.25E-14	TRUE	Liver	5month	F	As	ZB	+	Cradd	protein-coding	ZB_As_F_Li_adt	intron
chr10	95248873	95249256	-	MTB	LTR	ERVL-MaLR	chr10	95249010	95249012	chr10,95248820,95249179	0.880163184	5.27E-15	1.40E-12	TRUE	Liver	5month	M	As	ZB	+	Cradd	protein-coding	ZB_As_M_Li_adt	intron
chr10	95280179	95280692	+	RLTR12C	LTR	ERVK	chr10	95280546	95280548	chr10,95280432,95280666	-0.738303528	0.000148854	0.000916207	TRUE	Liver	5month	M	BPA10mg	BA	+	Cradd	protein-coding	BA_BPA10mg_M_Li_adt	intron
chr10	95281699	95281848	+	RMER10A	LTR	ERVL	chr10	95281773	95281775	chr10,95281573,95281923	-1.125135728	1.51E-08	8.85E-07	TRUE	Liver	5month	M	TCDD	AL	+	Cradd	protein-coding	AL_TCDD_M_Li_adt	intron
chr10	95281699	95281848	+	RMER10A	LTR	ERVL	chr10	95281773	95281775	chr10,95281573,95281923	-0.883935964	1.83E-05	0.000267017	TRUE	Liver	5month	M	TBT	WK	+	Cradd	protein-coding	WK_TBT_M_Li_adt	intron
chr10	95311976	95312320	+	ORR1E	LTR	ERVL-MaLR	chr10	95312153	95312155	chr10,95311763,95312239	-0.634870947	1.98E-06	7.83E-05	TRUE	Liver	5month	F	TBT	WK	+	Cradd	protein-coding	WK_TBT_F_Li_adt	intron
chr10	95420241	95420852	+	L2	LINE	L2	chr10	95420492	95420494	chr10,95420350,95420607	-0.739351662	1.08E-06	2.93E-05	TRUE	Liver	5month	M	TCDD	AL	+	5730420D15Rik	ncRNA	AL_TCDD_M_Li_adt	intron
chr10	95420241	95420852	+	L2	LINE	L2	chr10	95420492	95420494	chr10,95420350,95420607	-0.745134863	4.55E-05	0.000338281	TRUE	Liver	5month	M	BPA10mg	BA	+	5730420D15Rik	ncRNA	BA_BPA10mg_M_Li_adt	intron
chr10	95689947	95690161	+	ORR1B1	LTR	ERVL-MaLR	chr10	95690021	95690023	chr10,95689910,95690188	-0.80912472	5.05E-07	2.52E-06	TRUE	Liver	5month	F	As	ZB	+	Nudt4	protein-coding	ZB_As_F_Li_adt	Intergenic
chr10	95782520	95782865	+	ORR1A1	LTR	ERVL-MaLR	chr10	95782573	95782575	chr10,95782307,95782685	0.594331438	6.45E-07	8.64E-06	TRUE	Liver	5month	F	PM2.5	MU	+	Eea1	protein-coding	MU_PM2.5_F_Li_adt	Intergenic
chr10	95792842	95793642	+	Lx	LINE	L1	chr10	95793387	95793389	chr10,95793089,95793490	1.070592226	6.24E-05	0.000441741	TRUE	Liver	5month	M	BPA10mg	BA	+	Eea1	protein-coding	BA_BPA10mg_M_Li_adt	Intergenic
chr10	95792842	95793642	+	Lx	LINE	L1	chr10	95793387	95793389	chr10,95793089,95793490	0.76054145	0.000158219	0.000394565	TRUE	Liver	5month	M	BPA10ug	BA	+	Eea1	protein-coding	BA_BPA10ug_M_Li_adt	Intergenic
chr10	95792842	95793642	+	Lx	LINE	L1	chr10	95793387	95793389	chr10,95793089,95793490	0.618851684	3.61E-05	0.000244871	TRUE	Liver	5month	F	PM2.5	MU	+	Eea1	protein-coding	MU_PM2.5_F_Li_adt	Intergenic
chr10	95794168	95794458	+	B4A	SINE	B4	chr10	95794246	95794248	chr10,95793907,95794353	0.919609735	0.000165512	0.001004056	TRUE	Liver	5month	M	BPA10mg	BA	+	Eea1	protein-coding	BA_BPA10mg_M_Li_adt	Intergenic
chr10	95794168	95794458	+	B4A	SINE	B4	chr10	95794246	95794248	chr10,95793907,95794353	0.967218841	7.98E-08	3.89E-07	TRUE	Liver	5month	M	BPA10ug	BA	+	Eea1	protein-coding	BA_BPA10ug_M_Li_adt	Intergenic
chr10	95794168	95794458	+	B4A	SINE	B4	chr10	95794246	95794248	chr10,95793907,95794353	0.694727329	3.98E-06	3.90E-05	TRUE	Liver	5month	F	PM2.5	MU	+	Eea1	protein-coding	MU_PM2.5_F_Li_adt	Intergenic
chr10	95794168	95794458	+	B4A	SINE	B4	chr10	95794246	95794248	chr10,95793907,95794353	-0.5974818	0.000977091	0.002467104	TRUE	Liver	5month	F	As	ZB	+	Eea1	protein-coding	ZB_As_F_Li_adt	Intergenic
chr10	95965800	95966661	+	RLTR33	LTR	ERVK	chr10	95966597	95966599	chr10,95966329,95966847	-0.647443794	2.50E-09	3.26E-08	TRUE	Liver	5month	F	BPA10mg	BA	+	Eea1	protein-coding	BA_BPA10mg_F_Li_adt	intron
chr10	95965800	95966661	+	RLTR33	LTR	ERVK	chr10	95966597	95966599	chr10,95966329,95966847	-0.802228887	1.37E-13	2.95E-10	TRUE	Liver	5month	F	PM2.5	BI	+	Eea1	protein-coding	BI_PM2.5_F_Li_adt	intron
chr10	95965800	95966661	+	RLTR33	LTR	ERVK	chr10	95966597	95966599	chr10,95966329,95966847	-0.707169932	6.36E-08	1.50E-06	TRUE	Liver	5month	M	As	ZB	+	Eea1	protein-coding	ZB_As_M_Li_adt	intron
chr10	96181495	96181698	-	L2c	LINE	L2	chr10	96181572	96181574	chr10,96181354,96181789	-0.744329527	0.000151971	0.000932309	TRUE	Liver	5month	M	BPA10mg	BA	+	4930459C07Rik	ncRNA	BA_BPA10mg_M_Li_adt	Intergenic
chr10	96181495	96181698	-	L2c	LINE	L2	chr10	96181572	96181574	chr10,96181354,96181789	0.789542652	1.48E-12	1.59E-11	TRUE	Liver	5month	F	As	ZB	+	4930459C07Rik	ncRNA	ZB_As_F_Li_adt	Intergenic
chr10	96298631	96298848	-	B4	SINE	B4	chr10	96298820	96298822	chr10,96298602,96299002	0.615672102	3.06E-09	2.81E-07	TRUE	Liver	5month	F	TCDD	AL	+	4930459C07Rik	ncRNA	AL_TCDD_F_Li_adt	Intergenic
chr10	96298631	96298848	-	B4	SINE	B4	chr10	96298820	96298822	chr10,96298602,96299002	-0.585653082	0.000140438	0.001069805	TRUE	Liver	5month	M	PM2.5	MU	+	4930459C07Rik	ncRNA	MU_PM2.5_M_Li_adt	Intergenic
chr10	96374313	96374468	+	L1MCa	LINE	L1	chr10	96374467	96374469	chr10,96374331,96374902	-0.656284967	1.95E-06	2.37E-05	TRUE	Liver	5month	M	BPA10mg	BA	+	4930459C07Rik	ncRNA	BA_BPA10mg_M_Li_adt	Intergenic
chr10	96374313	96374468	+	L1MCa	LINE	L1	chr10	96374467	96374469	chr10,96374331,96374902	-0.650760647	8.36E-08	4.05E-07	TRUE	Liver	5month	M	BPA10ug	BA	+	4930459C07Rik	ncRNA	BA_BPA10ug_M_Li_adt	Intergenic
chr10	96374313	96374468	+	L1MCa	LINE	L1	chr10	96374467	96374469	chr10,96374331,96374902	-0.600770149	1.91E-06	2.11E-05	TRUE	Liver	5month	F	PM2.5	MU	+	4930459C07Rik	ncRNA	MU_PM2.5_F_Li_adt	Intergenic
chr10	96374313	96374468	+	L1MCa	LINE	L1	chr10	96374467	96374469	chr10,96374331,96374902	0.930784423	1.43E-19	3.19E-18	TRUE	Liver	5month	F	As	ZB	+	4930459C07Rik	ncRNA	ZB_As_F_Li_adt	Intergenic
chr10	96825265	96825441	+	ORR1G	LTR	ERVL-MaLR	chr10	96825276	96825278	chr10,96824997,96825503	-0.585673966	0.001442901	0.006622392	TRUE	Liver	5month	M	PM2.5	MU	+	Btg1	protein-coding	MU_PM2.5_M_Li_adt	Intergenic
chr10	98839007	98839189	-	LFSINE_Vert	SINE	tRNA	chr10	98839164	98839166	chr10,98838906,98839372	-0.686965982	1.86E-08	1.86E-07	TRUE	Liver	5month	F	BPA10mg	BA	+	Atp2b1	protein-coding	BA_BPA10mg_F_Li_adt	Intergenic
chr10	98839007	98839189	-	LFSINE_Vert	SINE	tRNA	chr10	98839164	98839166	chr10,98838906,98839372	-0.717497734	5.60E-09	4.09E-07	TRUE	Liver	5month	F	BPA10ug	BA	+	Atp2b1	protein-coding	BA_BPA10ug_F_Li_adt	Intergenic
chr10	98839007	98839189	-	LFSINE_Vert	SINE	tRNA	chr10	98839164	98839166	chr10,98838906,98839372	0.675790588	1.47E-11	4.30E-09	TRUE	Liver	5month	M	TBT	WK	+	Atp2b1	protein-coding	WK_TBT_M_Li_adt	Intergenic
chr10	98857294	98857701	-	LTR16A	LTR	ERVL	chr10	98857597	98857599	chr10,98857393,98857819	-0.772682058	4.83E-09	3.00E-08	TRUE	Liver	5month	M	BPA10ug	BA	+	Atp2b1	protein-coding	BA_BPA10ug_M_Li_adt	Intergenic
chr10	98880451	98881138	+	L2a	LINE	L2	chr10	98880877	98880879	chr10,98880760,98881027	-0.976789695	2.85E-05	0.000227719	TRUE	Liver	5month	M	BPA10mg	BA	+	Atp2b1	protein-coding	BA_BPA10mg_M_Li_adt	Intergenic
chr10	98962102	98962209	-	L2c	LINE	L2	chr10	98962192	98962194	chr10,98962004,98962505	-0.625938994	1.59E-17	2.94E-15	TRUE	Liver	5month	F	BPA10mg	BA	+	Atp2b1	protein-coding	BA_BPA10mg_F_Li_adt	intron
chr10	99214564	99214691	-	B1F1	SINE	Alu	chr10	99214598	99214600	chr10,99214492,99215163	-0.632804248	2.27E-07	3.87E-06	TRUE	Liver	5month	M	BPA10mg	BA	+	Dusp6	protein-coding	BA_BPA10mg_M_Li_adt	Intergenic
chr10	99214564	99214691	-	B1F1	SINE	Alu	chr10	99214598	99214600	chr10,99214492,99215163	-0.765547907	2.14E-14	3.89E-13	TRUE	Liver	5month	M	BPA10ug	BA	+	Dusp6	protein-coding	BA_BPA10ug_M_Li_adt	Intergenic
chr10	99214564	99214691	-	B1F1	SINE	Alu	chr10	99214598	99214600	chr10,99214492,99215163	0.937797688	3.93E-33	3.28E-31	TRUE	Liver	5month	F	As	ZB	+	Dusp6	protein-coding	ZB_As_F_Li_adt	Intergenic
chr10	99214564	99214691	-	B1F1	SINE	Alu	chr10	99214598	99214600	chr10,99214492,99215163	0.6729131	1.71E-16	7.80E-14	TRUE	Liver	5month	M	As	ZB	+	Dusp6	protein-coding	ZB_As_M_Li_adt	Intergenic
chr10	99240636	99240760	+	B4	SINE	B4	chr10	99240673	99240675	chr10,99240367,99240909	-0.594003007	3.63E-05	0.000126193	TRUE	Liver	5month	F	As	ZB	+	Dusp6	protein-coding	ZB_As_F_Li_adt	Intergenic
chr10	99240636	99240760	+	B4	SINE	B4	chr10	99240673	99240675	chr10,99240367,99240909	-0.601876709	0.000898078	0.004442757	TRUE	Liver	5month	M	As	ZB	+	Dusp6	protein-coding	ZB_As_M_Li_adt	Intergenic
chr10	99327644	99327838	+	MERVL_2A-int	LTR	ERVL	chr10	99327762	99327764	chr10,99327487,99327926	-0.810191684	2.33E-11	2.31E-10	TRUE	Liver	5month	M	BPA10ug	BA	+	Dusp6	protein-coding	BA_BPA10ug_M_Li_adt	Intergenic
chr10	99327644	99327838	+	MERVL_2A-int	LTR	ERVL	chr10	99327762	99327764	chr10,99327487,99327926	0.686256065	1.20E-15	1.81E-14	TRUE	Liver	5month	F	As	ZB	+	Dusp6	protein-coding	ZB_As_F_Li_adt	Intergenic
chr10	99430680	99430963	-	L2a	LINE	L2	chr10	99430855	99430857	chr10,99430724,99431100	0.747276643	2.40E-08	1.30E-06	TRUE	Liver	5month	F	BPA10ug	BA	+	Dusp6	protein-coding	BA_BPA10ug_F_Li_adt	Intergenic
chr10	101480850	101481149	+	Lx5c	LINE	L1	chr10	101480894	101480896	chr10,101480793,101481029	-0.698973227	1.37E-05	5.80E-05	TRUE	Liver	5month	F	BPA10mg	BA	+	Mgat4c	protein-coding	BA_BPA10mg_F_Li_adt	Intergenic
chr10	102225302	102225500	+	B4A	SINE	B4	chr10	102225369	102225371	chr10,102225224,102225490	0.607648681	1.84E-05	0.000440948	TRUE	Liver	5month	F	TBT	WK	+	Mgat4c	protein-coding	WK_TBT_F_Li_adt	intron
chr10	102762134	102762619	+	RMER20A	LTR	ERVK	chr10	102762571	102762573	chr10,102762282,102762780	-0.760632687	5.52E-08	1.17E-06	TRUE	Liver	5month	M	BPA10mg	BA	+	Rassf9	protein-coding	BA_BPA10mg_M_Li_adt	Intergenic
chr10	102762134	102762619	+	RMER20A	LTR	ERVK	chr10	102762571	102762573	chr10,102762282,102762780	0.803380326	8.71E-14	2.17E-10	TRUE	Liver	5month	F	PM2.5	BI	+	Rassf9	protein-coding	BI_PM2.5_F_Li_adt	Intergenic
chr10	102762134	102762619	+	RMER20A	LTR	ERVK	chr10	102762571	102762573	chr10,102762282,102762780	-0.696074403	1.01E-08	5.51E-07	TRUE	Liver	5month	M	PM2.5	MU	+	Rassf9	protein-coding	MU_PM2.5_M_Li_adt	Intergenic
chr10	102762134	102762619	+	RMER20A	LTR	ERVK	chr10	102762571	102762573	chr10,102762282,102762780	0.728872092	5.27E-08	4.56E-06	TRUE	Liver	5month	F	TBT	WK	+	Rassf9	protein-coding	WK_TBT_F_Li_adt	Intergenic
chr10	102779211	102780365	-	Lx2B	LINE	L1	chr10	102779440	102779442	chr10,102779286,102779657	0.626539223	6.32E-05	0.000170865	TRUE	Liver	5month	M	BPA10ug	BA	+	Alx1	protein-coding	BA_BPA10ug_M_Li_adt	Intergenic
chr10	102779211	102780365	-	Lx2B	LINE	L1	chr10	102779440	102779442	chr10,102779286,102779657	0.713258286	5.69E-06	0.000252814	TRUE	Liver	5month	F	PM2.5	BI	+	Alx1	protein-coding	BI_PM2.5_F_Li_adt	Intergenic
chr10	102779211	102780365	-	Lx2B	LINE	L1	chr10	102779440	102779442	chr10,102779286,102779657	-1.08030818	7.94E-09	4.53E-07	TRUE	Liver	5month	M	PM2.5	MU	+	Alx1	protein-coding	MU_PM2.5_M_Li_adt	Intergenic
chr10	102779211	102780365	-	Lx2B	LINE	L1	chr10	102779440	102779442	chr10,102779286,102779657	0.705851355	0.00016487	0.002285272	TRUE	Liver	5month	F	TBT	WK	+	Alx1	protein-coding	WK_TBT_F_Li_adt	Intergenic
chr10	102779211	102780365	-	Lx2B	LINE	L1	chr10	102779440	102779442	chr10,102779286,102779657	-0.692876701	0.000107647	0.001053794	TRUE	Liver	5month	M	TBT	WK	+	Alx1	protein-coding	WK_TBT_M_Li_adt	Intergenic
chr10	102779211	102780365	-	Lx2B	LINE	L1	chr10	102779440	102779442	chr10,102779286,102779657	-0.613467132	0.001967077	0.004617939	TRUE	Liver	5month	F	As	ZB	+	Alx1	protein-coding	ZB_As_F_Li_adt	Intergenic
chr10	104455612	104455867	+	L1MA7	LINE	L1	chr10	104455707	104455709	chr10,104455574,104455926	-0.613836619	1.06E-05	9.91E-05	TRUE	Liver	5month	M	BPA10mg	BA	+	Mir6411	ncRNA	BA_BPA10mg_M_Li_adt	Intergenic
chr10	104455612	104455867	+	L1MA7	LINE	L1	chr10	104455707	104455709	chr10,104455574,104455926	-0.624708958	5.88E-07	1.43E-05	TRUE	Liver	5month	M	PM2.5	MU	+	Mir6411	ncRNA	MU_PM2.5_M_Li_adt	Intergenic
chr10	105468081	105468363	+	MLT1C	LTR	ERVL-MaLR	chr10	105468264	105468266	chr10,105468150,105468405	-0.905545879	2.39E-07	4.03E-06	TRUE	Liver	5month	M	BPA10mg	BA	+	Tmtc2	protein-coding	BA_BPA10mg_M_Li_adt	intron
chr10	105468081	105468363	+	MLT1C	LTR	ERVL-MaLR	chr10	105468264	105468266	chr10,105468150,105468405	-1.065132179	1.17E-10	2.20E-08	TRUE	Liver	5month	M	TBT	WK	+	Tmtc2	protein-coding	WK_TBT_M_Li_adt	intron
chr10	107040438	107040670	+	RMER15-int	LTR	ERVL	chr10	107040591	107040593	chr10,107040456,107041049	0.628149544	7.57E-10	6.38E-08	TRUE	Liver	5month	M	PM2.5	MU	+	Acss3	protein-coding	MU_PM2.5_M_Li_adt	intron
chr10	107313547	107313635	+	MTD	LTR	ERVL-MaLR	chr10	107313575	107313577	chr10,107313409,107313710	-0.585267067	1.91E-09	2.58E-08	TRUE	Liver	5month	F	BPA10mg	BA	+	Lin7a	protein-coding	BA_BPA10mg_F_Li_adt	intron
chr10	107353489	107353896	+	RLTR12B	LTR	ERVK	chr10	107353709	107353711	chr10,107353493,107353818	-0.703129814	5.95E-06	0.000118564	TRUE	Liver	5month	M	TCDD	AL	+	Lin7a	protein-coding	AL_TCDD_M_Li_adt	intron
chr10	110970195	110971349	+	RMER12C	LTR	ERVK	chr10	110971250	110971252	chr10,110971094,110971426	-0.627615422	7.71E-08	6.42E-07	TRUE	Liver	5month	F	BPA10mg	BA	+	Zdhhc17	protein-coding	BA_BPA10mg_F_Li_adt	intron
chr10	111235363	111235575	-	ID_B1	SINE	B4	chr10	111235410	111235412	chr10,111235023,111235767	0.728080993	2.25E-09	1.49E-08	TRUE	Liver	5month	M	BPA10ug	BA	+	Bbs10	protein-coding	BA_BPA10ug_M_Li_adt	intron
chr10	111596716	111597153	+	RMER10A	LTR	ERVL	chr10	111596819	111596821	chr10,111596752,111597056	-0.6325615	2.14E-10	3.91E-09	TRUE	Liver	5month	F	BPA10mg	BA	+	4933440J02Rik	ncRNA	BA_BPA10mg_F_Li_adt	Intergenic
chr10	114419706	114419818	+	MIRb	SINE	MIR	chr10	114419763	114419765	chr10,114419542,114419892	-0.723322347	0.000788368	0.003992617	TRUE	Liver	5month	M	As	ZB	+	Trhde	protein-coding	ZB_As_M_Li_adt	intron
chr10	115031211	115032083	-	MTC-int	LTR	ERVL-MaLR	chr10	115032009	115032011	chr10,115031866,115032225	-0.627572219	0.000276842	0.00154341	TRUE	Liver	5month	M	BPA10mg	BA	+	Tph2	protein-coding	BA_BPA10mg_M_Li_adt	Intergenic
chr10	115226608	115226941	-	MTD	LTR	ERVL-MaLR	chr10	115226735	115226737	chr10,115226643,115226853	-0.713779763	0.00013816	0.000433204	TRUE	Liver	5month	F	BPA10mg	BA	+	Tbc1d15	protein-coding	BA_BPA10mg_F_Li_adt	intron
chr10	115226608	115226941	-	MTD	LTR	ERVL-MaLR	chr10	115226735	115226737	chr10,115226643,115226853	0.675357576	1.21E-06	4.61E-06	TRUE	Liver	5month	M	BPA10ug	BA	+	Tbc1d15	protein-coding	BA_BPA10ug_M_Li_adt	intron
chr10	115233920	115234056	+	RSINE1	SINE	B4	chr10	115233994	115233996	chr10,115233843,115234365	-0.6048927	5.47E-11	6.86E-09	TRUE	Liver	5month	M	PM2.5	MU	+	Tbc1d15	protein-coding	MU_PM2.5_M_Li_adt	intron
chr10	116562298	116562825	+	RLTR11C_MM	LTR	ERVK	chr10	116562407	116562409	chr10,116562266,116562679	-0.604791858	1.35E-05	0.000209965	TRUE	Liver	5month	M	TBT	WK	+	Cnot2	protein-coding	WK_TBT_M_Li_adt	intron
chr10	117185473	117185801	-	L1ME3A	LINE	L1	chr10	117185661	117185663	chr10,117185213,117185989	-0.720152084	4.39E-08	2.16E-06	TRUE	Liver	5month	M	TCDD	AL	+	Frs2	protein-coding	AL_TCDD_M_Li_adt	Intergenic
chr10	117323950	117324151	+	MTD	LTR	ERVL-MaLR	chr10	117323974	117323976	chr10,117323839,117324141	-0.680627313	0.001801017	0.007349272	TRUE	Liver	5month	M	BPA10mg	BA	+	Lyz1	protein-coding	BA_BPA10mg_M_Li_adt	Intergenic
chr10	117323950	117324151	+	MTD	LTR	ERVL-MaLR	chr10	117323974	117323976	chr10,117323839,117324141	-0.705216582	0.00028083	0.000666622	TRUE	Liver	5month	M	BPA10ug	BA	+	Lyz1	protein-coding	BA_BPA10ug_M_Li_adt	Intergenic
chr10	117432535	117432605	+	LTR50	LTR	ERVL	chr10	117432559	117432561	chr10,117432466,117432683	0.74694357	8.43E-10	3.37E-08	TRUE	Liver	5month	M	BPA10mg	BA	+	Cpsf6	protein-coding	BA_BPA10mg_M_Li_adt	Intergenic
chr10	117432535	117432605	+	LTR50	LTR	ERVL	chr10	117432559	117432561	chr10,117432466,117432683	0.692277615	2.66E-08	1.42E-07	TRUE	Liver	5month	M	BPA10ug	BA	+	Cpsf6	protein-coding	BA_BPA10ug_M_Li_adt	Intergenic
chr10	117449698	117450064	-	ORR1D2	LTR	ERVL-MaLR	chr10	117449934	117449936	chr10,117449805,117450141	0.622123309	2.12E-05	0.00026983	TRUE	Liver	5month	F	BPA10ug	BA	+	Cpsf6	protein-coding	BA_BPA10ug_F_Li_adt	Intergenic
chr10	117669814	117669919	-	MLT1H2	LTR	ERVL-MaLR	chr10	117669856	117669858	chr10,117669521,117670084	0.622776568	3.97E-11	6.13E-09	TRUE	Liver	5month	M	TCDD	AL	+	Cpm	protein-coding	AL_TCDD_M_Li_adt	intron
chr10	117669814	117669919	-	MLT1H2	LTR	ERVL-MaLR	chr10	117669856	117669858	chr10,117669521,117670084	0.640537066	2.60E-10	2.09E-09	TRUE	Liver	5month	M	BPA10ug	BA	+	Cpm	protein-coding	BA_BPA10ug_M_Li_adt	intron
chr10	117731318	117731517	+	B3	SINE	B2	chr10	117731422	117731424	chr10,117731280,117731725	-0.626575491	7.91E-15	1.09E-13	TRUE	Liver	5month	F	As	ZB	+	Slc35e3	protein-coding	ZB_As_F_Li_adt	Intergenic
chr10	117836457	117836647	+	B3A	SINE	B2	chr10	117836558	117836560	chr10,117836449,117836698	-0.695466094	9.63E-06	3.06E-05	TRUE	Liver	5month	M	BPA10ug	BA	+	Rap1b	protein-coding	BA_BPA10ug_M_Li_adt	intron
chr10	117908412	117908521	-	L2b	LINE	L2	chr10	117908444	117908446	chr10,117908266,117908582	-0.602127174	0.000118084	0.001319408	TRUE	Liver	5month	M	TCDD	AL	+	4933411E08Rik	ncRNA	AL_TCDD_M_Li_adt	Intergenic
chr10	117908412	117908521	-	L2b	LINE	L2	chr10	117908444	117908446	chr10,117908266,117908582	-0.746727102	7.00E-06	0.0001022	TRUE	Liver	5month	M	PM2.5	MU	+	4933411E08Rik	ncRNA	MU_PM2.5_M_Li_adt	Intergenic
chr10	117908412	117908521	-	L2b	LINE	L2	chr10	117908444	117908446	chr10,117908266,117908582	-0.62064349	0.000148102	0.001003307	TRUE	Liver	5month	M	As	ZB	+	4933411E08Rik	ncRNA	ZB_As_M_Li_adt	Intergenic
chr10	118761730	118761930	+	ID_B1	SINE	B4	chr10	118761758	118761760	chr10,118761585,118761866	-0.8086727	4.15E-08	2.50E-07	TRUE	Liver	5month	F	As	ZB	+	Dyrk2	protein-coding	ZB_As_F_Li_adt	Intergenic
chr10	118796633	118796703	+	MTEb	LTR	ERVL-MaLR	chr10	118796662	118796664	chr10,118796528,118796933	-0.663025162	0.003450091	0.006566373	TRUE	Liver	5month	M	BPA10ug	BA	+	Dyrk2	protein-coding	BA_BPA10ug_M_Li_adt	Intergenic
chr10	119003888	119004561	-	L2	LINE	L2	chr10	119004006	119004008	chr10,119003884,119004246	-0.633816345	4.42E-07	1.47E-05	TRUE	Liver	5month	M	TBT	WK	+	Gm38403	ncRNA	WK_TBT_M_Li_adt	Intergenic
chr10	119447599	119448010	-	MLT2B4	LTR	ERVL	chr10	119447706	119447708	chr10,119447408,119447922	-0.656775558	2.53E-13	1.19E-11	TRUE	Liver	5month	F	BPA10mg	BA	+	Grip1	protein-coding	BA_BPA10mg_F_Li_adt	Intergenic
chr10	119541607	119541989	-	Arthur1	DNA	hAT-Tip100	chr10	119541848	119541850	chr10,119541728,119542239	0.69419236	5.86E-06	1.94E-05	TRUE	Liver	5month	M	BPA10ug	BA	+	Grip1	protein-coding	BA_BPA10ug_M_Li_adt	intron
chr10	120271926	120272147	-	L3	LINE	CR1	chr10	120272110	120272112	chr10,120271979,120272573	-0.692006141	5.90E-08	3.46E-07	TRUE	Liver	5month	F	As	ZB	+	Llph	protein-coding	ZB_As_F_Li_adt	Intergenic
chr10	120986374	120986460	-	MIRb	SINE	MIR	chr10	120986433	120986435	chr10,120986277,120986613	0.620389408	1.71E-05	0.000270363	TRUE	Liver	5month	M	PM2.5	BI	+	Lemd3	protein-coding	BI_PM2.5_M_Li_adt	Intergenic
chr10	120986374	120986460	-	MIRb	SINE	MIR	chr10	120986433	120986435	chr10,120986277,120986613	0.70479169	7.01E-06	6.25E-05	TRUE	Liver	5month	F	PM2.5	MU	+	Lemd3	protein-coding	MU_PM2.5_F_Li_adt	Intergenic
chr10	120986374	120986460	-	MIRb	SINE	MIR	chr10	120986433	120986435	chr10,120986277,120986613	0.717267837	5.22E-05	0.000973821	TRUE	Liver	5month	F	TBT	WK	+	Lemd3	protein-coding	WK_TBT_F_Li_adt	Intergenic
chr10	120986374	120986460	-	MIRb	SINE	MIR	chr10	120986433	120986435	chr10,120986277,120986613	-0.711912751	0.00028289	0.00081019	TRUE	Liver	5month	F	As	ZB	+	Lemd3	protein-coding	ZB_As_F_Li_adt	Intergenic
chr10	120986374	120986460	-	MIRb	SINE	MIR	chr10	120986433	120986435	chr10,120986277,120986613	0.717653783	4.59E-06	5.50E-05	TRUE	Liver	5month	M	As	ZB	+	Lemd3	protein-coding	ZB_As_M_Li_adt	Intergenic
chr10	121336668	121337029	+	ERVB7_2B-LTR_MM	LTR	ERVK	chr10	121336718	121336720	chr10,121336615,121336832	0.722329397	1.27E-06	4.81E-06	TRUE	Liver	5month	M	BPA10ug	BA	+	Tbc1d30	protein-coding	BA_BPA10ug_M_Li_adt	Intergenic
chr10	121429153	121429245	+	ID	SINE	ID	chr10	121429240	121429242	chr10,121429090,121429426	-0.727103699	1.31E-20	7.66E-19	TRUE	Liver	5month	M	BPA10ug	BA	+	Rassf3	protein-coding	BA_BPA10ug_M_Li_adt	intron
chr10	121450412	121451023	+	Lx8	LINE	L1	chr10	121450833	121450835	chr10,121450731,121450930	0.706518935	7.87E-12	8.58E-11	TRUE	Liver	5month	M	BPA10ug	BA	+	Rassf3	protein-coding	BA_BPA10ug_M_Li_adt	intron
chr10	121496608	121496895	+	MLT1A	LTR	ERVL-MaLR	chr10	121496802	121496804	chr10,121496686,121497022	-0.801472838	6.21E-07	8.99E-06	TRUE	Liver	5month	M	BPA10mg	BA	+	Rassf3	protein-coding	BA_BPA10mg_M_Li_adt	Intergenic
chr10	121496608	121496895	+	MLT1A	LTR	ERVL-MaLR	chr10	121496802	121496804	chr10,121496686,121497022	-0.636852882	1.25E-06	4.73E-06	TRUE	Liver	5month	M	BPA10ug	BA	+	Rassf3	protein-coding	BA_BPA10ug_M_Li_adt	Intergenic
chr10	121496608	121496895	+	MLT1A	LTR	ERVL-MaLR	chr10	121496802	121496804	chr10,121496686,121497022	0.933157336	1.34E-18	2.74E-17	TRUE	Liver	5month	F	As	ZB	+	Rassf3	protein-coding	ZB_As_F_Li_adt	Intergenic
chr10	121591046	121591397	+	MTD	LTR	ERVL-MaLR	chr10	121591259	121591261	chr10,121591129,121591386	-0.652120943	1.29E-05	0.000116896	TRUE	Liver	5month	M	BPA10mg	BA	+	Tbk1	protein-coding	BA_BPA10mg_M_Li_adt	intron
chr10	121591046	121591397	+	MTD	LTR	ERVL-MaLR	chr10	121591259	121591261	chr10,121591129,121591386	-0.768534955	1.21E-08	6.92E-08	TRUE	Liver	5month	M	BPA10ug	BA	+	Tbk1	protein-coding	BA_BPA10ug_M_Li_adt	intron
chr10	121984172	121984244	-	B4	SINE	B4	chr10	121984203	121984205	chr10,121984030,121984324	0.695910476	2.87E-07	1.49E-06	TRUE	Liver	5month	F	As	ZB	+	Srgap1	protein-coding	ZB_As_F_Li_adt	intron
chr10	122416125	122416232	+	B3A	SINE	B2	chr10	122416126	122416128	chr10,122415805,122416320	0.634397568	0.0010964	0.004087321	TRUE	Liver	5month	F	PM2.5	MU	+	Avpr1a	protein-coding	MU_PM2.5_F_Li_adt	Intergenic
chr10	122500128	122500317	-	MER58A	DNA	hAT-Charlie	chr10	122500292	122500294	chr10,122500057,122500438	0.601351787	7.37E-09	4.89E-07	TRUE	Liver	5month	M	TCDD	AL	+	Avpr1a	protein-coding	AL_TCDD_M_Li_adt	Intergenic
chr10	122500128	122500317	-	MER58A	DNA	hAT-Charlie	chr10	122500292	122500294	chr10,122500057,122500438	-0.593197701	0.00010624	0.000344821	TRUE	Liver	5month	F	BPA10mg	BA	+	Avpr1a	protein-coding	BA_BPA10mg_F_Li_adt	Intergenic
chr10	122500128	122500317	-	MER58A	DNA	hAT-Charlie	chr10	122500292	122500294	chr10,122500057,122500438	0.847720118	2.96E-12	3.53E-11	TRUE	Liver	5month	M	BPA10ug	BA	+	Avpr1a	protein-coding	BA_BPA10ug_M_Li_adt	Intergenic
chr10	122500128	122500317	-	MER58A	DNA	hAT-Charlie	chr10	122500292	122500294	chr10,122500057,122500438	-0.720371756	3.62E-08	9.30E-07	TRUE	Liver	5month	M	As	ZB	+	Avpr1a	protein-coding	ZB_As_M_Li_adt	Intergenic
chr10	122522320	122522898	+	L1MC3	LINE	L1	chr10	122522857	122522859	chr10,122522757,122523049	-0.956240073	1.20E-08	6.32E-07	TRUE	Liver	5month	M	PM2.5	MU	+	A130077B15Rik	ncRNA	MU_PM2.5_M_Li_adt	Intergenic
chr10	122522320	122522898	+	L1MC3	LINE	L1	chr10	122522857	122522859	chr10,122522757,122523049	-0.850779264	4.73E-07	1.55E-05	TRUE	Liver	5month	M	TBT	WK	+	A130077B15Rik	ncRNA	WK_TBT_M_Li_adt	Intergenic
chr10	123118161	123118341	-	B3	SINE	B2	chr10	123118259	123118261	chr10,123118139,123118639	0.597353643	7.62E-15	7.09E-12	TRUE	Liver	5month	M	TBT	WK	+	Mon2	protein-coding	WK_TBT_M_Li_adt	intron
chr10	123183580	123184035	-	L1MA5	LINE	L1	chr10	123184004	123184006	chr10,123183785,123184166	-0.594391012	0.000503668	0.003473472	TRUE	Liver	5month	M	TBT	WK	+	Usp15	protein-coding	WK_TBT_M_Li_adt	intron
chr10	123537313	123537710	-	MER34A	LTR	ERV1	chr10	123537437	123537439	chr10,123537295,123537624	-0.663329134	6.26E-08	5.35E-07	TRUE	Liver	5month	F	BPA10mg	BA	+	Fam19a2	protein-coding	BA_BPA10mg_F_Li_adt	intron
chr10	123537313	123537710	-	MER34A	LTR	ERV1	chr10	123537437	123537439	chr10,123537295,123537624	0.641076917	2.34E-06	8.42E-06	TRUE	Liver	5month	M	BPA10ug	BA	+	Fam19a2	protein-coding	BA_BPA10ug_M_Li_adt	intron
chr10	124744751	124744943	-	MT2A	LTR	ERVL	chr10	124744885	124744887	chr10,124744660,124745026	0.831619172	1.25E-08	7.13E-08	TRUE	Liver	5month	M	BPA10ug	BA	+	4930503E24Rik	pseudo	BA_BPA10ug_M_Li_adt	Intergenic
chr10	125164663	125165007	+	Lx8	LINE	L1	chr10	125164831	125164833	chr10,125164698,125164959	-0.917958782	1.18E-06	1.55E-05	TRUE	Liver	5month	M	BPA10mg	BA	+	Slc16a7	protein-coding	BA_BPA10mg_M_Li_adt	Intergenic
chr10	125164663	125165007	+	Lx8	LINE	L1	chr10	125164831	125164833	chr10,125164698,125164959	0.654610154	2.87E-07	1.17E-05	TRUE	Liver	5month	M	PM2.5	BI	+	Slc16a7	protein-coding	BI_PM2.5_M_Li_adt	Intergenic
chr10	125164663	125165007	+	Lx8	LINE	L1	chr10	125164831	125164833	chr10,125164698,125164959	-0.850051765	2.44E-07	7.06E-06	TRUE	Liver	5month	M	PM2.5	MU	+	Slc16a7	protein-coding	MU_PM2.5_M_Li_adt	Intergenic
chr10	125164663	125165007	+	Lx8	LINE	L1	chr10	125164831	125164833	chr10,125164698,125164959	0.978128147	2.06E-06	8.05E-05	TRUE	Liver	5month	F	TBT	WK	+	Slc16a7	protein-coding	WK_TBT_F_Li_adt	Intergenic
chr10	126999484	126999620	-	ID_B1	SINE	B4	chr10	126999600	126999602	chr10,126999395,126999775	0.697129263	9.90E-08	4.72E-07	TRUE	Liver	5month	M	BPA10ug	BA	+	Avil	protein-coding	BA_BPA10ug_M_Li_adt	3' UTR
chr10	127036291	127036582	-	L2a	LINE	L2	chr10	127036487	127036489	chr10,127036323,127036625	-0.63981037	1.37E-07	1.05E-06	TRUE	Liver	5month	F	BPA10mg	BA	+	Mettl21b	protein-coding	BA_BPA10mg_F_Li_adt	intron
chr10	127036291	127036582	-	L2a	LINE	L2	chr10	127036487	127036489	chr10,127036323,127036625	0.827705774	5.13E-12	2.76E-09	TRUE	Liver	5month	F	TBT	WK	+	Mettl21b	protein-coding	WK_TBT_F_Li_adt	intron
chr10	127100642	127100808	+	RSINE1	SINE	B4	chr10	127100681	127100683	chr10,127100395,127100921	-0.768143012	1.53E-05	0.000134883	TRUE	Liver	5month	M	BPA10mg	BA	+	Os9	protein-coding	BA_BPA10mg_M_Li_adt	intron
chr10	127100642	127100808	+	RSINE1	SINE	B4	chr10	127100681	127100683	chr10,127100395,127100921	0.665686173	3.10E-05	0.00065419	TRUE	Liver	5month	F	TBT	WK	+	Os9	protein-coding	WK_TBT_F_Li_adt	intron
chr10	127348329	127348524	-	B3	SINE	B2	chr10	127348427	127348429	chr10,127348042,127348715	0.698151523	0.000129077	0.00173266	TRUE	Liver	5month	F	TCDD	AL	+	Inhbe	protein-coding	AL_TCDD_F_Li_adt	Intergenic
chr10	127348329	127348524	-	B3	SINE	B2	chr10	127348427	127348429	chr10,127348042,127348715	-0.78267126	3.21E-05	0.000112752	TRUE	Liver	5month	F	As	ZB	+	Inhbe	protein-coding	ZB_As_F_Li_adt	Intergenic
chr10	127368809	127369012	+	MLT1A0	LTR	ERVL-MaLR	chr10	127368912	127368914	chr10,127368812,127368979	-0.64599979	2.78E-06	3.20E-05	TRUE	Liver	5month	M	BPA10mg	BA	+	Inhbc	protein-coding	BA_BPA10mg_M_Li_adt	intron
chr10	127650029	127650389	-	MERVL_2A-int	LTR	ERVL	chr10	127650258	127650260	chr10,127650134,127650399	-0.733477774	5.35E-07	2.19E-06	TRUE	Liver	5month	M	BPA10ug	BA	+	Stat6	protein-coding	BA_BPA10ug_M_Li_adt	intron
chr10	127650029	127650389	-	MERVL_2A-int	LTR	ERVL	chr10	127650258	127650260	chr10,127650134,127650399	0.959045646	2.96E-19	6.45E-18	TRUE	Liver	5month	F	As	ZB	+	Stat6	protein-coding	ZB_As_F_Li_adt	intron
chr10	127818043	127822063	-	MMERVK9C_I-int	LTR	ERVK	chr10	127821969	127821971	chr10,127821845,127822217	0.593954881	0.000633857	0.003335575	TRUE	Liver	5month	M	As	ZB	+	Rdh18-ps	pseudo	ZB_As_M_Li_adt	Intergenic
chr10	127832345	127836711	-	ETnERV-int	LTR	ERVK	chr10	127835062	127835064	chr10,127834835,127835535	-0.635620608	3.18E-09	1.04E-07	TRUE	Liver	5month	M	BPA10mg	BA	+	Rdh18-ps	pseudo	BA_BPA10mg_M_Li_adt	intron
chr10	127832345	127836711	-	ETnERV-int	LTR	ERVK	chr10	127835062	127835064	chr10,127834835,127835535	-0.611061081	6.30E-10	4.66E-09	TRUE	Liver	5month	M	BPA10ug	BA	+	Rdh18-ps	pseudo	BA_BPA10ug_M_Li_adt	intron
chr10	127832345	127836711	-	ETnERV-int	LTR	ERVK	chr10	127835062	127835064	chr10,127834835,127835535	0.862040113	3.91E-38	5.31E-36	TRUE	Liver	5month	F	As	ZB	+	Rdh18-ps	pseudo	ZB_As_F_Li_adt	intron
chr10	127837607	127838105	-	LTRIS4	LTR	ERV1	chr10	127837969	127837971	chr10,127837675,127838282	0.731635252	5.38E-08	2.71E-07	TRUE	Liver	5month	M	BPA10ug	BA	+	Rdh19	protein-coding	BA_BPA10ug_M_Li_adt	intron
chr10	127986758	127986862	+	B4A	SINE	B4	chr10	127986831	127986833	chr10,127986644,127987082	-0.636281586	0.000188063	0.003100209	TRUE	Liver	5month	F	PM2.5	BI	+	Hsd17b6	protein-coding	BI_PM2.5_F_Li_adt	Intergenic
chr10	128003356	128003831	-	MERVL_2A-int	LTR	ERVL	chr10	128003649	128003651	chr10,128003467,128003794	0.654984553	3.55E-12	1.39E-09	TRUE	Liver	5month	M	PM2.5	BI	+	Hsd17b6	protein-coding	BI_PM2.5_M_Li_adt	intron
chr10	128071589	128071646	+	ID	SINE	ID	chr10	128071631	128071633	chr10,128071355,128071889	-0.852144686	4.80E-12	1.04E-09	TRUE	Liver	5month	M	TCDD	AL	+	Atp5b	protein-coding	AL_TCDD_M_Li_adt	intron
chr10	128071589	128071646	+	ID	SINE	ID	chr10	128071631	128071633	chr10,128071355,128071889	-0.8347223	4.19E-10	6.04E-08	TRUE	Liver	5month	M	TBT	WK	+	Atp5b	protein-coding	WK_TBT_M_Li_adt	intron
chr10	128445392	128445758	-	MT2B1	LTR	ERVL	chr10	128445601	128445603	chr10,128445473,128445853	-0.740001294	1.51E-08	3.94E-07	TRUE	Liver	5month	M	BPA10mg	BA	+	Mir8105	ncRNA	BA_BPA10mg_M_Li_adt	Intergenic
chr10	128445392	128445758	-	MT2B1	LTR	ERVL	chr10	128445601	128445603	chr10,128445473,128445853	-0.585961645	4.93E-07	2.03E-06	TRUE	Liver	5month	M	BPA10ug	BA	+	Mir8105	ncRNA	BA_BPA10ug_M_Li_adt	Intergenic
chr10	128575145	128575346	+	B3	SINE	B2	chr10	128575264	128575266	chr10,128575167,128575376	-0.642086331	4.74E-06	8.32E-05	TRUE	Liver	5month	F	BPA10ug	BA	+	Mir6917	ncRNA	BA_BPA10ug_F_Li_adt	intron
chr10	128600969	128601323	+	RMER19B	LTR	ERVK	chr10	128601073	128601075	chr10,128600898,128601216	-0.674966186	2.27E-09	3.00E-08	TRUE	Liver	5month	F	BPA10mg	BA	+	Erbb3	protein-coding	BA_BPA10mg_F_Li_adt	Intergenic
chr10	128600969	128601323	+	RMER19B	LTR	ERVK	chr10	128601073	128601075	chr10,128600898,128601216	-0.603161711	2.38E-05	0.00019514	TRUE	Liver	5month	M	BPA10mg	BA	+	Erbb3	protein-coding	BA_BPA10mg_M_Li_adt	Intergenic
chr10	128755617	128755750	-	B1_Mur1	SINE	Alu	chr10	128755730	128755732	chr10,128755543,128755951	-0.797552586	4.71E-09	2.94E-07	TRUE	Liver	5month	M	PM2.5	MU	+	Pym1	protein-coding	MU_PM2.5_M_Li_adt	intron
chr10	128792126	128792317	+	B2_Mm2	SINE	B2	chr10	128792211	128792213	chr10,128792138,128792469	-0.595785056	9.09E-07	2.86E-05	TRUE	Liver	5month	M	PM2.5	BI	+	Mmp19	protein-coding	BI_PM2.5_M_Li_adt	intron
chr10	128968456	128968567	+	B1_Mur4	SINE	Alu	chr10	128968475	128968477	chr10,128968332,128968549	-0.78737676	8.50E-07	1.17E-05	TRUE	Liver	5month	M	BPA10mg	BA	+	Mettl7b	protein-coding	BA_BPA10mg_M_Li_adt	Intergenic
chr10	128970840	128971236	+	L1M4	LINE	L1	chr10	128970970	128970972	chr10,128970824,128971304	-0.783701123	7.27E-17	1.07E-14	TRUE	Liver	5month	F	BPA10mg	BA	+	Mettl7b	protein-coding	BA_BPA10mg_F_Li_adt	Intergenic
chr10	130372723	130373043	-	RLTR9A3	LTR	ERVK	chr10	130373023	130373025	chr10,130372810,130373186	0.73611418	3.44E-10	2.69E-09	TRUE	Liver	5month	M	BPA10ug	BA	+	Vmn2r84	protein-coding	BA_BPA10ug_M_Li_adt	Intergenic
chr11	3105107	3105463	+	IAPLTR3-int	LTR	ERVK	chr11	3105444	3105446	chr11,3105300,3105866	-0.759641393	6.01E-06	6.13E-05	TRUE	Liver	5month	M	BPA10mg	BA	+	Pisd-ps1	pseudo	BA_BPA10mg_M_Li_adt	Intergenic
chr11	3105107	3105463	+	IAPLTR3-int	LTR	ERVK	chr11	3105444	3105446	chr11,3105300,3105866	-1.077896455	3.78E-13	5.38E-12	TRUE	Liver	5month	M	BPA10ug	BA	+	Pisd-ps1	pseudo	BA_BPA10ug_M_Li_adt	Intergenic
chr11	3105107	3105463	+	IAPLTR3-int	LTR	ERVK	chr11	3105444	3105446	chr11,3105300,3105866	0.986697579	3.39E-21	8.80E-20	TRUE	Liver	5month	F	As	ZB	+	Pisd-ps1	pseudo	ZB_As_F_Li_adt	Intergenic
chr11	3122177	3122370	-	MT2B	LTR	ERVL	chr11	3122274	3122276	chr11,3122144,3122386	-0.645058283	0.000227525	0.001980087	TRUE	Liver	5month	M	PM2.5	BI	+	Pisd-ps1	pseudo	BI_PM2.5_M_Li_adt	Intergenic
chr11	3122177	3122370	-	MT2B	LTR	ERVL	chr11	3122274	3122276	chr11,3122144,3122386	-0.653842532	0.001105292	0.006362263	TRUE	Liver	5month	M	TBT	WK	+	Pisd-ps1	pseudo	WK_TBT_M_Li_adt	Intergenic
chr11	3122248	3122328	+	ORR1A1	LTR	ERVL-MaLR	chr11	3122274	3122276	chr11,3122144,3122386	-0.645058283	0.000227525	0.001980087	TRUE	Liver	5month	M	PM2.5	BI	+	Pisd-ps1	pseudo	BI_PM2.5_M_Li_adt	Intergenic
chr11	3122248	3122328	+	ORR1A1	LTR	ERVL-MaLR	chr11	3122274	3122276	chr11,3122144,3122386	-0.653842532	0.001105292	0.006362263	TRUE	Liver	5month	M	TBT	WK	+	Pisd-ps1	pseudo	WK_TBT_M_Li_adt	Intergenic
chr11	3471524	3471623	-	ORR1C1-int	LTR	ERVL-MaLR	chr11	3471533	3471535	chr11,3471398,3471841	-0.642398576	9.30E-08	7.55E-07	TRUE	Liver	5month	F	BPA10mg	BA	+	Mir3470a	ncRNA	BA_BPA10mg_F_Li_adt	intron
chr11	3471524	3471623	-	ORR1C1-int	LTR	ERVL-MaLR	chr11	3471533	3471535	chr11,3471398,3471841	-0.821477695	6.93E-08	2.97E-06	TRUE	Liver	5month	F	BPA10ug	BA	+	Mir3470a	ncRNA	BA_BPA10ug_F_Li_adt	intron
chr11	3471524	3471623	-	ORR1C1-int	LTR	ERVL-MaLR	chr11	3471533	3471535	chr11,3471398,3471841	-0.625175518	5.08E-05	0.000483252	TRUE	Liver	5month	M	PM2.5	MU	+	Mir3470a	ncRNA	MU_PM2.5_M_Li_adt	intron
chr11	3560238	3560341	-	PB1D10	SINE	Alu	chr11	3560324	3560326	chr11,3560197,3560543	-1.200515068	1.08E-09	4.16E-08	TRUE	Liver	5month	M	BPA10mg	BA	+	Smtn	protein-coding	BA_BPA10mg_M_Li_adt	Intergenic
chr11	3560238	3560341	-	PB1D10	SINE	Alu	chr11	3560324	3560326	chr11,3560197,3560543	-1.059359003	5.02E-10	3.79E-09	TRUE	Liver	5month	M	BPA10ug	BA	+	Smtn	protein-coding	BA_BPA10ug_M_Li_adt	Intergenic
chr11	3560238	3560341	-	PB1D10	SINE	Alu	chr11	3560324	3560326	chr11,3560197,3560543	-0.648449133	0.000240704	0.003028655	TRUE	Liver	5month	F	TBT	WK	+	Smtn	protein-coding	WK_TBT_F_Li_adt	Intergenic
chr11	3560238	3560341	-	PB1D10	SINE	Alu	chr11	3560324	3560326	chr11,3560197,3560543	1.060232187	6.51E-16	1.00E-14	TRUE	Liver	5month	F	As	ZB	+	Smtn	protein-coding	ZB_As_F_Li_adt	Intergenic
chr11	3560238	3560341	-	PB1D10	SINE	Alu	chr11	3560324	3560326	chr11,3560197,3560543	0.673708877	1.46E-07	3.03E-06	TRUE	Liver	5month	M	As	ZB	+	Smtn	protein-coding	ZB_As_M_Li_adt	Intergenic
chr11	4080318	4080464	+	B3A	SINE	B2	chr11	4080425	4080427	chr11,4080304,4080553	0.612334843	5.16E-10	3.88E-09	TRUE	Liver	5month	M	BPA10ug	BA	+	Mtfp1	protein-coding	BA_BPA10ug_M_Li_adt	Intergenic
chr11	4435674	4435966	+	L1MB4	LINE	L1	chr11	4435917	4435919	chr11,4435758,4436057	-0.622334142	0.000483145	0.002666761	TRUE	Liver	5month	M	As	ZB	+	Hormad2	protein-coding	ZB_As_M_Li_adt	intron
chr11	4547448	4547652	+	B3	SINE	B2	chr11	4547509	4547511	chr11,4547284,4547580	-0.72029051	0.000330284	0.002510508	TRUE	Liver	5month	M	TBT	WK	+	Mtmr3	protein-coding	WK_TBT_M_Li_adt	intron
chr11	4561767	4561944	-	B2_Mm2	SINE	B2	chr11	4561863	4561865	chr11,4561644,4561946	0.700679009	1.47E-07	5.33E-06	TRUE	Liver	5month	F	BPA10ug	BA	+	Mtmr3	protein-coding	BA_BPA10ug_F_Li_adt	intron
chr11	4561767	4561944	-	B2_Mm2	SINE	B2	chr11	4561863	4561865	chr11,4561644,4561946	0.738870735	8.76E-07	3.43E-06	TRUE	Liver	5month	M	BPA10ug	BA	+	Mtmr3	protein-coding	BA_BPA10ug_M_Li_adt	intron
chr11	4629744	4629870	+	MIR3	SINE	MIR	chr11	4629849	4629851	chr11,4629675,4630225	-0.747243241	7.53E-09	2.17E-07	TRUE	Liver	5month	M	BPA10mg	BA	+	Gm11961	ncRNA	BA_BPA10mg_M_Li_adt	promoter-TSS
chr11	4629744	4629870	+	MIR3	SINE	MIR	chr11	4629849	4629851	chr11,4629675,4630225	-1.064854844	1.89E-17	6.16E-16	TRUE	Liver	5month	M	BPA10ug	BA	+	Gm11961	ncRNA	BA_BPA10ug_M_Li_adt	promoter-TSS
chr11	4629744	4629870	+	MIR3	SINE	MIR	chr11	4629849	4629851	chr11,4629675,4630225	-0.625140326	6.77E-09	1.95E-07	TRUE	Liver	5month	F	PM2.5	MU	+	Gm11961	ncRNA	MU_PM2.5_F_Li_adt	promoter-TSS
chr11	4822551	4822727	-	B2_Mm2	SINE	B2	chr11	4822657	4822659	chr11,4822358,4822798	0.614766866	6.17E-08	3.07E-07	TRUE	Liver	5month	M	BPA10ug	BA	+	Nf2	protein-coding	BA_BPA10ug_M_Li_adt	intron
chr11	4843606	4843763	-	B3	SINE	B2	chr11	4843652	4843654	chr11,4843528,4843766	0.718373869	4.41E-08	2.26E-07	TRUE	Liver	5month	M	BPA10ug	BA	+	Nf2	protein-coding	BA_BPA10ug_M_Li_adt	intron
chr11	4843606	4843763	-	B3	SINE	B2	chr11	4843652	4843654	chr11,4843528,4843766	-0.662219328	5.19E-06	0.000109063	TRUE	Liver	5month	M	PM2.5	BI	+	Nf2	protein-coding	BI_PM2.5_M_Li_adt	intron
chr11	4974891	4974945	-	MIR	SINE	MIR	chr11	4974891	4974893	chr11,4974439,4975152	0.661673292	2.10E-19	6.73E-17	TRUE	Liver	5month	F	BPA10mg	BA	+	Ap1b1	protein-coding	BA_BPA10mg_F_Li_adt	intron
chr11	4974891	4974945	-	MIR	SINE	MIR	chr11	4974891	4974893	chr11,4974439,4975152	-0.768077741	1.13E-09	4.34E-08	TRUE	Liver	5month	M	BPA10mg	BA	+	Ap1b1	protein-coding	BA_BPA10mg_M_Li_adt	intron
chr11	4974891	4974945	-	MIR	SINE	MIR	chr11	4974891	4974893	chr11,4974439,4975152	-1.002015076	1.61E-19	7.73E-18	TRUE	Liver	5month	M	BPA10ug	BA	+	Ap1b1	protein-coding	BA_BPA10ug_M_Li_adt	intron
chr11	4974891	4974945	-	MIR	SINE	MIR	chr11	4974891	4974893	chr11,4974439,4975152	1.091787371	1.39E-55	1.03E-52	TRUE	Liver	5month	F	As	ZB	+	Ap1b1	protein-coding	ZB_As_F_Li_adt	intron
chr11	5177256	5177409	+	LTR84b	LTR	ERVL	chr11	5177333	5177335	chr11,5177036,5177580	0.99378801	2.61E-11	2.43E-10	TRUE	Liver	5month	F	As	ZB	+	Emid1	protein-coding	ZB_As_F_Li_adt	Intergenic
chr11	5178915	5179275	+	ORR1F	LTR	ERVL-MaLR	chr11	5179214	5179216	chr11,5179091,5179464	-0.826019985	0.000220713	0.001522439	TRUE	Liver	5month	M	PM2.5	MU	+	Emid1	protein-coding	MU_PM2.5_M_Li_adt	Intergenic
chr11	5178915	5179275	+	ORR1F	LTR	ERVL-MaLR	chr11	5179214	5179216	chr11,5179091,5179464	0.75146322	1.34E-05	0.000344839	TRUE	Liver	5month	F	TBT	WK	+	Emid1	protein-coding	WK_TBT_F_Li_adt	Intergenic
chr11	5931525	5933649	+	MuRRS4-int	LTR	ERV1	chr11	5932100	5932102	chr11,5931808,5932223	-0.668204645	9.03E-07	2.58E-05	TRUE	Liver	5month	M	TBT	WK	+	Gck	protein-coding	WK_TBT_M_Li_adt	intron
chr11	6006407	6007343	+	RLTR4_MM-int	LTR	ERV1	chr11	6007185	6007187	chr11,6007081,6007361	0.618526048	0.004583438	0.009282466	TRUE	Liver	5month	F	BPA10mg	BA	+	Ykt6	protein-coding	BA_BPA10mg_F_Li_adt	intron
chr11	6007428	6008777	+	RLTR4_MM-int	LTR	ERV1	chr11	6007633	6007635	chr11,6007488,6007850	0.989782694	2.97E-05	0.000208824	TRUE	Liver	5month	F	PM2.5	MU	+	Ykt6	protein-coding	MU_PM2.5_F_Li_adt	intron
chr11	6008753	6010616	+	RLTR4_MM-int	LTR	ERV1	chr11	6008833	6008835	chr11,6008416,6008891	-0.934104955	0.000111934	0.007631166	TRUE	Liver	5month	M	Pb	DO	+	Ykt6	protein-coding	DO_Pb_M_Li_adt	intron
chr11	6008753	6010616	+	RLTR4_MM-int	LTR	ERV1	chr11	6010249	6010251	chr11,6010120,6010633	1.03616939	6.97E-07	9.21E-06	TRUE	Liver	5month	F	PM2.5	MU	+	Ykt6	protein-coding	MU_PM2.5_F_Li_adt	intron
chr11	6011953	6012231	-	B4A	SINE	B4	chr11	6012161	6012163	chr11,6011852,6012431	1.130706164	4.81E-09	1.46E-07	TRUE	Liver	5month	F	PM2.5	MU	+	Camk2b	protein-coding	MU_PM2.5_F_Li_adt	intron
chr11	6011953	6012231	-	B4A	SINE	B4	chr11	6012161	6012163	chr11,6011852,6012431	-0.806597749	0.000579274	0.001542233	TRUE	Liver	5month	F	As	ZB	+	Camk2b	protein-coding	ZB_As_F_Li_adt	intron
chr11	6013032	6013225	-	B3	SINE	B2	chr11	6013134	6013136	chr11,6012773,6013648	1.101943485	8.23E-11	4.79E-09	TRUE	Liver	5month	F	PM2.5	MU	+	Camk2b	protein-coding	MU_PM2.5_F_Li_adt	intron
chr11	6021449	6021700	+	LTR53	LTR	ERVL	chr11	6021564	6021566	chr11,6021098,6022007	-0.842957592	3.47E-16	1.83E-13	TRUE	Liver	5month	F	TCDD	AL	+	Camk2b	protein-coding	AL_TCDD_F_Li_adt	intron
chr11	6021449	6021700	+	LTR53	LTR	ERVL	chr11	6021564	6021566	chr11,6021098,6022007	0.820030825	5.26E-14	2.36E-11	TRUE	Liver	5month	M	TCDD	AL	+	Camk2b	protein-coding	AL_TCDD_M_Li_adt	intron
chr11	6021449	6021700	+	LTR53	LTR	ERVL	chr11	6021564	6021566	chr11,6021098,6022007	0.722473147	1.58E-11	6.62E-09	TRUE	Liver	5month	F	TBT	WK	+	Camk2b	protein-coding	WK_TBT_F_Li_adt	intron
chr11	6044023	6044363	+	L1MC2	LINE	L1	chr11	6044146	6044148	chr11,6043813,6044445	0.827543829	0.000113986	0.000355479	TRUE	Liver	5month	F	As	ZB	+	Camk2b	protein-coding	ZB_As_F_Li_adt	intron
chr11	6184126	6184443	+	L1MC	LINE	L1	chr11	6184359	6184361	chr11,6184219,6184865	0.618738173	1.21E-09	5.06E-08	TRUE	Liver	5month	M	As	ZB	+	Rps15a-ps6	pseudo	ZB_As_M_Li_adt	intron
chr11	6358173	6358299	-	Lx8	LINE	L1	chr11	6358253	6358255	chr11,6358023,6358412	-0.698753063	4.84E-05	0.000173804	TRUE	Liver	5month	F	BPA10mg	BA	+	Zmiz2	protein-coding	BA_BPA10mg_F_Li_adt	3' UTR
chr11	6358173	6358299	-	Lx8	LINE	L1	chr11	6358253	6358255	chr11,6358023,6358412	0.58689386	9.15E-06	2.92E-05	TRUE	Liver	5month	M	BPA10ug	BA	+	Zmiz2	protein-coding	BA_BPA10ug_M_Li_adt	3' UTR
chr11	8044709	8045342	+	RMER20B	LTR	ERVK	chr11	8045259	8045261	chr11,8045144,8045383	-0.74411396	4.42E-07	2.93E-06	TRUE	Liver	5month	F	BPA10mg	BA	+	Tns3	protein-coding	BA_BPA10mg_F_Li_adt	Intergenic
chr11	8044709	8045342	+	RMER20B	LTR	ERVK	chr11	8045259	8045261	chr11,8045144,8045383	-0.630953116	6.51E-05	0.000651749	TRUE	Liver	5month	F	BPA10ug	BA	+	Tns3	protein-coding	BA_BPA10ug_F_Li_adt	Intergenic
chr11	8162045	8163393	+	L1_Mur3	LINE	L1	chr11	8163077	8163079	chr11,8162832,8163217	-0.593164071	3.35E-08	3.10E-07	TRUE	Liver	5month	F	BPA10mg	BA	+	Tns3	protein-coding	BA_BPA10mg_F_Li_adt	Intergenic
chr11	8237997	8238847	-	Lx8	LINE	L1	chr11	8238646	8238648	chr11,8238496,8238902	-0.689608491	0.00012543	0.001093249	TRUE	Liver	5month	F	BPA10ug	BA	+	Tns3	protein-coding	BA_BPA10ug_F_Li_adt	Intergenic
chr11	8451897	8452096	+	B3	SINE	B2	chr11	8451988	8451990	chr11,8451780,8452058	0.605836855	4.40E-06	7.86E-05	TRUE	Liver	5month	F	BPA10ug	BA	+	Tns3	protein-coding	BA_BPA10ug_F_Li_adt	intron
chr11	12479680	12481009	-	ERVL-int	LTR	ERVL	chr11	12479953	12479955	chr11,12479779,12480381	-0.75717994	0.000765524	0.003614106	TRUE	Liver	5month	M	BPA10mg	BA	+	Cobl	protein-coding	BA_BPA10mg_M_Li_adt	Intergenic
chr11	12479680	12481009	-	ERVL-int	LTR	ERVL	chr11	12479953	12479955	chr11,12479779,12480381	-0.797819441	6.17E-05	0.000561502	TRUE	Liver	5month	M	PM2.5	MU	+	Cobl	protein-coding	MU_PM2.5_M_Li_adt	Intergenic
chr11	12479680	12481009	-	ERVL-int	LTR	ERVL	chr11	12479953	12479955	chr11,12479779,12480381	1.149992324	1.97E-10	1.08E-08	TRUE	Liver	5month	M	As	ZB	+	Cobl	protein-coding	ZB_As_M_Li_adt	Intergenic
chr11	14195123	14195534	+	RMER19B	LTR	ERVK	chr11	14195273	14195275	chr11,14195120,14195450	-0.645523378	6.76E-12	1.97E-10	TRUE	Liver	5month	F	BPA10mg	BA	+	4930554G24Rik	ncRNA	BA_BPA10mg_F_Li_adt	Intergenic
chr11	16529352	16529836	-	L1M2	LINE	L1	chr11	16529578	16529580	chr11,16529470,16529708	-0.773951717	7.01E-06	0.000102359	TRUE	Liver	5month	M	PM2.5	MU	+	Sec61g	protein-coding	MU_PM2.5_M_Li_adt	Intergenic
chr11	16529352	16529836	-	L1M2	LINE	L1	chr11	16529578	16529580	chr11,16529470,16529708	0.737335283	2.02E-06	2.74E-05	TRUE	Liver	5month	M	As	ZB	+	Sec61g	protein-coding	ZB_As_M_Li_adt	Intergenic
chr11	16586910	16587093	-	B2_Mm2	SINE	B2	chr11	16587006	16587008	chr11,16586903,16587098	-0.741751424	0.000112227	0.001269343	TRUE	Liver	5month	M	TCDD	AL	+	Sec61g	protein-coding	AL_TCDD_M_Li_adt	Intergenic
chr11	16590690	16590918	+	RMER17C	LTR	ERVK	chr11	16590730	16590732	chr11,16590664,16590861	-0.737908	4.23E-05	0.000418302	TRUE	Liver	5month	M	PM2.5	MU	+	Sec61g	protein-coding	MU_PM2.5_M_Li_adt	Intergenic
chr11	16679485	16679646	+	B4	SINE	B4	chr11	16679567	16679569	chr11,16679158,16679694	0.645531743	1.28E-06	4.85E-06	TRUE	Liver	5month	M	BPA10ug	BA	+	Egfr	protein-coding	BA_BPA10ug_M_Li_adt	Intergenic
chr11	16679485	16679646	+	B4	SINE	B4	chr11	16679567	16679569	chr11,16679158,16679694	-0.710841917	2.80E-07	1.02E-05	TRUE	Liver	5month	M	TBT	WK	+	Egfr	protein-coding	WK_TBT_M_Li_adt	Intergenic
chr11	16773603	16774197	+	Lx	LINE	L1	chr11	16773723	16773725	chr11,16773632,16774008	-1.140784488	1.61E-05	0.000194719	TRUE	Liver	5month	M	PM2.5	MU	+	Egfr	protein-coding	MU_PM2.5_M_Li_adt	intron
chr11	16773603	16774197	+	Lx	LINE	L1	chr11	16773723	16773725	chr11,16773632,16774008	1.525557956	1.08E-12	1.30E-10	TRUE	Liver	5month	M	As	ZB	+	Egfr	protein-coding	ZB_As_M_Li_adt	intron
chr11	16777398	16777875	+	Lx5	LINE	L1	chr11	16777659	16777661	chr11,16777439,16777795	-0.765154537	4.70E-06	7.44E-05	TRUE	Liver	5month	M	PM2.5	MU	+	Egfr	protein-coding	MU_PM2.5_M_Li_adt	intron
chr11	16784059	16784586	+	L3	LINE	CR1	chr11	16784356	16784358	chr11,16784067,16784615	-0.635582908	5.26E-06	0.001848638	TRUE	Liver	5month	F	DEHP	DO	+	Egfr	protein-coding	DO_DEHP_F_Li_adt	intron
chr11	16784059	16784586	+	L3	LINE	CR1	chr11	16784356	16784358	chr11,16784067,16784615	-0.670795988	1.46E-05	0.000180585	TRUE	Liver	5month	M	PM2.5	MU	+	Egfr	protein-coding	MU_PM2.5_M_Li_adt	intron
chr11	16837151	16837477	-	L1ME3A	LINE	L1	chr11	16837383	16837385	chr11,16837236,16837469	-0.930871483	0.000508835	0.002920778	TRUE	Liver	5month	M	PM2.5	MU	+	Egfr	protein-coding	MU_PM2.5_M_Li_adt	intron
chr11	16840076	16840522	-	Lx5	LINE	L1	chr11	16840258	16840260	chr11,16840150,16840502	-0.842458759	0.002385895	0.005236663	TRUE	Liver	5month	F	BPA10mg	BA	+	Egfr	protein-coding	BA_BPA10mg_F_Li_adt	intron
chr11	16840076	16840522	-	Lx5	LINE	L1	chr11	16840258	16840260	chr11,16840150,16840502	-1.413745295	6.41E-05	0.000452283	TRUE	Liver	5month	M	BPA10mg	BA	+	Egfr	protein-coding	BA_BPA10mg_M_Li_adt	intron
chr11	16840076	16840522	-	Lx5	LINE	L1	chr11	16840258	16840260	chr11,16840150,16840502	-1.406175661	6.54E-07	2.24E-05	TRUE	Liver	5month	M	PM2.5	BI	+	Egfr	protein-coding	BI_PM2.5_M_Li_adt	intron
chr11	16840076	16840522	-	Lx5	LINE	L1	chr11	16840258	16840260	chr11,16840150,16840502	-0.980562412	0.00113843	0.005506629	TRUE	Liver	5month	M	PM2.5	MU	+	Egfr	protein-coding	MU_PM2.5_M_Li_adt	intron
chr11	16864866	16865672	-	Lx8	LINE	L1	chr11	16865248	16865250	chr11,16865009,16865642	-1.151116539	0.000663419	0.004471264	TRUE	Liver	5month	M	PM2.5	BI	+	Eldr	ncRNA	BI_PM2.5_M_Li_adt	intron
chr11	16864866	16865672	-	Lx8	LINE	L1	chr11	16865248	16865250	chr11,16865009,16865642	1.494459655	7.65E-07	0.000510685	TRUE	Liver	5month	F	DEHP	DO	+	Eldr	ncRNA	DO_DEHP_F_Li_adt	intron
chr11	16864866	16865672	-	Lx8	LINE	L1	chr11	16865248	16865250	chr11,16865009,16865642	1.231142555	9.76E-05	0.007100356	TRUE	Liver	5month	M	Pb	DO	+	Eldr	ncRNA	DO_Pb_M_Li_adt	intron
chr11	16875687	16876963	+	ORR1E-int	LTR	ERVL-MaLR	chr11	16876635	16876637	chr11,16876417,16876786	1.647911649	1.24E-07	0.00014037	TRUE	Liver	5month	F	DEHP	DO	+	Eldr	ncRNA	DO_DEHP_F_Li_adt	intron
chr11	16875687	16876963	+	ORR1E-int	LTR	ERVL-MaLR	chr11	16876635	16876637	chr11,16876417,16876786	1.355422146	6.66E-05	0.005543357	TRUE	Liver	5month	M	Pb	DO	+	Eldr	ncRNA	DO_Pb_M_Li_adt	intron
chr11	16875687	16876963	+	ORR1E-int	LTR	ERVL-MaLR	chr11	16876635	16876637	chr11,16876417,16876786	1.102042354	0.001281432	0.005948293	TRUE	Liver	5month	M	As	ZB	+	Eldr	ncRNA	ZB_As_M_Li_adt	intron
chr11	16886227	16886434	-	Tigger18a	DNA	TcMar-Tigger	chr11	16886333	16886335	chr11,16886214,16886522	0.970773799	1.06E-05	0.000248431	TRUE	Liver	5month	F	TCDD	AL	+	Eldr	ncRNA	AL_TCDD_F_Li_adt	intron
chr11	16886227	16886434	-	Tigger18a	DNA	TcMar-Tigger	chr11	16886333	16886335	chr11,16886214,16886522	-1.25259443	0.00119857	0.007034454	TRUE	Liver	5month	M	PM2.5	BI	+	Eldr	ncRNA	BI_PM2.5_M_Li_adt	intron
chr11	16886227	16886434	-	Tigger18a	DNA	TcMar-Tigger	chr11	16886333	16886335	chr11,16886214,16886522	1.617401321	6.41E-10	2.40E-06	TRUE	Liver	5month	F	DEHP	DO	+	Eldr	ncRNA	DO_DEHP_F_Li_adt	intron
chr11	16888733	16888925	+	B2_Mm1t	SINE	B2	chr11	16888803	16888805	chr11,16888676,16889165	1.146122173	2.99E-05	0.000554228	TRUE	Liver	5month	F	TCDD	AL	+	Eldr	ncRNA	AL_TCDD_F_Li_adt	intron
chr11	16888733	16888925	+	B2_Mm1t	SINE	B2	chr11	16888803	16888805	chr11,16888676,16889165	2.167467428	9.64E-12	1.38E-07	TRUE	Liver	5month	F	DEHP	DO	+	Eldr	ncRNA	DO_DEHP_F_Li_adt	intron
chr11	16888733	16888925	+	B2_Mm1t	SINE	B2	chr11	16888803	16888805	chr11,16888676,16889165	1.308180511	0.00011825	0.007898717	TRUE	Liver	5month	M	Pb	DO	+	Eldr	ncRNA	DO_Pb_M_Li_adt	intron
chr11	16907482	16907874	-	MTD	LTR	ERVL-MaLR	chr11	16907717	16907719	chr11,16907615,16907807	0.854772141	6.80E-07	2.71E-05	TRUE	Liver	5month	F	TCDD	AL	+	Eldr	ncRNA	AL_TCDD_F_Li_adt	intron
chr11	16907482	16907874	-	MTD	LTR	ERVL-MaLR	chr11	16907717	16907719	chr11,16907615,16907807	1.105117397	2.17E-06	0.001020739	TRUE	Liver	5month	F	DEHP	DO	+	Eldr	ncRNA	DO_DEHP_F_Li_adt	intron
chr11	17005057	17005190	+	RSINE1	SINE	B4	chr11	17005141	17005143	chr11,17004949,17005271	-0.862974974	1.16E-06	1.53E-05	TRUE	Liver	5month	M	BPA10mg	BA	+	Plek	protein-coding	BA_BPA10mg_M_Li_adt	intron
chr11	17005057	17005190	+	RSINE1	SINE	B4	chr11	17005141	17005143	chr11,17004949,17005271	-0.632719603	2.44E-05	7.17E-05	TRUE	Liver	5month	M	BPA10ug	BA	+	Plek	protein-coding	BA_BPA10ug_M_Li_adt	intron
chr11	17005057	17005190	+	RSINE1	SINE	B4	chr11	17005141	17005143	chr11,17004949,17005271	0.91405269	3.30E-17	5.84E-16	TRUE	Liver	5month	F	As	ZB	+	Plek	protein-coding	ZB_As_F_Li_adt	intron
chr11	17005057	17005190	+	RSINE1	SINE	B4	chr11	17005141	17005143	chr11,17004949,17005271	0.849180702	3.78E-12	3.78E-10	TRUE	Liver	5month	M	As	ZB	+	Plek	protein-coding	ZB_As_M_Li_adt	intron
chr11	17647612	17647778	-	ORR1A3-int	LTR	ERVL-MaLR	chr11	17647696	17647698	chr11,17647476,17647805	-0.784397765	1.69E-12	6.56E-10	TRUE	Liver	5month	F	BPA10ug	BA	+	Etaa1	protein-coding	BA_BPA10ug_F_Li_adt	Intergenic
chr11	17647655	17647796	-	MT2B	LTR	ERVL	chr11	17647696	17647698	chr11,17647476,17647805	-0.784397765	1.69E-12	6.56E-10	TRUE	Liver	5month	F	BPA10ug	BA	+	Etaa1	protein-coding	BA_BPA10ug_F_Li_adt	Intergenic
chr11	17684693	17684850	-	B2_Mm2	SINE	B2	chr11	17684762	17684764	chr11,17684651,17684880	1.038025958	6.66E-23	5.86E-21	TRUE	Liver	5month	M	BPA10ug	BA	+	Etaa1	protein-coding	BA_BPA10ug_M_Li_adt	Intergenic
chr11	17684693	17684850	-	B2_Mm2	SINE	B2	chr11	17684762	17684764	chr11,17684651,17684880	0.744539478	3.60E-05	0.000736365	TRUE	Liver	5month	F	TBT	WK	+	Etaa1	protein-coding	WK_TBT_F_Li_adt	Intergenic
chr11	18055998	18056596	+	L1_Mur2	LINE	L1	chr11	18056196	18056198	chr11,18055857,18056327	-0.848813553	3.42E-09	2.60E-07	TRUE	Liver	5month	M	TCDD	AL	+	Gm12018	ncRNA	AL_TCDD_M_Li_adt	Intergenic
chr11	19493044	19493429	+	MLTR11B	LTR	ERVK	chr11	19493226	19493228	chr11,19493085,19493590	-1.077336244	3.73E-07	1.58E-06	TRUE	Liver	5month	M	BPA10ug	BA	+	4933406G16Rik	ncRNA	BA_BPA10ug_M_Li_adt	Intergenic
chr11	19715324	19715438	+	B1_Mur4	SINE	Alu	chr11	19715345	19715347	chr11,19714967,19715529	-0.674144565	0.0005956	0.00155457	TRUE	Liver	5month	F	BPA10mg	BA	+	Spred2	protein-coding	BA_BPA10mg_F_Li_adt	Intergenic
chr11	19715324	19715438	+	B1_Mur4	SINE	Alu	chr11	19715345	19715347	chr11,19714967,19715529	0.593672909	4.27E-05	0.0010816	TRUE	Liver	5month	F	PM2.5	BI	+	Spred2	protein-coding	BI_PM2.5_F_Li_adt	Intergenic
chr11	19715324	19715438	+	B1_Mur4	SINE	Alu	chr11	19715345	19715347	chr11,19714967,19715529	-0.704453902	0.000139599	0.000427454	TRUE	Liver	5month	F	As	ZB	+	Spred2	protein-coding	ZB_As_F_Li_adt	Intergenic
chr11	19953951	19954151	-	B3	SINE	B2	chr11	19954069	19954071	chr11,19953962,19954188	-0.602041511	7.53E-05	0.000924015	TRUE	Liver	5month	M	TCDD	AL	+	Spred2	protein-coding	AL_TCDD_M_Li_adt	intron
chr11	20002960	20003109	+	Charlie1a	DNA	hAT-Charlie	chr11	20003087	20003089	chr11,20002910,20003227	-0.682554189	4.29E-05	0.000321772	TRUE	Liver	5month	M	BPA10mg	BA	+	Spred2	protein-coding	BA_BPA10mg_M_Li_adt	intron
chr11	20002960	20003109	+	Charlie1a	DNA	hAT-Charlie	chr11	20003087	20003089	chr11,20002910,20003227	-0.967576605	2.08E-10	2.16E-08	TRUE	Liver	5month	M	PM2.5	MU	+	Spred2	protein-coding	MU_PM2.5_M_Li_adt	intron
chr11	20366490	20366973	+	RLTR28	LTR	ERVL	chr11	20366675	20366677	chr11,20366330,20366841	0.693950084	6.59E-10	6.54E-08	TRUE	Liver	5month	M	TCDD	AL	+	Slc1a4	protein-coding	AL_TCDD_M_Li_adt	Intergenic
chr11	20468755	20469069	+	MLT1J	LTR	ERVL-MaLR	chr11	20468897	20468899	chr11,20468686,20469001	-0.86675606	1.03E-13	1.64E-12	TRUE	Liver	5month	M	BPA10ug	BA	+	Sertad2	protein-coding	BA_BPA10ug_M_Li_adt	Intergenic
chr11	20468755	20469069	+	MLT1J	LTR	ERVL-MaLR	chr11	20468897	20468899	chr11,20468686,20469001	0.767822739	1.18E-13	1.43E-12	TRUE	Liver	5month	F	As	ZB	+	Sertad2	protein-coding	ZB_As_F_Li_adt	Intergenic
chr11	20470607	20471162	+	RLTR17	LTR	ERVK	chr11	20470634	20470636	chr11,20470530,20470715	-0.606502372	1.84E-07	8.31E-07	TRUE	Liver	5month	M	BPA10ug	BA	+	Sertad2	protein-coding	BA_BPA10ug_M_Li_adt	Intergenic
chr11	20681209	20681469	-	ORR1E	LTR	ERVL-MaLR	chr11	20681348	20681350	chr11,20680978,20681696	-0.909023593	2.88E-08	1.29E-06	TRUE	Liver	5month	M	PM2.5	MU	+	Sertad2	protein-coding	MU_PM2.5_M_Li_adt	Intergenic
chr11	20861944	20862343	+	MTC	LTR	ERVL-MaLR	chr11	20862245	20862247	chr11,20862138,20862374	-0.641902572	1.42E-05	0.000176972	TRUE	Liver	5month	M	PM2.5	MU	+	Lgalsl	protein-coding	MU_PM2.5_M_Li_adt	Intergenic
chr11	20936081	20936235	-	RMER15	LTR	ERVL	chr11	20936095	20936097	chr11,20935939,20936335	0.624208188	2.13E-06	5.12E-05	TRUE	Liver	5month	M	TCDD	AL	+	Lgalsl	protein-coding	AL_TCDD_M_Li_adt	Intergenic
chr11	20936081	20936235	-	RMER15	LTR	ERVL	chr11	20936095	20936097	chr11,20935939,20936335	-0.83762246	1.91E-07	5.81E-06	TRUE	Liver	5month	M	PM2.5	MU	+	Lgalsl	protein-coding	MU_PM2.5_M_Li_adt	Intergenic
chr11	20985932	20986106	+	Zaphod3	DNA	hAT-Tip100	chr11	20985948	20985950	chr11,20985849,20986053	-0.602465424	0.000268662	0.000774622	TRUE	Liver	5month	F	BPA10mg	BA	+	Peli1	protein-coding	BA_BPA10mg_F_Li_adt	Intergenic
chr11	20985932	20986106	+	Zaphod3	DNA	hAT-Tip100	chr11	20985948	20985950	chr11,20985849,20986053	0.791471124	2.03E-08	1.11E-07	TRUE	Liver	5month	M	BPA10ug	BA	+	Peli1	protein-coding	BA_BPA10ug_M_Li_adt	Intergenic
chr11	20985932	20986106	+	Zaphod3	DNA	hAT-Tip100	chr11	20985948	20985950	chr11,20985849,20986053	0.771001015	1.37E-06	5.87E-05	TRUE	Liver	5month	F	TBT	WK	+	Peli1	protein-coding	WK_TBT_F_Li_adt	Intergenic
chr11	20993547	20994010	-	RMER19C	LTR	ERVK	chr11	20993761	20993763	chr11,20993643,20993970	0.703257728	3.43E-12	4.03E-11	TRUE	Liver	5month	M	BPA10ug	BA	+	Peli1	protein-coding	BA_BPA10ug_M_Li_adt	Intergenic
chr11	21314290	21314667	+	L1MB8	LINE	L1	chr11	21314482	21314484	chr11,21314279,21314606	-0.642203562	4.63E-05	0.000577875	TRUE	Liver	5month	M	PM2.5	BI	+	Mir1933	ncRNA	BI_PM2.5_M_Li_adt	intron
chr11	21951688	21952415	+	Lx8b	LINE	L1	chr11	21952029	21952031	chr11,21951844,21952215	0.750947059	2.51E-06	9.42E-05	TRUE	Liver	5month	F	TBT	WK	+	Otx1	protein-coding	WK_TBT_F_Li_adt	Intergenic
chr11	22315938	22316119	-	B3A	SINE	B2	chr11	22315984	22315986	chr11,22315878,22316108	0.718451988	1.59E-12	2.00E-11	TRUE	Liver	5month	M	BPA10ug	BA	+	Ehbp1	protein-coding	BA_BPA10ug_M_Li_adt	Intergenic
chr11	22315938	22316119	-	B3A	SINE	B2	chr11	22315984	22315986	chr11,22315878,22316108	-0.677882669	1.14E-07	5.04E-06	TRUE	Liver	5month	M	TBT	WK	+	Ehbp1	protein-coding	WK_TBT_M_Li_adt	Intergenic
chr11	22369627	22370366	-	RMER15-int	LTR	ERVL	chr11	22370087	22370089	chr11,22369796,22370198	-0.779838463	2.42E-06	0.000132926	TRUE	Liver	5month	F	PM2.5	BI	+	Ehbp1	protein-coding	BI_PM2.5_F_Li_adt	Intergenic
chr11	22369627	22370366	-	RMER15-int	LTR	ERVL	chr11	22370087	22370089	chr11,22369796,22370198	-0.60084553	0.000253798	0.002154622	TRUE	Liver	5month	M	PM2.5	BI	+	Ehbp1	protein-coding	BI_PM2.5_M_Li_adt	Intergenic
chr11	22378568	22380204	-	L1VL2	LINE	L1	chr11	22380124	22380126	chr11,22379951,22380228	-0.640526358	3.66E-07	9.75E-06	TRUE	Liver	5month	M	PM2.5	MU	+	Ehbp1	protein-coding	MU_PM2.5_M_Li_adt	Intergenic
chr11	22487650	22488655	+	ERVB3_1-I_MM-int	LTR	ERVK	chr11	22488297	22488299	chr11,22488193,22488693	0.851998616	2.42E-05	0.002905618	TRUE	Liver	5month	M	Pb	DO	+	Tmem17	protein-coding	DO_Pb_M_Li_adt	Intergenic
chr11	22695181	22696578	-	ORR1B2-int	LTR	ERVL-MaLR	chr11	22695320	22695322	chr11,22695162,22695533	-0.63182116	3.11E-05	8.96E-05	TRUE	Liver	5month	M	BPA10ug	BA	+	B3gnt2	protein-coding	BA_BPA10ug_M_Li_adt	Intergenic
chr11	22824381	22825005	-	RLTR26B_MM	LTR	ERVK	chr11	22824551	22824553	chr11,22824389,22824695	-0.630764391	4.65E-07	7.05E-06	TRUE	Liver	5month	M	BPA10mg	BA	+	B3gnt2	protein-coding	BA_BPA10mg_M_Li_adt	Intergenic
chr11	22824381	22825005	-	RLTR26B_MM	LTR	ERVK	chr11	22824551	22824553	chr11,22824389,22824695	-0.737130053	6.32E-11	5.75E-10	TRUE	Liver	5month	M	BPA10ug	BA	+	B3gnt2	protein-coding	BA_BPA10ug_M_Li_adt	Intergenic
chr11	22824381	22825005	-	RLTR26B_MM	LTR	ERVK	chr11	22824551	22824553	chr11,22824389,22824695	0.657330548	1.15E-15	1.73E-14	TRUE	Liver	5month	F	As	ZB	+	B3gnt2	protein-coding	ZB_As_F_Li_adt	Intergenic
chr11	22826052	22826317	-	MTE-int	LTR	ERVL-MaLR	chr11	22826240	22826242	chr11,22826052,22826379	-0.663222807	6.18E-05	0.00140755	TRUE	Liver	5month	F	PM2.5	BI	+	B3gnt2	protein-coding	BI_PM2.5_F_Li_adt	Intergenic
chr11	22913226	22913370	+	ID_B1	SINE	B4	chr11	22913300	22913302	chr11,22913169,22913835	-0.626132496	8.74E-09	5.83E-07	TRUE	Liver	5month	F	BPA10ug	BA	+	B3gnt2	protein-coding	BA_BPA10ug_F_Li_adt	intron
chr11	23311949	23312117	-	B3	SINE	B2	chr11	23312007	23312009	chr11,23311958,23312295	-0.737213618	4.33E-10	6.97E-08	TRUE	Liver	5month	M	PM2.5	BI	+	Usp34	protein-coding	BI_PM2.5_M_Li_adt	intron
chr11	23329035	23329462	+	MTD-int	LTR	ERVL-MaLR	chr11	23329317	23329319	chr11,23329164,23329635	-0.82952736	8.80E-09	2.01E-06	TRUE	Liver	5month	F	PM2.5	BI	+	Usp34	protein-coding	BI_PM2.5_F_Li_adt	intron
chr11	23450439	23450588	-	B1F1	SINE	Alu	chr11	23450497	23450499	chr11,23450222,23450600	0.761465048	7.95E-10	5.75E-09	TRUE	Liver	5month	M	BPA10ug	BA	+	Ahsa2	protein-coding	BA_BPA10ug_M_Li_adt	intron
chr11	26234034	26234534	+	RLTR20B4_MM	LTR	ERVK	chr11	26234168	26234170	chr11,26233853,26234271	-0.742644465	2.33E-08	2.26E-07	TRUE	Liver	5month	F	BPA10mg	BA	+	5730522E02Rik	ncRNA	BA_BPA10mg_F_Li_adt	Intergenic
chr11	26601824	26602038	-	MER34A	LTR	ERV1	chr11	26601993	26601995	chr11,26601682,26602137	-0.660646165	0.000324331	0.001762606	TRUE	Liver	5month	M	BPA10mg	BA	+	Vrk2	protein-coding	BA_BPA10mg_M_Li_adt	Intergenic
chr11	26601824	26602038	-	MER34A	LTR	ERV1	chr11	26601993	26601995	chr11,26601682,26602137	-0.611500971	0.000165839	0.000411973	TRUE	Liver	5month	M	BPA10ug	BA	+	Vrk2	protein-coding	BA_BPA10ug_M_Li_adt	Intergenic
chr11	27973938	27974301	-	RLTR4_MM-int	LTR	ERV1	chr11	27974115	27974117	chr11,27973753,27974913	-0.615657346	6.96E-05	0.00023842	TRUE	Liver	5month	F	BPA10mg	BA	+	Ccdc85a	protein-coding	BA_BPA10mg_F_Li_adt	Intergenic
chr11	27973938	27974301	-	RLTR4_MM-int	LTR	ERV1	chr11	27974115	27974117	chr11,27973753,27974913	-0.727220701	6.67E-07	1.77E-05	TRUE	Liver	5month	F	BPA10ug	BA	+	Ccdc85a	protein-coding	BA_BPA10ug_F_Li_adt	Intergenic
chr11	27973938	27974301	-	RLTR4_MM-int	LTR	ERV1	chr11	27974115	27974117	chr11,27973753,27974913	-0.680631923	1.86E-07	1.99E-05	TRUE	Liver	5month	F	PM2.5	BI	+	Ccdc85a	protein-coding	BI_PM2.5_F_Li_adt	Intergenic
chr11	28408447	28410589	-	L1_Mus1	LINE	L1	chr11	28410225	28410227	chr11,28409922,28410352	-0.947490942	2.14E-09	6.44E-07	TRUE	Liver	5month	F	PM2.5	BI	+	Ccdc85a	protein-coding	BI_PM2.5_F_Li_adt	intron
chr11	28702803	28707892	-	L1_Mus3	LINE	L1	chr11	28702965	28702967	chr11,28702900,28703256	-0.678290079	0.000373366	0.00103284	TRUE	Liver	5month	F	BPA10mg	BA	+	2810471M01Rik	ncRNA	BA_BPA10mg_F_Li_adt	Intergenic
chr11	28702803	28707892	-	L1_Mus3	LINE	L1	chr11	28702965	28702967	chr11,28702900,28703256	0.608383749	0.001056299	0.002229204	TRUE	Liver	5month	M	BPA10ug	BA	+	2810471M01Rik	ncRNA	BA_BPA10ug_M_Li_adt	Intergenic
chr11	29335418	29335777	-	RLTR9A3	LTR	ERVK	chr11	29335706	29335708	chr11,29335483,29335838	0.895644425	4.12E-09	2.90E-08	TRUE	Liver	5month	F	As	ZB	+	Ccdc88a	protein-coding	ZB_As_F_Li_adt	Intergenic
chr11	30131846	30131950	+	PB1D9	SINE	Alu	chr11	30131858	30131860	chr11,30131707,30132113	-0.769172481	9.58E-07	1.30E-05	TRUE	Liver	5month	M	BPA10mg	BA	+	Sptbn1	protein-coding	BA_BPA10mg_M_Li_adt	intron
chr11	30131846	30131950	+	PB1D9	SINE	Alu	chr11	30131858	30131860	chr11,30131707,30132113	-0.643816107	8.88E-06	2.84E-05	TRUE	Liver	5month	M	BPA10ug	BA	+	Sptbn1	protein-coding	BA_BPA10ug_M_Li_adt	intron
chr11	30131846	30131950	+	PB1D9	SINE	Alu	chr11	30131858	30131860	chr11,30131707,30132113	0.778717404	2.76E-09	1.99E-08	TRUE	Liver	5month	F	As	ZB	+	Sptbn1	protein-coding	ZB_As_F_Li_adt	intron
chr11	30263668	30263797	-	RSINE1	SINE	B4	chr11	30263775	30263777	chr11,30263688,30263918	-0.624258873	2.24E-07	1.08E-05	TRUE	Liver	5month	F	TCDD	AL	+	Sptbn1	protein-coding	AL_TCDD_F_Li_adt	Intergenic
chr11	31719237	31719730	-	MLTR14	LTR	ERV1	chr11	31719314	31719316	chr11,31719192,31719418	0.711228334	8.07E-10	3.31E-08	TRUE	Liver	5month	F	PM2.5	MU	+	Bod1	protein-coding	MU_PM2.5_F_Li_adt	Intergenic
chr11	32150663	32150994	-	MER2	DNA	TcMar-Tigger	chr11	32150747	32150749	chr11,32150329,32151171	-0.600652016	6.86E-06	0.000203337	TRUE	Liver	5month	F	TBT	WK	+	Gm12108	ncRNA	WK_TBT_F_Li_adt	Intergenic
chr11	32607343	32607611	-	L1MD	LINE	L1	chr11	32607485	32607487	chr11,32607397,32607687	0.74723812	2.16E-07	1.15E-06	TRUE	Liver	5month	F	As	ZB	+	Fbxw11	protein-coding	ZB_As_F_Li_adt	intron
chr11	34033796	34034175	+	MTE2a	LTR	ERVL-MaLR	chr11	34034164	34034166	chr11,34033975,34034533	-0.629186357	5.03E-06	1.69E-05	TRUE	Liver	5month	M	BPA10ug	BA	+	Lcp2	protein-coding	BA_BPA10ug_M_Li_adt	Intergenic
chr11	34033796	34034175	+	MTE2a	LTR	ERVL-MaLR	chr11	34034164	34034166	chr11,34033975,34034533	-0.611707901	4.10E-06	6.68E-05	TRUE	Liver	5month	M	PM2.5	MU	+	Lcp2	protein-coding	MU_PM2.5_M_Li_adt	Intergenic
chr11	34033796	34034175	+	MTE2a	LTR	ERVL-MaLR	chr11	34034164	34034166	chr11,34033975,34034533	0.904611571	1.90E-21	5.09E-20	TRUE	Liver	5month	F	As	ZB	+	Lcp2	protein-coding	ZB_As_F_Li_adt	Intergenic
chr11	34116875	34117078	-	ORR1E	LTR	ERVL-MaLR	chr11	34116938	34116940	chr11,34116799,34117143	-1.040444875	5.43E-07	8.04E-06	TRUE	Liver	5month	M	BPA10mg	BA	+	Lcp2	protein-coding	BA_BPA10mg_M_Li_adt	Intergenic
chr11	34116875	34117078	-	ORR1E	LTR	ERVL-MaLR	chr11	34116938	34116940	chr11,34116799,34117143	-0.874842981	8.22E-07	3.24E-06	TRUE	Liver	5month	M	BPA10ug	BA	+	Lcp2	protein-coding	BA_BPA10ug_M_Li_adt	Intergenic
chr11	34116875	34117078	-	ORR1E	LTR	ERVL-MaLR	chr11	34116938	34116940	chr11,34116799,34117143	0.608733121	1.08E-06	5.09E-06	TRUE	Liver	5month	F	As	ZB	+	Lcp2	protein-coding	ZB_As_F_Li_adt	Intergenic
chr11	34681804	34682021	+	RLTR44-int	LTR	ERVK	chr11	34681951	34681953	chr11,34681686,34682211	-0.612453677	0.000709875	0.0037894	TRUE	Liver	5month	M	PM2.5	MU	+	Dock2	protein-coding	MU_PM2.5_M_Li_adt	intron
chr11	34681804	34682021	+	RLTR44-int	LTR	ERVK	chr11	34681951	34681953	chr11,34681686,34682211	-0.654687861	0.000474107	0.003314277	TRUE	Liver	5month	M	TBT	WK	+	Dock2	protein-coding	WK_TBT_M_Li_adt	intron
chr11	35179358	35179516	-	MIRb	SINE	MIR	chr11	35179508	35179510	chr11,35179221,35179701	-0.609396812	1.43E-06	8.12E-06	TRUE	Liver	5month	F	BPA10mg	BA	+	Slit3	protein-coding	BA_BPA10mg_F_Li_adt	intron
chr11	35179358	35179516	-	MIRb	SINE	MIR	chr11	35179508	35179510	chr11,35179221,35179701	-0.936266425	1.27E-10	1.09E-09	TRUE	Liver	5month	F	As	ZB	+	Slit3	protein-coding	ZB_As_F_Li_adt	intron
chr11	38670306	38670969	+	RMER6C	LTR	ERVK	chr11	38670650	38670652	chr11,38670507,38670859	0.732106993	9.04E-12	9.73E-11	TRUE	Liver	5month	M	BPA10ug	BA	+	Gm12130	ncRNA	BA_BPA10ug_M_Li_adt	Intergenic
chr11	38747596	38747800	+	B3	SINE	B2	chr11	38747703	38747705	chr11,38747595,38747825	0.721430074	5.98E-14	1.00E-12	TRUE	Liver	5month	M	BPA10ug	BA	+	Gm12130	ncRNA	BA_BPA10ug_M_Li_adt	Intergenic
chr11	38747596	38747800	+	B3	SINE	B2	chr11	38747703	38747705	chr11,38747595,38747825	-0.653441888	4.67E-07	2.34E-06	TRUE	Liver	5month	F	As	ZB	+	Gm12130	ncRNA	ZB_As_F_Li_adt	Intergenic
chr11	40763461	40763627	+	B3A	SINE	B2	chr11	40763599	40763601	chr11,40763476,40763724	-0.598330553	9.62E-07	4.56E-06	TRUE	Liver	5month	F	As	ZB	+	Ccng1	protein-coding	ZB_As_F_Li_adt	Intergenic
chr11	43631759	43631877	+	RSINE1	SINE	B4	chr11	43631841	43631843	chr11,43631724,43632058	-0.702906497	1.21E-06	2.53E-05	TRUE	Liver	5month	M	PM2.5	MU	+	Fabp6	protein-coding	MU_PM2.5_M_Li_adt	Intergenic
chr11	43783243	43783366	-	ID_B1	SINE	B4	chr11	43783293	43783295	chr11,43783104,43783567	0.651529148	1.80E-08	4.55E-07	TRUE	Liver	5month	M	BPA10mg	BA	+	Ttc1	protein-coding	BA_BPA10mg_M_Li_adt	intron
chr11	43783243	43783366	-	ID_B1	SINE	B4	chr11	43783293	43783295	chr11,43783104,43783567	0.739913539	3.39E-11	3.26E-10	TRUE	Liver	5month	M	BPA10ug	BA	+	Ttc1	protein-coding	BA_BPA10ug_M_Li_adt	intron
chr11	44272226	44272551	-	RLTR14-int	LTR	ERV1	chr11	44272469	44272471	chr11,44272315,44272653	-0.670517656	3.90E-09	2.75E-08	TRUE	Liver	5month	F	As	ZB	+	Il12b	protein-coding	ZB_As_F_Li_adt	Intergenic
chr11	44415118	44415281	-	MTD	LTR	ERVL-MaLR	chr11	44415121	44415123	chr11,44414690,44415300	-0.59353427	8.10E-05	0.000550269	TRUE	Liver	5month	M	BPA10mg	BA	+	Il12b	protein-coding	BA_BPA10mg_M_Li_adt	TTS
chr11	44415118	44415281	-	MTD	LTR	ERVL-MaLR	chr11	44415121	44415123	chr11,44414690,44415300	-0.838000768	1.05E-10	9.12E-10	TRUE	Liver	5month	M	BPA10ug	BA	+	Il12b	protein-coding	BA_BPA10ug_M_Li_adt	TTS
chr11	44415118	44415281	-	MTD	LTR	ERVL-MaLR	chr11	44415121	44415123	chr11,44414690,44415300	0.770310096	9.53E-14	1.17E-12	TRUE	Liver	5month	F	As	ZB	+	Il12b	protein-coding	ZB_As_F_Li_adt	TTS
chr11	45800101	45800490	+	RMER10A	LTR	ERVL	chr11	45800201	45800203	chr11,45799817,45800414	-0.605037253	1.91E-08	1.91E-07	TRUE	Liver	5month	F	BPA10mg	BA	+	F630206G17Rik	ncRNA	BA_BPA10mg_F_Li_adt	Intergenic
chr11	45818019	45818389	-	MLT1H	LTR	ERVL-MaLR	chr11	45818146	45818148	chr11,45817950,45818516	-0.748239617	3.98E-08	2.40E-07	TRUE	Liver	5month	F	As	ZB	+	F630206G17Rik	ncRNA	ZB_As_F_Li_adt	intron
chr11	46076629	46077011	-	ORR1D1	LTR	ERVL-MaLR	chr11	46076668	46076670	chr11,46076514,46076814	-0.823027584	8.32E-07	3.98E-05	TRUE	Liver	5month	F	TBT	WK	+	Adam19	protein-coding	WK_TBT_F_Li_adt	intron
chr11	46265450	46265694	-	Lx8	LINE	L1	chr11	46265525	46265527	chr11,46265093,46265707	-0.861494333	4.34E-07	1.81E-06	TRUE	Liver	5month	M	BPA10ug	BA	+	Fndc9	protein-coding	BA_BPA10ug_M_Li_adt	intron
chr11	46448140	46448534	+	L1MC5a	LINE	L1	chr11	46448224	46448226	chr11,46447673,46448531	-0.59897424	0.000277487	0.001546318	TRUE	Liver	5month	M	BPA10mg	BA	+	Havcr2	protein-coding	BA_BPA10mg_M_Li_adt	intron
chr11	46448140	46448534	+	L1MC5a	LINE	L1	chr11	46448224	46448226	chr11,46447673,46448531	-0.870367039	1.17E-08	6.69E-08	TRUE	Liver	5month	M	BPA10ug	BA	+	Havcr2	protein-coding	BA_BPA10ug_M_Li_adt	intron
chr11	46522830	46523003	+	ID_B1	SINE	B4	chr11	46522902	46522904	chr11,46522798,46523027	0.787178956	1.94E-09	6.85E-08	TRUE	Liver	5month	M	BPA10mg	BA	+	Gm12169	protein-coding	BA_BPA10mg_M_Li_adt	intron
chr11	46522830	46523003	+	ID_B1	SINE	B4	chr11	46522902	46522904	chr11,46522798,46523027	1.297741462	3.82E-30	1.20E-27	TRUE	Liver	5month	M	BPA10ug	BA	+	Gm12169	protein-coding	BA_BPA10ug_M_Li_adt	intron
chr11	46522830	46523003	+	ID_B1	SINE	B4	chr11	46522902	46522904	chr11,46522798,46523027	-0.726280988	1.38E-06	2.81E-05	TRUE	Liver	5month	M	PM2.5	MU	+	Gm12169	protein-coding	MU_PM2.5_M_Li_adt	intron
chr11	46522830	46523003	+	ID_B1	SINE	B4	chr11	46522902	46522904	chr11,46522798,46523027	-0.918624515	3.83E-11	3.51E-10	TRUE	Liver	5month	F	As	ZB	+	Gm12169	protein-coding	ZB_As_F_Li_adt	intron
chr11	47507521	47507937	+	BGLII_Mur	LTR	ERVK	chr11	47507605	47507607	chr11,47507299,47507753	-0.682986946	0.000156693	0.000483274	TRUE	Liver	5month	F	BPA10mg	BA	+	Sgcd	protein-coding	BA_BPA10mg_F_Li_adt	Intergenic
chr11	48787845	48788060	+	ORR1E	LTR	ERVL-MaLR	chr11	48787950	48787952	chr11,48787806,48788139	0.684656886	8.92E-14	4.84E-12	TRUE	Liver	5month	F	BPA10mg	BA	+	Gnb2l1	protein-coding	BA_BPA10mg_F_Li_adt	Intergenic
chr11	48787845	48788060	+	ORR1E	LTR	ERVL-MaLR	chr11	48787950	48787952	chr11,48787806,48788139	-0.743954346	4.08E-07	1.71E-06	TRUE	Liver	5month	M	BPA10ug	BA	+	Gnb2l1	protein-coding	BA_BPA10ug_M_Li_adt	Intergenic
chr11	48787845	48788060	+	ORR1E	LTR	ERVL-MaLR	chr11	48787950	48787952	chr11,48787806,48788139	-0.730555428	1.48E-10	7.82E-09	TRUE	Liver	5month	F	PM2.5	MU	+	Gnb2l1	protein-coding	MU_PM2.5_F_Li_adt	Intergenic
chr11	48787845	48788060	+	ORR1E	LTR	ERVL-MaLR	chr11	48787950	48787952	chr11,48787806,48788139	0.976598426	1.23E-25	4.91E-24	TRUE	Liver	5month	F	As	ZB	+	Gnb2l1	protein-coding	ZB_As_F_Li_adt	Intergenic
chr11	49213670	49213995	-	MER2	DNA	TcMar-Tigger	chr11	49213700	49213702	chr11,49213554,49213850	-0.631883791	0.000846572	0.004909321	TRUE	Liver	5month	F	BPA10ug	BA	+	Zfp62	protein-coding	BA_BPA10ug_F_Li_adt	intron
chr11	49658704	49658914	+	MLT1D	LTR	ERVL-MaLR	chr11	49658892	49658894	chr11,49658754,49659418	0.589749515	6.57E-12	1.92E-10	TRUE	Liver	5month	F	BPA10mg	BA	+	Scgb3a1	protein-coding	BA_BPA10mg_F_Li_adt	Intergenic
chr11	49658704	49658914	+	MLT1D	LTR	ERVL-MaLR	chr11	49658892	49658894	chr11,49658754,49659418	-0.859765399	3.56E-08	8.10E-07	TRUE	Liver	5month	M	BPA10mg	BA	+	Scgb3a1	protein-coding	BA_BPA10mg_M_Li_adt	Intergenic
chr11	49658704	49658914	+	MLT1D	LTR	ERVL-MaLR	chr11	49658892	49658894	chr11,49658754,49659418	-1.029507357	1.16E-12	1.50E-11	TRUE	Liver	5month	M	BPA10ug	BA	+	Scgb3a1	protein-coding	BA_BPA10ug_M_Li_adt	Intergenic
chr11	49658704	49658914	+	MLT1D	LTR	ERVL-MaLR	chr11	49658892	49658894	chr11,49658754,49659418	0.897047319	1.04E-26	4.61E-25	TRUE	Liver	5month	F	As	ZB	+	Scgb3a1	protein-coding	ZB_As_F_Li_adt	Intergenic
chr11	50100727	50100868	+	RSINE1	SINE	B4	chr11	50100790	50100792	chr11,50100593,50100930	-0.611907475	3.04E-07	1.03E-05	TRUE	Liver	5month	M	TCDD	AL	+	Tbc1d9b	protein-coding	AL_TCDD_M_Li_adt	intron
chr11	50100727	50100868	+	RSINE1	SINE	B4	chr11	50100790	50100792	chr11,50100593,50100930	-0.693060145	1.41E-08	1.46E-07	TRUE	Liver	5month	F	BPA10mg	BA	+	Tbc1d9b	protein-coding	BA_BPA10mg_F_Li_adt	intron
chr11	50180193	50180939	+	RMER6A	LTR	ERVK	chr11	50180665	50180667	chr11,50180602,50180785	-0.701475568	1.89E-07	6.96E-06	TRUE	Liver	5month	M	TCDD	AL	+	3010026O09Rik	protein-coding	AL_TCDD_M_Li_adt	intron
chr11	50275849	50276091	-	B4A	SINE	B4	chr11	50276044	50276046	chr11,50275671,50276179	0.589159233	2.57E-14	2.49E-11	TRUE	Liver	5month	F	BPA10ug	BA	+	Maml1	protein-coding	BA_BPA10ug_F_Li_adt	intron
chr11	50416590	50416805	+	MTD	LTR	ERVL-MaLR	chr11	50416690	50416692	chr11,50416577,50416801	-0.615100922	6.92E-05	0.000532914	TRUE	Liver	5month	M	As	ZB	+	Rufy1	protein-coding	ZB_As_M_Li_adt	intron
chr11	50417479	50417732	+	ORR1F	LTR	ERVL-MaLR	chr11	50417592	50417594	chr11,50417465,50417716	-0.765020694	1.09E-10	2.16E-09	TRUE	Liver	5month	F	BPA10mg	BA	+	Rufy1	protein-coding	BA_BPA10mg_F_Li_adt	intron
chr11	50417479	50417732	+	ORR1F	LTR	ERVL-MaLR	chr11	50417592	50417594	chr11,50417465,50417716	-0.657022524	8.83E-08	5.03E-07	TRUE	Liver	5month	F	As	ZB	+	Rufy1	protein-coding	ZB_As_F_Li_adt	intron
chr11	50417479	50417732	+	ORR1F	LTR	ERVL-MaLR	chr11	50417592	50417594	chr11,50417465,50417716	-0.618559644	6.18E-06	7.10E-05	TRUE	Liver	5month	M	As	ZB	+	Rufy1	protein-coding	ZB_As_M_Li_adt	intron
chr11	50913475	50913580	-	ID_B1	SINE	B4	chr11	50913529	50913531	chr11,50913424,50913648	-0.74069571	5.64E-08	2.54E-06	TRUE	Liver	5month	F	BPA10ug	BA	+	Zfp2	protein-coding	BA_BPA10ug_F_Li_adt	intron
chr11	51727179	51727323	+	B1F	SINE	Alu	chr11	51727315	51727317	chr11,51726943,51727453	-0.662124091	2.77E-09	2.18E-07	TRUE	Liver	5month	M	TCDD	AL	+	Sec24a	protein-coding	AL_TCDD_M_Li_adt	intron
chr11	51793566	51794034	+	RLTR23	LTR	ERV1	chr11	51793765	51793767	chr11,51793632,51793942	0.765512772	4.89E-09	1.48E-07	TRUE	Liver	5month	F	PM2.5	MU	+	Sar1b	protein-coding	MU_PM2.5_F_Li_adt	Intergenic
chr11	51921820	51922044	+	ID_B1	SINE	B4	chr11	51921918	51921920	chr11,51921812,51922053	0.658697871	1.42E-08	1.47E-07	TRUE	Liver	5month	F	BPA10mg	BA	+	Cdkn2aipnl	protein-coding	BA_BPA10mg_F_Li_adt	Intergenic
chr11	51921820	51922044	+	ID_B1	SINE	B4	chr11	51921918	51921920	chr11,51921812,51922053	0.939353347	3.77E-20	8.92E-19	TRUE	Liver	5month	F	As	ZB	+	Cdkn2aipnl	protein-coding	ZB_As_F_Li_adt	Intergenic
chr11	51931695	51932047	-	Lx8	LINE	L1	chr11	51931915	51931917	chr11,51931771,51932148	-0.640193369	2.76E-05	0.000221921	TRUE	Liver	5month	M	BPA10mg	BA	+	Cdkn2aipnl	protein-coding	BA_BPA10mg_M_Li_adt	Intergenic
chr11	51931695	51932047	-	Lx8	LINE	L1	chr11	51931915	51931917	chr11,51931771,51932148	-0.78940073	2.74E-09	1.78E-08	TRUE	Liver	5month	M	BPA10ug	BA	+	Cdkn2aipnl	protein-coding	BA_BPA10ug_M_Li_adt	Intergenic
chr11	51931695	51932047	-	Lx8	LINE	L1	chr11	51931915	51931917	chr11,51931771,51932148	0.979117692	1.77E-16	2.91E-15	TRUE	Liver	5month	F	As	ZB	+	Cdkn2aipnl	protein-coding	ZB_As_F_Li_adt	Intergenic
chr11	51931695	51932047	-	Lx8	LINE	L1	chr11	51931915	51931917	chr11,51931771,51932148	0.743035744	6.71E-11	4.33E-09	TRUE	Liver	5month	M	As	ZB	+	Cdkn2aipnl	protein-coding	ZB_As_M_Li_adt	Intergenic
chr11	51938522	51939009	+	MLT1F	LTR	ERVL-MaLR	chr11	51938923	51938925	chr11,51938669,51939226	0.782587901	2.09E-12	2.21E-11	TRUE	Liver	5month	F	As	ZB	+	Cdkn2aipnl	protein-coding	ZB_As_F_Li_adt	Intergenic
chr11	51938522	51939009	+	MLT1F	LTR	ERVL-MaLR	chr11	51938923	51938925	chr11,51938669,51939226	0.736585984	8.40E-12	7.46E-10	TRUE	Liver	5month	M	As	ZB	+	Cdkn2aipnl	protein-coding	ZB_As_M_Li_adt	Intergenic
chr11	52109488	52109611	-	PB1D9	SINE	Alu	chr11	52109584	52109586	chr11,52109463,52109735	-0.586690399	3.40E-08	2.07E-07	TRUE	Liver	5month	F	As	ZB	+	Ppp2ca	protein-coding	ZB_As_F_Li_adt	intron
chr11	52129370	52129531	-	B3	SINE	B2	chr11	52129378	52129380	chr11,52129127,52129513	0.599050613	2.28E-07	4.40E-06	TRUE	Liver	5month	M	As	ZB	+	Mir3061	ncRNA	ZB_As_M_Li_adt	Intergenic
chr11	52130408	52130571	-	B3A	SINE	B2	chr11	52130452	52130454	chr11,52130159,52130703	-0.732673718	1.30E-11	3.90E-09	TRUE	Liver	5month	M	TBT	WK	+	Mir3061	ncRNA	WK_TBT_M_Li_adt	Intergenic
chr11	52374007	52374109	-	L2b	LINE	L2	chr11	52374042	52374044	chr11,52373902,52374173	-0.886265425	3.94E-10	6.63E-09	TRUE	Liver	5month	F	BPA10mg	BA	+	Vdac1	protein-coding	BA_BPA10mg_F_Li_adt	intron
chr11	53314836	53315059	+	MER92C	LTR	ERV1	chr11	53314899	53314901	chr11,53314666,53315209	-0.693944082	7.23E-08	1.48E-06	TRUE	Liver	5month	M	BPA10mg	BA	+	Zcchc10	protein-coding	BA_BPA10mg_M_Li_adt	Intergenic
chr11	53341183	53341297	+	Cheshire	DNA	hAT-Charlie	chr11	53341209	53341211	chr11,53341091,53341354	-0.783020706	4.10E-07	1.38E-05	TRUE	Liver	5month	M	TBT	WK	+	Aff4	protein-coding	WK_TBT_M_Li_adt	Intergenic
chr11	53448130	53448246	+	B4A	SINE	B4	chr11	53448212	53448214	chr11,53448092,53448324	-0.622703286	3.38E-05	0.000127241	TRUE	Liver	5month	F	BPA10mg	BA	+	Shroom1	protein-coding	BA_BPA10mg_F_Li_adt	Intergenic
chr11	53448130	53448246	+	B4A	SINE	B4	chr11	53448212	53448214	chr11,53448092,53448324	-0.59711479	0.000243773	0.001843717	TRUE	Liver	5month	F	BPA10ug	BA	+	Shroom1	protein-coding	BA_BPA10ug_F_Li_adt	Intergenic
chr11	54112018	54112327	+	B4A	SINE	B4	chr11	54112159	54112161	chr11,54112038,54112292	-0.85018396	4.01E-08	3.62E-07	TRUE	Liver	5month	F	BPA10mg	BA	+	P4ha2	protein-coding	BA_BPA10mg_F_Li_adt	intron
chr11	54140142	54140318	+	B2_Mm1t	SINE	B2	chr11	54140217	54140219	chr11,54139968,54140715	-0.662100589	7.65E-07	1.07E-05	TRUE	Liver	5month	M	BPA10mg	BA	+	P4ha2	protein-coding	BA_BPA10mg_M_Li_adt	Intergenic
chr11	54140142	54140318	+	B2_Mm1t	SINE	B2	chr11	54140217	54140219	chr11,54139968,54140715	-0.617133876	3.00E-09	3.21E-07	TRUE	Liver	5month	M	PM2.5	BI	+	P4ha2	protein-coding	BI_PM2.5_M_Li_adt	Intergenic
chr11	54149850	54150096	-	L2	LINE	L2	chr11	54149998	54150000	chr11,54149862,54150305	0.600260392	6.47E-06	0.00010635	TRUE	Liver	5month	F	BPA10ug	BA	+	P4ha2	protein-coding	BA_BPA10ug_F_Li_adt	Intergenic
chr11	54156027	54156217	+	LTR50	LTR	ERVL	chr11	54156082	54156084	chr11,54155916,54156271	-0.676622465	0.00049611	0.002519307	TRUE	Liver	5month	M	BPA10mg	BA	+	P4ha2	protein-coding	BA_BPA10mg_M_Li_adt	Intergenic
chr11	54156027	54156217	+	LTR50	LTR	ERVL	chr11	54156082	54156084	chr11,54155916,54156271	-0.695130118	3.82E-05	0.000108102	TRUE	Liver	5month	M	BPA10ug	BA	+	P4ha2	protein-coding	BA_BPA10ug_M_Li_adt	Intergenic
chr11	54156027	54156217	+	LTR50	LTR	ERVL	chr11	54156082	54156084	chr11,54155916,54156271	0.640506601	2.06E-07	1.10E-06	TRUE	Liver	5month	F	As	ZB	+	P4ha2	protein-coding	ZB_As_F_Li_adt	Intergenic
chr11	54156027	54156217	+	LTR50	LTR	ERVL	chr11	54156082	54156084	chr11,54155916,54156271	0.703237382	1.46E-07	3.02E-06	TRUE	Liver	5month	M	As	ZB	+	P4ha2	protein-coding	ZB_As_M_Li_adt	Intergenic
chr11	54258535	54258899	+	MTD	LTR	ERVL-MaLR	chr11	54258673	54258675	chr11,54258554,54258781	-0.625788463	0.000148737	0.002120298	TRUE	Liver	5month	F	TBT	WK	+	Il3	protein-coding	WK_TBT_F_Li_adt	Intergenic
chr11	54258535	54258899	+	MTD	LTR	ERVL-MaLR	chr11	54258673	54258675	chr11,54258554,54258781	-0.961722519	8.45E-09	5.67E-08	TRUE	Liver	5month	F	As	ZB	+	Il3	protein-coding	ZB_As_F_Li_adt	Intergenic
chr11	54458739	54459640	+	Lx3C	LINE	L1	chr11	54459330	54459332	chr11,54459071,54459514	-0.762786428	3.43E-05	0.000266282	TRUE	Liver	5month	M	BPA10mg	BA	+	Fnip1	protein-coding	BA_BPA10mg_M_Li_adt	intron
chr11	54458739	54459640	+	Lx3C	LINE	L1	chr11	54459330	54459332	chr11,54459071,54459514	-0.650216744	0.000104371	0.000847145	TRUE	Liver	5month	M	PM2.5	MU	+	Fnip1	protein-coding	MU_PM2.5_M_Li_adt	intron
chr11	54805294	54805627	-	L1MC2	LINE	L1	chr11	54805526	54805528	chr11,54805396,54805636	0.833240858	2.65E-15	2.29E-13	TRUE	Liver	5month	F	BPA10mg	BA	+	Lyrm7os	ncRNA	BA_BPA10mg_F_Li_adt	Intergenic
chr11	54805294	54805627	-	L1MC2	LINE	L1	chr11	54805526	54805528	chr11,54805396,54805636	-0.978943552	7.04E-06	7.03E-05	TRUE	Liver	5month	M	BPA10mg	BA	+	Lyrm7os	ncRNA	BA_BPA10mg_M_Li_adt	Intergenic
chr11	54805294	54805627	-	L1MC2	LINE	L1	chr11	54805526	54805528	chr11,54805396,54805636	-0.719090035	9.91E-05	0.000257727	TRUE	Liver	5month	M	BPA10ug	BA	+	Lyrm7os	ncRNA	BA_BPA10ug_M_Li_adt	Intergenic
chr11	54805294	54805627	-	L1MC2	LINE	L1	chr11	54805526	54805528	chr11,54805396,54805636	0.932289108	2.30E-19	5.03E-18	TRUE	Liver	5month	F	As	ZB	+	Lyrm7os	ncRNA	ZB_As_F_Li_adt	Intergenic
chr11	54872185	54872523	+	MLT1N2	LTR	ERVL-MaLR	chr11	54872423	54872425	chr11,54872178,54872553	-0.758973917	5.08E-10	8.26E-09	TRUE	Liver	5month	F	BPA10mg	BA	+	Hint1	protein-coding	BA_BPA10mg_F_Li_adt	Intergenic
chr11	54913931	54914751	+	MTE-int	LTR	ERVL-MaLR	chr11	54914082	54914084	chr11,54913910,54914267	0.637922057	3.17E-06	3.23E-05	TRUE	Liver	5month	F	PM2.5	MU	+	Gpx3	protein-coding	MU_PM2.5_F_Li_adt	intron
chr11	55216163	55216375	+	ID_B1	SINE	B4	chr11	55216193	55216195	chr11,55216102,55216304	0.59856952	2.72E-05	7.91E-05	TRUE	Liver	5month	M	BPA10ug	BA	+	Slc36a1	protein-coding	BA_BPA10ug_M_Li_adt	intron
chr11	55453773	55453830	+	MIR3	SINE	MIR	chr11	55453828	55453830	chr11,55453690,55453927	-0.656373493	0.000360656	0.001927478	TRUE	Liver	5month	M	BPA10mg	BA	+	Atox1	protein-coding	BA_BPA10mg_M_Li_adt	intron
chr11	55453773	55453830	+	MIR3	SINE	MIR	chr11	55453828	55453830	chr11,55453690,55453927	1.141983173	7.45E-16	1.14E-14	TRUE	Liver	5month	F	As	ZB	+	Atox1	protein-coding	ZB_As_F_Li_adt	intron
chr11	57516953	57517293	+	MTE2a	LTR	ERVL-MaLR	chr11	57517273	57517275	chr11,57517092,57517398	0.610769421	3.72E-08	3.39E-07	TRUE	Liver	5month	F	BPA10mg	BA	+	Fam114a2	protein-coding	BA_BPA10mg_F_Li_adt	intron
chr11	57516953	57517293	+	MTE2a	LTR	ERVL-MaLR	chr11	57517273	57517275	chr11,57517092,57517398	-0.662380389	5.24E-05	0.000380339	TRUE	Liver	5month	M	BPA10mg	BA	+	Fam114a2	protein-coding	BA_BPA10mg_M_Li_adt	intron
chr11	57516953	57517293	+	MTE2a	LTR	ERVL-MaLR	chr11	57517273	57517275	chr11,57517092,57517398	-0.898792106	2.26E-11	2.25E-10	TRUE	Liver	5month	M	BPA10ug	BA	+	Fam114a2	protein-coding	BA_BPA10ug_M_Li_adt	intron
chr11	57516953	57517293	+	MTE2a	LTR	ERVL-MaLR	chr11	57517273	57517275	chr11,57517092,57517398	0.926801502	2.62E-17	4.69E-16	TRUE	Liver	5month	F	As	ZB	+	Fam114a2	protein-coding	ZB_As_F_Li_adt	intron
chr11	58226549	58226714	+	RSINE1	SINE	B4	chr11	58226629	58226631	chr11,58226485,58226751	-0.74011959	1.54E-06	1.94E-05	TRUE	Liver	5month	M	BPA10mg	BA	+	Irgm2	protein-coding	BA_BPA10mg_M_Li_adt	Intergenic
chr11	58607083	58607381	-	MTD	LTR	ERVL-MaLR	chr11	58607242	58607244	chr11,58607098,58607381	0.585503245	2.42E-07	1.07E-06	TRUE	Liver	5month	M	BPA10ug	BA	+	2210407C18Rik	protein-coding	BA_BPA10ug_M_Li_adt	TTS
chr11	58871113	58871293	+	ERVL-int	LTR	ERVL	chr11	58871209	58871211	chr11,58870982,58871330	-0.6089856	0.000529916	0.001424094	TRUE	Liver	5month	F	As	ZB	+	2810021J22Rik	protein-coding	ZB_As_F_Li_adt	intron
chr11	59534429	59534990	+	RLTR28	LTR	ERVL	chr11	59534825	59534827	chr11,59534752,59535042	0.967160976	1.12E-12	1.22E-11	TRUE	Liver	5month	F	As	ZB	+	Nlrp3	protein-coding	ZB_As_F_Li_adt	Intergenic
chr11	59656231	59656785	+	RMER15	LTR	ERVL	chr11	59656240	59656242	chr11,59656083,59656417	-1.08337957	4.57E-07	6.95E-06	TRUE	Liver	5month	M	BPA10mg	BA	+	Mprip	protein-coding	BA_BPA10mg_M_Li_adt	Intergenic
chr11	59656231	59656785	+	RMER15	LTR	ERVL	chr11	59656240	59656242	chr11,59656083,59656417	-0.807887828	8.85E-06	2.83E-05	TRUE	Liver	5month	M	BPA10ug	BA	+	Mprip	protein-coding	BA_BPA10ug_M_Li_adt	Intergenic
chr11	59656231	59656785	+	RMER15	LTR	ERVL	chr11	59656240	59656242	chr11,59656083,59656417	0.775206792	5.72E-09	3.93E-08	TRUE	Liver	5month	F	As	ZB	+	Mprip	protein-coding	ZB_As_F_Li_adt	Intergenic
chr11	59656231	59656785	+	RMER15	LTR	ERVL	chr11	59656240	59656242	chr11,59656083,59656417	0.948269877	2.07E-11	1.58E-09	TRUE	Liver	5month	M	As	ZB	+	Mprip	protein-coding	ZB_As_M_Li_adt	Intergenic
chr11	59939693	59940155	+	RMER15	LTR	ERVL	chr11	59940033	59940035	chr11,59939888,59940171	-0.86199086	1.19E-06	3.17E-05	TRUE	Liver	5month	M	TCDD	AL	+	Med9os	ncRNA	AL_TCDD_M_Li_adt	Intergenic
chr11	59939693	59940155	+	RMER15	LTR	ERVL	chr11	59940033	59940035	chr11,59939888,59940171	-1.076258992	2.13E-07	8.27E-06	TRUE	Liver	5month	M	TBT	WK	+	Med9os	ncRNA	WK_TBT_M_Li_adt	Intergenic
chr11	60769462	60769605	-	MTD	LTR	ERVL-MaLR	chr11	60769568	60769570	chr11,60769443,60769803	0.824172013	7.90E-11	6.94E-10	TRUE	Liver	5month	F	As	ZB	+	Top3a	protein-coding	ZB_As_F_Li_adt	intron
chr11	60790686	60790815	+	B1_Mur1	SINE	Alu	chr11	60790711	60790713	chr11,60790467,60790810	-0.74240494	4.02E-06	4.36E-05	TRUE	Liver	5month	M	BPA10mg	BA	+	Smcr8	protein-coding	BA_BPA10mg_M_Li_adt	intron
chr11	60866214	60866324	+	PB1D10	SINE	Alu	chr11	60866236	60866238	chr11,60866127,60866345	-0.80129848	6.02E-10	4.73E-09	TRUE	Liver	5month	F	As	ZB	+	Tmem11	protein-coding	ZB_As_F_Li_adt	intron
chr11	60982583	60982781	-	ID_B1	SINE	B4	chr11	60982729	60982731	chr11,60982610,60983201	-0.677699215	9.89E-07	2.72E-05	TRUE	Liver	5month	M	TCDD	AL	+	Kcnj12	protein-coding	AL_TCDD_M_Li_adt	Intergenic
chr11	61092798	61092997	+	B3	SINE	B2	chr11	61092891	61092893	chr11,61092638,61093015	0.964597277	6.66E-10	5.71E-08	TRUE	Liver	5month	M	PM2.5	MU	+	Kcnj12	protein-coding	MU_PM2.5_M_Li_adt	Intergenic
chr11	61092798	61092997	+	B3	SINE	B2	chr11	61092891	61092893	chr11,61092638,61093015	0.657901054	5.11E-05	0.000590971	TRUE	Liver	5month	M	TBT	WK	+	Kcnj12	protein-coding	WK_TBT_M_Li_adt	Intergenic
chr11	61234295	61234399	+	MLT2B4	LTR	ERVL	chr11	61234358	61234360	chr11,61234221,61234507	0.58624478	5.70E-08	2.68E-06	TRUE	Liver	5month	M	TCDD	AL	+	Aldh3a1	protein-coding	AL_TCDD_M_Li_adt	Intergenic
chr11	61234295	61234399	+	MLT2B4	LTR	ERVL	chr11	61234358	61234360	chr11,61234221,61234507	-0.676669518	2.80E-07	5.22E-06	TRUE	Liver	5month	M	As	ZB	+	Aldh3a1	protein-coding	ZB_As_M_Li_adt	Intergenic
chr11	61300633	61301236	+	RMER13B	LTR	ERVK	chr11	61300858	61300860	chr11,61300775,61301061	0.736408522	1.63E-07	3.31E-06	TRUE	Liver	5month	M	As	ZB	+	Aldh3a2	protein-coding	ZB_As_M_Li_adt	TTS
chr11	61307862	61308247	+	MTD	LTR	ERVL-MaLR	chr11	61308007	61308009	chr11,61307876,61308103	-0.600395567	0.000733695	0.004827201	TRUE	Liver	5month	M	PM2.5	BI	+	Slc47a2	protein-coding	BI_PM2.5_M_Li_adt	intron
chr11	61307862	61308247	+	MTD	LTR	ERVL-MaLR	chr11	61308007	61308009	chr11,61307876,61308103	-0.62175355	0.001748901	0.004154982	TRUE	Liver	5month	F	As	ZB	+	Slc47a2	protein-coding	ZB_As_F_Li_adt	intron
chr11	61389162	61389292	-	RSINE1	SINE	B4	chr11	61389166	61389168	chr11,61388954,61389315	-0.61691816	2.54E-07	4.81E-06	TRUE	Liver	5month	M	As	ZB	+	Slc47a1	protein-coding	ZB_As_M_Li_adt	Intergenic
chr11	61614282	61614604	+	Lx7	LINE	L1	chr11	61614591	61614593	chr11,61614304,61614693	-0.76291315	1.51E-06	1.91E-05	TRUE	Liver	5month	M	BPA10mg	BA	+	Epn2	protein-coding	BA_BPA10mg_M_Li_adt	Intergenic
chr11	61614282	61614604	+	Lx7	LINE	L1	chr11	61614591	61614593	chr11,61614304,61614693	-0.943886224	8.73E-11	7.70E-10	TRUE	Liver	5month	M	BPA10ug	BA	+	Epn2	protein-coding	BA_BPA10ug_M_Li_adt	Intergenic
chr11	61867033	61867237	+	ID_B1	SINE	B4	chr11	61867105	61867107	chr11,61866966,61867209	0.750955118	4.94E-10	6.89E-08	TRUE	Liver	5month	M	TBT	WK	+	Ulk2	protein-coding	WK_TBT_M_Li_adt	Intergenic
chr11	62416378	62416512	+	B1_Mur3	SINE	Alu	chr11	62416437	62416439	chr11,62416343,62416816	0.638512902	9.71E-10	3.87E-08	TRUE	Liver	5month	F	PM2.5	MU	+	Ncor1	protein-coding	MU_PM2.5_F_Li_adt	intron
chr11	62488737	62488946	+	ID_B1	SINE	B4	chr11	62488896	62488898	chr11,62488792,62488993	-0.715401113	3.19E-07	1.89E-05	TRUE	Liver	5month	F	TBT	WK	+	Pigl	protein-coding	WK_TBT_F_Li_adt	intron
chr11	62488737	62488946	+	ID_B1	SINE	B4	chr11	62488896	62488898	chr11,62488792,62488993	-0.59709529	0.000662575	0.004286234	TRUE	Liver	5month	M	TBT	WK	+	Pigl	protein-coding	WK_TBT_M_Li_adt	intron
chr11	62555123	62555249	+	B1_Mur1	SINE	Alu	chr11	62555158	62555160	chr11,62554150,62556242	0.86979423	1.05E-09	8.30E-08	TRUE	Liver	5month	M	PM2.5	MU	+	Ubb	protein-coding	MU_PM2.5_M_Li_adt	Intergenic
chr11	62678837	62679222	+	L1MB8	LINE	L1	chr11	62678961	62678963	chr11,62678801,62679105	1.225910539	1.09E-12	7.47E-10	TRUE	Liver	5month	F	TBT	WK	+	Mmgt2	protein-coding	WK_TBT_F_Li_adt	Intergenic
chr11	63481944	63482101	-	B1_Mus1	SINE	Alu	chr11	63481945	63481947	chr11,63481763,63482087	-0.705543171	9.47E-07	5.68E-06	TRUE	Liver	5month	F	BPA10mg	BA	+	Mir6354	ncRNA	BA_BPA10mg_F_Li_adt	Intergenic
chr11	63481944	63482101	-	B1_Mus1	SINE	Alu	chr11	63481945	63481947	chr11,63481763,63482087	0.662048107	5.89E-09	7.49E-07	TRUE	Liver	5month	F	TBT	WK	+	Mir6354	ncRNA	WK_TBT_F_Li_adt	Intergenic
chr11	63779268	63779889	+	HAL1	LINE	L1	chr11	63779594	63779596	chr11,63779465,63779716	0.592160976	1.15E-07	6.23E-06	TRUE	Liver	5month	F	TCDD	AL	+	Hs3st3b1	protein-coding	AL_TCDD_F_Li_adt	Intergenic
chr11	63779268	63779889	+	HAL1	LINE	L1	chr11	63779594	63779596	chr11,63779465,63779716	-0.666440587	6.55E-06	0.000120228	TRUE	Liver	5month	M	TBT	WK	+	Hs3st3b1	protein-coding	WK_TBT_M_Li_adt	Intergenic
chr11	63855711	63856121	-	MTB_Mm	LTR	ERVL-MaLR	chr11	63855798	63855800	chr11,63855641,63855934	1.199231355	1.07E-18	2.20E-17	TRUE	Liver	5month	F	As	ZB	+	Hs3st3b1	protein-coding	ZB_As_F_Li_adt	Intergenic
chr11	63908530	63908708	-	ORR1E	LTR	ERVL-MaLR	chr11	63908675	63908677	chr11,63908542,63908794	-0.770481462	1.10E-07	2.10E-06	TRUE	Liver	5month	M	BPA10mg	BA	+	Hs3st3b1	protein-coding	BA_BPA10mg_M_Li_adt	intron
chr11	63908530	63908708	-	ORR1E	LTR	ERVL-MaLR	chr11	63908675	63908677	chr11,63908542,63908794	-0.637782318	2.99E-07	1.29E-06	TRUE	Liver	5month	M	BPA10ug	BA	+	Hs3st3b1	protein-coding	BA_BPA10ug_M_Li_adt	intron
chr11	64186560	64186937	-	MTD	LTR	ERVL-MaLR	chr11	64186780	64186782	chr11,64186638,64186920	0.9127702	4.86E-14	8.26E-13	TRUE	Liver	5month	M	BPA10ug	BA	+	2810001G20Rik	ncRNA	BA_BPA10ug_M_Li_adt	Intergenic
chr11	64537438	64537953	+	Lx5	LINE	L1	chr11	64537480	64537482	chr11,64537219,64537622	0.911698712	7.36E-09	8.30E-08	TRUE	Liver	5month	F	BPA10mg	BA	+	F930015N05Rik	ncRNA	BA_BPA10mg_F_Li_adt	Intergenic
chr11	64537438	64537953	+	Lx5	LINE	L1	chr11	64537480	64537482	chr11,64537219,64537622	-1.510410154	6.80E-20	3.51E-18	TRUE	Liver	5month	M	BPA10ug	BA	+	F930015N05Rik	ncRNA	BA_BPA10ug_M_Li_adt	Intergenic
chr11	65106284	65106504	-	RMER15	LTR	ERVL	chr11	65106392	65106394	chr11,65106261,65106519	-0.645360549	0.000655822	0.003563412	TRUE	Liver	5month	M	PM2.5	MU	+	Arhgap44	protein-coding	MU_PM2.5_M_Li_adt	intron
chr11	66982844	66983255	-	MLT1H	LTR	ERVL-MaLR	chr11	66982980	66982982	chr11,66982868,66983088	-0.616105876	5.11E-06	0.000107792	TRUE	Liver	5month	M	PM2.5	BI	+	9130409J20Rik	ncRNA	BI_PM2.5_M_Li_adt	Intergenic
chr11	66982844	66983255	-	MLT1H	LTR	ERVL-MaLR	chr11	66982980	66982982	chr11,66982868,66983088	-0.586982096	4.92E-05	0.000165973	TRUE	Liver	5month	F	As	ZB	+	9130409J20Rik	ncRNA	ZB_As_F_Li_adt	Intergenic
chr11	67496892	67497012	+	ORR1B1-int	LTR	ERVL-MaLR	chr11	67496971	67496973	chr11,67496849,67497105	-0.607716921	3.27E-05	0.000341749	TRUE	Liver	5month	M	PM2.5	MU	+	Gas7	protein-coding	MU_PM2.5_M_Li_adt	Intergenic
chr11	67527968	67528134	-	Tigger5	DNA	TcMar-Tigger	chr11	67528073	67528075	chr11,67527952,67528146	-0.790154685	8.62E-07	4.11E-06	TRUE	Liver	5month	F	As	ZB	+	Gas7	protein-coding	ZB_As_F_Li_adt	Intergenic
chr11	68706605	68707208	+	Charlie1a	DNA	hAT-Charlie	chr11	68706763	68706765	chr11,68706558,68707083	0.618764416	2.79E-08	1.72E-07	TRUE	Liver	5month	F	As	ZB	+	Myh10	protein-coding	ZB_As_F_Li_adt	intron
chr11	68939671	68940204	+	RLTR20B3A_MM	LTR	ERVK	chr11	68939868	68939870	chr11,68939495,68940163	-0.593283356	7.19E-16	1.72E-14	TRUE	Liver	5month	M	BPA10ug	BA	+	Odf4	protein-coding	BA_BPA10ug_M_Li_adt	Intergenic
chr11	69027089	69027216	-	ID_B1	SINE	B4	chr11	69027171	69027173	chr11,69027050,69027315	0.795591723	7.54E-10	1.16E-08	TRUE	Liver	5month	F	BPA10mg	BA	+	Ctc1	protein-coding	BA_BPA10mg_F_Li_adt	intron
chr11	69067682	69067854	+	L2a	LINE	L2	chr11	69067769	69067771	chr11,69067691,69067908	0.614341324	7.02E-10	1.09E-08	TRUE	Liver	5month	F	BPA10mg	BA	+	Tmem107	protein-coding	BA_BPA10mg_F_Li_adt	Intergenic
chr11	69067682	69067854	+	L2a	LINE	L2	chr11	69067769	69067771	chr11,69067691,69067908	-0.665075154	5.81E-07	8.51E-06	TRUE	Liver	5month	M	BPA10mg	BA	+	Tmem107	protein-coding	BA_BPA10mg_M_Li_adt	Intergenic
chr11	69067682	69067854	+	L2a	LINE	L2	chr11	69067769	69067771	chr11,69067691,69067908	-0.866318072	7.87E-13	1.05E-11	TRUE	Liver	5month	M	BPA10ug	BA	+	Tmem107	protein-coding	BA_BPA10ug_M_Li_adt	Intergenic
chr11	69078805	69079164	-	ORR1B1	LTR	ERVL-MaLR	chr11	69079054	69079056	chr11,69078888,69079186	-0.883319689	3.53E-06	1.22E-05	TRUE	Liver	5month	M	BPA10ug	BA	+	Tmem107	protein-coding	BA_BPA10ug_M_Li_adt	Intergenic
chr11	69078805	69079164	-	ORR1B1	LTR	ERVL-MaLR	chr11	69079054	69079056	chr11,69078888,69079186	0.743844978	4.82E-12	4.92E-11	TRUE	Liver	5month	F	As	ZB	+	Tmem107	protein-coding	ZB_As_F_Li_adt	Intergenic
chr11	69245076	69245218	-	Lx8	LINE	L1	chr11	69245118	69245120	chr11,69245013,69245225	-0.683819582	1.73E-05	0.000255459	TRUE	Liver	5month	M	TBT	WK	+	Gucy2e	protein-coding	WK_TBT_M_Li_adt	Intergenic
chr11	69385147	69385279	-	B3	SINE	B2	chr11	69385201	69385203	chr11,69385029,69385325	-0.704289727	9.07E-07	2.26E-05	TRUE	Liver	5month	F	BPA10ug	BA	+	Cyb5d1	protein-coding	BA_BPA10ug_F_Li_adt	Intergenic
chr11	69692278	69692746	+	L2	LINE	L2	chr11	69692384	69692386	chr11,69692228,69692536	-0.806164172	7.24E-05	0.000500844	TRUE	Liver	5month	M	BPA10mg	BA	+	Tnfsf12	protein-coding	BA_BPA10mg_M_Li_adt	intron
chr11	69692278	69692746	+	L2	LINE	L2	chr11	69692384	69692386	chr11,69692228,69692536	-0.74820535	3.35E-05	9.57E-05	TRUE	Liver	5month	M	BPA10ug	BA	+	Tnfsf12	protein-coding	BA_BPA10ug_M_Li_adt	intron
chr11	70049982	70050136	+	MIRb	SINE	MIR	chr11	70050024	70050026	chr11,70049885,70050139	-0.710152913	3.29E-14	2.90E-11	TRUE	Liver	5month	F	BPA10ug	BA	+	Asgr1	protein-coding	BA_BPA10ug_F_Li_adt	Intergenic
chr11	70103698	70103872	-	ID_B1	SINE	B4	chr11	70103857	70103859	chr11,70103730,70104047	-0.591660767	0.001520716	0.006387343	TRUE	Liver	5month	M	BPA10mg	BA	+	Asgr2	protein-coding	BA_BPA10mg_M_Li_adt	intron
chr11	70206495	70207660	-	RMER15-int	LTR	ERVL	chr11	70207457	70207459	chr11,70207172,70207626	-0.844200905	2.63E-09	1.71E-08	TRUE	Liver	5month	M	BPA10ug	BA	+	Slc16a11	protein-coding	BA_BPA10ug_M_Li_adt	Intergenic
chr11	70206495	70207660	-	RMER15-int	LTR	ERVL	chr11	70207457	70207459	chr11,70207172,70207626	0.725291933	1.21E-10	1.04E-09	TRUE	Liver	5month	F	As	ZB	+	Slc16a11	protein-coding	ZB_As_F_Li_adt	Intergenic
chr11	70306139	70306332	+	LTR73	LTR	ERV1	chr11	70306216	70306218	chr11,70305936,70306537	-0.894370357	1.45E-16	3.97E-15	TRUE	Liver	5month	M	BPA10ug	BA	+	Alox12e	protein-coding	BA_BPA10ug_M_Li_adt	Intergenic
chr11	70306139	70306332	+	LTR73	LTR	ERV1	chr11	70306216	70306218	chr11,70305936,70306537	0.735556205	4.29E-15	6.09E-14	TRUE	Liver	5month	F	As	ZB	+	Alox12e	protein-coding	ZB_As_F_Li_adt	Intergenic
chr11	70333286	70333588	+	MTD	LTR	ERVL-MaLR	chr11	70333454	70333456	chr11,70333302,70333785	-1.160999519	6.94E-07	1.63E-05	TRUE	Liver	5month	M	PM2.5	MU	+	Alox12e	protein-coding	MU_PM2.5_M_Li_adt	Intergenic
chr11	70374316	70374552	+	L1MEf	LINE	L1	chr11	70374493	70374495	chr11,70374385,70374662	-0.745976488	5.93E-05	0.001068473	TRUE	Liver	5month	F	TBT	WK	+	Alox15	protein-coding	WK_TBT_F_Li_adt	Intergenic
chr11	70475119	70475386	-	B4	SINE	B4	chr11	70475167	70475169	chr11,70474973,70475410	-0.75501869	8.79E-08	1.74E-06	TRUE	Liver	5month	M	BPA10mg	BA	+	Cxcl16	protein-coding	BA_BPA10mg_M_Li_adt	Intergenic
chr11	70475119	70475386	-	B4	SINE	B4	chr11	70475167	70475169	chr11,70474973,70475410	-0.641519834	2.28E-06	8.23E-06	TRUE	Liver	5month	M	BPA10ug	BA	+	Cxcl16	protein-coding	BA_BPA10ug_M_Li_adt	Intergenic
chr11	70475119	70475386	-	B4	SINE	B4	chr11	70475167	70475169	chr11,70474973,70475410	0.613560684	3.35E-09	2.38E-08	TRUE	Liver	5month	F	As	ZB	+	Cxcl16	protein-coding	ZB_As_F_Li_adt	Intergenic
chr11	70523514	70523634	+	B2_Mm2	SINE	B2	chr11	70523538	70523540	chr11,70523394,70523600	-0.587753402	2.77E-09	2.35E-07	TRUE	Liver	5month	F	BPA10ug	BA	+	Psmb6	protein-coding	BA_BPA10ug_F_Li_adt	Intergenic
chr11	70631863	70632072	-	B3	SINE	B2	chr11	70632050	70632052	chr11,70631933,70632151	-0.718452926	4.49E-09	4.36E-07	TRUE	Liver	5month	M	PM2.5	BI	+	Gp1ba	protein-coding	BI_PM2.5_M_Li_adt	Intergenic
chr11	70740137	70741167	-	Lx8	LINE	L1	chr11	70740977	70740979	chr11,70740787,70741174	-0.764527036	2.16E-16	4.85E-13	TRUE	Liver	5month	F	BPA10ug	BA	+	Zfp3	protein-coding	BA_BPA10ug_F_Li_adt	Intergenic
chr11	71251443	71251783	+	RMER21A	LTR	ERV1	chr11	71251520	71251522	chr11,71251342,71251767	-0.87108877	2.22E-07	3.79E-06	TRUE	Liver	5month	M	BPA10mg	BA	+	Nlrp1b	protein-coding	BA_BPA10mg_M_Li_adt	intron
chr11	71251443	71251783	+	RMER21A	LTR	ERV1	chr11	71251520	71251522	chr11,71251342,71251767	-1.184304305	2.12E-16	5.63E-15	TRUE	Liver	5month	M	BPA10ug	BA	+	Nlrp1b	protein-coding	BA_BPA10ug_M_Li_adt	intron
chr11	71251443	71251783	+	RMER21A	LTR	ERV1	chr11	71251520	71251522	chr11,71251342,71251767	-0.694517667	1.23E-10	6.71E-09	TRUE	Liver	5month	F	PM2.5	MU	+	Nlrp1b	protein-coding	MU_PM2.5_F_Li_adt	intron
chr11	71251443	71251783	+	RMER21A	LTR	ERV1	chr11	71251520	71251522	chr11,71251342,71251767	0.810083497	7.43E-19	1.56E-17	TRUE	Liver	5month	F	As	ZB	+	Nlrp1b	protein-coding	ZB_As_F_Li_adt	intron
chr11	71984153	71984383	+	B4	SINE	B4	chr11	71984268	71984270	chr11,71984127,71984395	0.935666207	1.99E-09	1.45E-08	TRUE	Liver	5month	F	As	ZB	+	4930401O10Rik	ncRNA	ZB_As_F_Li_adt	Intergenic
chr11	72293148	72293686	-	MYSERV6-int	LTR	ERVK	chr11	72293334	72293336	chr11,72293170,72293456	-0.632581852	0.000104033	0.000845019	TRUE	Liver	5month	M	PM2.5	MU	+	Xaf1	protein-coding	MU_PM2.5_M_Li_adt	Intergenic
chr11	72458167	72458274	+	MLT1G3	LTR	ERVL-MaLR	chr11	72458267	72458269	chr11,72457945,72458767	-0.894764763	1.36E-15	4.23E-13	TRUE	Liver	5month	M	BPA10mg	BA	+	Spns2	protein-coding	BA_BPA10mg_M_Li_adt	intron
chr11	72458167	72458274	+	MLT1G3	LTR	ERVL-MaLR	chr11	72458267	72458269	chr11,72457945,72458767	-0.732918249	8.62E-14	1.40E-12	TRUE	Liver	5month	M	BPA10ug	BA	+	Spns2	protein-coding	BA_BPA10ug_M_Li_adt	intron
chr11	72458167	72458274	+	MLT1G3	LTR	ERVL-MaLR	chr11	72458267	72458269	chr11,72457945,72458767	-0.61510023	4.62E-19	4.65E-16	TRUE	Liver	5month	F	PM2.5	MU	+	Spns2	protein-coding	MU_PM2.5_F_Li_adt	intron
chr11	72458167	72458274	+	MLT1G3	LTR	ERVL-MaLR	chr11	72458267	72458269	chr11,72457945,72458767	0.917594695	3.84E-52	1.91E-49	TRUE	Liver	5month	F	As	ZB	+	Spns2	protein-coding	ZB_As_F_Li_adt	intron
chr11	72619805	72620298	+	MTC-int	LTR	ERVL-MaLR	chr11	72619805	72619807	chr11,72619685,72620148	-0.638278032	1.15E-07	6.40E-07	TRUE	Liver	5month	F	As	ZB	+	Ube2g1	protein-coding	ZB_As_F_Li_adt	intron
chr11	73211320	73211664	-	MLT1H1	LTR	ERVL-MaLR	chr11	73211616	73211618	chr11,73211433,73211816	0.62040426	1.13E-07	5.33E-07	TRUE	Liver	5month	M	BPA10ug	BA	+	Shpk	protein-coding	BA_BPA10ug_M_Li_adt	intron
chr11	73229992	73230495	-	RCHARR1	DNA	hAT-Charlie	chr11	73230291	73230293	chr11,73230171,73230407	-0.644895944	3.77E-05	0.000288171	TRUE	Liver	5month	M	BPA10mg	BA	+	Trpv1	protein-coding	BA_BPA10mg_M_Li_adt	Intergenic
chr11	74704339	74704539	-	B3	SINE	B2	chr11	74704464	74704466	chr11,74704225,74704640	-0.871278254	7.13E-12	1.46E-09	TRUE	Liver	5month	M	TCDD	AL	+	Pafah1b1	protein-coding	AL_TCDD_M_Li_adt	intron
chr11	74713123	74713517	+	MTB_Mm	LTR	ERVL-MaLR	chr11	74713374	74713376	chr11,74713270,74713510	-0.598891207	0.000207161	0.002717368	TRUE	Liver	5month	F	TBT	WK	+	Pafah1b1	protein-coding	WK_TBT_F_Li_adt	intron
chr11	74737928	74738298	+	MTD	LTR	ERVL-MaLR	chr11	74738070	74738072	chr11,74737885,74738369	0.604689118	5.25E-10	2.28E-08	TRUE	Liver	5month	F	PM2.5	MU	+	Pafah1b1	protein-coding	MU_PM2.5_F_Li_adt	Intergenic
chr11	74737928	74738298	+	MTD	LTR	ERVL-MaLR	chr11	74738070	74738072	chr11,74737885,74738369	-0.684476687	1.73E-09	1.28E-08	TRUE	Liver	5month	F	As	ZB	+	Pafah1b1	protein-coding	ZB_As_F_Li_adt	Intergenic
chr11	75109080	75109172	+	B4	SINE	B4	chr11	75109129	75109131	chr11,75109010,75109278	0.985922018	1.62E-18	3.28E-17	TRUE	Liver	5month	F	As	ZB	+	Mir684-1	ncRNA	ZB_As_F_Li_adt	intron
chr11	75225481	75225568	-	L2b	LINE	L2	chr11	75225501	75225503	chr11,75225368,75225631	0.687010636	3.88E-10	4.54E-08	TRUE	Liver	5month	F	TCDD	AL	+	Rtn4rl1	protein-coding	AL_TCDD_F_Li_adt	intron
chr11	75225481	75225568	-	L2b	LINE	L2	chr11	75225501	75225503	chr11,75225368,75225631	-0.85594245	2.14E-09	2.19E-07	TRUE	Liver	5month	M	TBT	WK	+	Rtn4rl1	protein-coding	WK_TBT_M_Li_adt	intron
chr11	75249700	75249892	-	L2b	LINE	L2	chr11	75249760	75249762	chr11,75249424,75249895	0.614024753	9.29E-09	7.17E-07	TRUE	Liver	5month	F	TCDD	AL	+	Rtn4rl1	protein-coding	AL_TCDD_F_Li_adt	intron
chr11	75249700	75249892	-	L2b	LINE	L2	chr11	75249760	75249762	chr11,75249424,75249895	-0.674183284	5.04E-06	9.81E-05	TRUE	Liver	5month	M	TBT	WK	+	Rtn4rl1	protein-coding	WK_TBT_M_Li_adt	intron
chr11	75336661	75336994	+	MTEa	LTR	ERVL-MaLR	chr11	75336872	75336874	chr11,75336708,75337492	-1.023532049	2.99E-14	5.84E-12	TRUE	Liver	5month	M	BPA10mg	BA	+	Rpa1	protein-coding	BA_BPA10mg_M_Li_adt	intron
chr11	75336661	75336994	+	MTEa	LTR	ERVL-MaLR	chr11	75336872	75336874	chr11,75336708,75337492	-0.781583615	3.51E-12	4.12E-11	TRUE	Liver	5month	M	BPA10ug	BA	+	Rpa1	protein-coding	BA_BPA10ug_M_Li_adt	intron
chr11	75336661	75336994	+	MTEa	LTR	ERVL-MaLR	chr11	75336872	75336874	chr11,75336708,75337492	-0.610329365	2.21E-06	8.55E-05	TRUE	Liver	5month	F	TBT	WK	+	Rpa1	protein-coding	WK_TBT_F_Li_adt	intron
chr11	75336661	75336994	+	MTEa	LTR	ERVL-MaLR	chr11	75336872	75336874	chr11,75336708,75337492	0.715953557	5.37E-14	6.75E-13	TRUE	Liver	5month	F	As	ZB	+	Rpa1	protein-coding	ZB_As_F_Li_adt	intron
chr11	75496667	75496802	-	B1_Mur1	SINE	Alu	chr11	75496709	75496711	chr11,75496542,75496844	-0.586140465	2.58E-11	6.26E-10	TRUE	Liver	5month	F	BPA10mg	BA	+	Prpf8	protein-coding	BA_BPA10mg_F_Li_adt	intron
chr11	75560702	75560862	-	RMER30	DNA	hAT-Charlie	chr11	75560821	75560823	chr11,75560684,75560944	-0.58887649	0.001295762	0.005607768	TRUE	Liver	5month	M	BPA10mg	BA	+	Mir3971	ncRNA	BA_BPA10mg_M_Li_adt	intron
chr11	76479788	76479904	-	MER117	DNA	hAT-Charlie	chr11	76479802	76479804	chr11,76479683,76480069	-0.891912929	1.79E-05	0.000153617	TRUE	Liver	5month	M	BPA10mg	BA	+	Abr	protein-coding	BA_BPA10mg_M_Li_adt	intron
chr11	76479788	76479904	-	MER117	DNA	hAT-Charlie	chr11	76479802	76479804	chr11,76479683,76480069	-0.639776525	0.000392008	0.000902779	TRUE	Liver	5month	M	BPA10ug	BA	+	Abr	protein-coding	BA_BPA10ug_M_Li_adt	intron
chr11	76479788	76479904	-	MER117	DNA	hAT-Charlie	chr11	76479802	76479804	chr11,76479683,76480069	0.820984936	4.80E-16	7.51E-15	TRUE	Liver	5month	F	As	ZB	+	Abr	protein-coding	ZB_As_F_Li_adt	intron
chr11	76496174	76496287	-	PB1D9	SINE	Alu	chr11	76496276	76496278	chr11,76496167,76496401	0.622726297	4.63E-12	5.30E-11	TRUE	Liver	5month	M	BPA10ug	BA	+	Abr	protein-coding	BA_BPA10ug_M_Li_adt	intron
chr11	76496174	76496287	-	PB1D9	SINE	Alu	chr11	76496276	76496278	chr11,76496167,76496401	-0.664861389	1.23E-09	9.27E-09	TRUE	Liver	5month	F	As	ZB	+	Abr	protein-coding	ZB_As_F_Li_adt	intron
chr11	76981747	76981998	+	B4A	SINE	B4	chr11	76981797	76981799	chr11,76981688,76982512	0.645519548	2.66E-10	2.12E-09	TRUE	Liver	5month	M	BPA10ug	BA	+	Slc6a4	protein-coding	BA_BPA10ug_M_Li_adt	intron
chr11	77098286	77098670	+	L1MB8	LINE	L1	chr11	77098539	77098541	chr11,77098383,77098875	0.708810462	2.23E-20	1.25E-18	TRUE	Liver	5month	M	BPA10ug	BA	+	Nsrp1	protein-coding	BA_BPA10ug_M_Li_adt	intron
chr11	77194823	77194974	+	B1_Mur1	SINE	Alu	chr11	77194946	77194948	chr11,77194827,77195100	-0.589460702	0.000287138	0.001593104	TRUE	Liver	5month	M	BPA10mg	BA	+	Efcab5	protein-coding	BA_BPA10mg_M_Li_adt	Intergenic
chr11	77196749	77197134	+	Lx7	LINE	L1	chr11	77196973	77196975	chr11,77196616,77197101	-0.648183286	0.001872241	0.007586875	TRUE	Liver	5month	M	BPA10mg	BA	+	Efcab5	protein-coding	BA_BPA10mg_M_Li_adt	Intergenic
chr11	77364559	77364672	+	PB1D10	SINE	Alu	chr11	77364567	77364569	chr11,77364272,77364686	-0.598258447	2.18E-07	1.59E-06	TRUE	Liver	5month	F	BPA10mg	BA	+	Ssh2	protein-coding	BA_BPA10mg_F_Li_adt	intron
chr11	77498372	77498505	+	MIRb	SINE	MIR	chr11	77498451	77498453	chr11,77498366,77498589	0.674156391	1.62E-09	2.25E-08	TRUE	Liver	5month	F	BPA10mg	BA	+	Git1	protein-coding	BA_BPA10mg_F_Li_adt	intron
chr11	77522889	77523095	+	B4A	SINE	B4	chr11	77523039	77523041	chr11,77522937,77523195	-0.744308287	4.48E-05	0.000438786	TRUE	Liver	5month	M	PM2.5	MU	+	Abhd15	protein-coding	MU_PM2.5_M_Li_adt	Intergenic
chr11	77523354	77523742	-	RLTR17B_Mm	LTR	ERVK	chr11	77523463	77523465	chr11,77523382,77523740	-0.824113763	2.68E-07	1.11E-05	TRUE	Liver	5month	M	PM2.5	BI	+	Abhd15	protein-coding	BI_PM2.5_M_Li_adt	Intergenic
chr11	77957420	77957479	-	L2b	LINE	L2	chr11	77957425	77957427	chr11,77957314,77957605	-0.590069559	2.46E-06	4.44E-05	TRUE	Liver	5month	M	PM2.5	MU	+	Phf12	protein-coding	MU_PM2.5_M_Li_adt	intron
chr11	78083614	78084092	-	Lx5	LINE	L1	chr11	78083750	78083752	chr11,78083627,78083882	-0.805794221	3.36E-07	5.39E-06	TRUE	Liver	5month	M	BPA10mg	BA	+	Eral1	protein-coding	BA_BPA10mg_M_Li_adt	Intergenic
chr11	78083614	78084092	-	Lx5	LINE	L1	chr11	78083750	78083752	chr11,78083627,78083882	-1.168973515	5.78E-16	1.41E-14	TRUE	Liver	5month	M	BPA10ug	BA	+	Eral1	protein-coding	BA_BPA10ug_M_Li_adt	Intergenic
chr11	78083614	78084092	-	Lx5	LINE	L1	chr11	78083750	78083752	chr11,78083627,78083882	0.828673361	3.22E-15	4.63E-14	TRUE	Liver	5month	F	As	ZB	+	Eral1	protein-coding	ZB_As_F_Li_adt	Intergenic
chr11	78087892	78087973	-	PB1D10	SINE	Alu	chr11	78087892	78087894	chr11,78087643,78088218	0.744955531	5.08E-22	3.51E-19	TRUE	Liver	5month	F	BPA10mg	BA	+	Fam222b	protein-coding	BA_BPA10mg_F_Li_adt	Intergenic
chr11	78087892	78087973	-	PB1D10	SINE	Alu	chr11	78087892	78087894	chr11,78087643,78088218	-0.997745306	1.59E-09	5.76E-08	TRUE	Liver	5month	M	BPA10mg	BA	+	Fam222b	protein-coding	BA_BPA10mg_M_Li_adt	Intergenic
chr11	78087892	78087973	-	PB1D10	SINE	Alu	chr11	78087892	78087894	chr11,78087643,78088218	-1.215266957	1.17E-15	2.69E-14	TRUE	Liver	5month	M	BPA10ug	BA	+	Fam222b	protein-coding	BA_BPA10ug_M_Li_adt	Intergenic
chr11	78087892	78087973	-	PB1D10	SINE	Alu	chr11	78087892	78087894	chr11,78087643,78088218	0.984243036	3.99E-36	4.36E-34	TRUE	Liver	5month	F	As	ZB	+	Fam222b	protein-coding	ZB_As_F_Li_adt	Intergenic
chr11	78104675	78104747	+	PB1	SINE	Alu	chr11	78104728	78104730	chr11,78104497,78104845	-0.612570531	0.000558025	0.001467943	TRUE	Liver	5month	F	BPA10mg	BA	+	Fam222b	protein-coding	BA_BPA10mg_F_Li_adt	intron
chr11	78120279	78120680	-	RMER10A	LTR	ERVL	chr11	78120349	78120351	chr11,78120292,78120517	-0.639866912	5.74E-07	2.02E-05	TRUE	Liver	5month	M	PM2.5	BI	+	Fam222b	protein-coding	BI_PM2.5_M_Li_adt	intron
chr11	78135479	78135642	-	MTD	LTR	ERVL-MaLR	chr11	78135523	78135525	chr11,78135408,78135612	-0.779844753	3.38E-11	3.11E-10	TRUE	Liver	5month	F	As	ZB	+	Traf4	protein-coding	ZB_As_F_Li_adt	intron
chr11	78151247	78151418	+	B3	SINE	B2	chr11	78151337	78151339	chr11,78151253,78151465	0.615101583	1.30E-07	2.42E-06	TRUE	Liver	5month	M	BPA10mg	BA	+	Traf4	protein-coding	BA_BPA10mg_M_Li_adt	intron
chr11	78151247	78151418	+	B3	SINE	B2	chr11	78151337	78151339	chr11,78151253,78151465	0.586708045	3.28E-07	1.41E-06	TRUE	Liver	5month	M	BPA10ug	BA	+	Traf4	protein-coding	BA_BPA10ug_M_Li_adt	intron
chr11	78453787	78453976	-	B2_Mm2	SINE	B2	chr11	78453885	78453887	chr11,78453776,78454005	-0.663999866	1.37E-06	3.57E-05	TRUE	Liver	5month	M	TBT	WK	+	Slc46a1	protein-coding	WK_TBT_M_Li_adt	Intergenic
chr11	78846200	78846369	-	MLTR14	LTR	ERV1	chr11	78846353	78846355	chr11,78846164,78846860	-0.774506041	7.17E-06	0.000138211	TRUE	Liver	5month	M	TCDD	AL	+	Lyrm9	protein-coding	AL_TCDD_M_Li_adt	Intergenic
chr11	78846200	78846369	-	MLTR14	LTR	ERV1	chr11	78846353	78846355	chr11,78846164,78846860	0.63297199	0.000171639	0.000516176	TRUE	Liver	5month	F	As	ZB	+	Lyrm9	protein-coding	ZB_As_F_Li_adt	Intergenic
chr11	78846200	78846369	-	MLTR14	LTR	ERV1	chr11	78846353	78846355	chr11,78846164,78846860	0.828288006	2.16E-08	5.95E-07	TRUE	Liver	5month	M	As	ZB	+	Lyrm9	protein-coding	ZB_As_M_Li_adt	Intergenic
chr11	78970993	78971283	+	MLT1O	LTR	ERVL-MaLR	chr11	78971278	78971280	chr11,78971177,78971415	-0.854519685	9.41E-08	4.33E-06	TRUE	Liver	5month	M	TBT	WK	+	Lgals9	protein-coding	WK_TBT_M_Li_adt	intron
chr11	79089627	79089766	+	B4A	SINE	B4	chr11	79089702	79089704	chr11,79089573,79089998	-0.615215366	7.80E-06	7.68E-05	TRUE	Liver	5month	M	BPA10mg	BA	+	Ksr1	protein-coding	BA_BPA10mg_M_Li_adt	intron
chr11	79089627	79089766	+	B4A	SINE	B4	chr11	79089702	79089704	chr11,79089573,79089998	-0.799247387	1.73E-10	1.44E-09	TRUE	Liver	5month	M	BPA10ug	BA	+	Ksr1	protein-coding	BA_BPA10ug_M_Li_adt	intron
chr11	79089627	79089766	+	B4A	SINE	B4	chr11	79089702	79089704	chr11,79089573,79089998	0.798995083	6.10E-28	3.06E-26	TRUE	Liver	5month	F	As	ZB	+	Ksr1	protein-coding	ZB_As_F_Li_adt	intron
chr11	79247645	79247924	+	ORR1A2	LTR	ERVL-MaLR	chr11	79247732	79247734	chr11,79247600,79248018	0.58913745	0.000616763	0.002540653	TRUE	Liver	5month	F	PM2.5	MU	+	Wsb1	protein-coding	MU_PM2.5_F_Li_adt	intron
chr11	79263684	79263833	-	RSINE1	SINE	B4	chr11	79263730	79263732	chr11,79263593,79263850	-0.90452662	3.87E-09	2.50E-07	TRUE	Liver	5month	M	PM2.5	MU	+	Wsb1	protein-coding	MU_PM2.5_M_Li_adt	Intergenic
chr11	79269189	79269254	+	ID4_	SINE	ID	chr11	79269193	79269195	chr11,79268879,79269317	-0.707773857	2.40E-08	1.10E-06	TRUE	Liver	5month	M	PM2.5	MU	+	Wsb1	protein-coding	MU_PM2.5_M_Li_adt	Intergenic
chr11	79269189	79269254	+	ID4_	SINE	ID	chr11	79269193	79269195	chr11,79268879,79269317	-0.778868735	4.11E-07	1.39E-05	TRUE	Liver	5month	M	TBT	WK	+	Wsb1	protein-coding	WK_TBT_M_Li_adt	Intergenic
chr11	79305838	79305954	-	L3	LINE	CR1	chr11	79305838	79305840	chr11,79305723,79306183	-0.668819437	0.000473103	0.002422703	TRUE	Liver	5month	M	BPA10mg	BA	+	Nf1	protein-coding	BA_BPA10mg_M_Li_adt	Intergenic
chr11	79305838	79305954	-	L3	LINE	CR1	chr11	79305838	79305840	chr11,79305723,79306183	-0.592825153	0.000101371	0.000262973	TRUE	Liver	5month	M	BPA10ug	BA	+	Nf1	protein-coding	BA_BPA10ug_M_Li_adt	Intergenic
chr11	79357899	79358113	+	MER20	DNA	hAT-Charlie	chr11	79358083	79358085	chr11,79357856,79358462	0.645504401	1.20E-11	9.96E-10	TRUE	Liver	5month	M	As	ZB	+	Nf1	protein-coding	ZB_As_M_Li_adt	intron
chr11	80447107	80447336	+	B4	SINE	B4	chr11	80447131	80447133	chr11,80446994,80447299	-0.609232141	2.14E-05	0.000336296	TRUE	Liver	5month	M	TCDD	AL	+	Psmd11	protein-coding	AL_TCDD_M_Li_adt	intron
chr11	80447107	80447336	+	B4	SINE	B4	chr11	80447131	80447133	chr11,80446994,80447299	-0.618788353	6.24E-05	0.000217037	TRUE	Liver	5month	F	BPA10mg	BA	+	Psmd11	protein-coding	BA_BPA10mg_F_Li_adt	intron
chr11	80447107	80447336	+	B4	SINE	B4	chr11	80447131	80447133	chr11,80446994,80447299	-0.74751272	1.97E-05	0.000166728	TRUE	Liver	5month	M	BPA10mg	BA	+	Psmd11	protein-coding	BA_BPA10mg_M_Li_adt	intron
chr11	81019856	81020695	+	L1VL2	LINE	L1	chr11	81020178	81020180	chr11,81020055,81020662	1.162984388	5.99E-20	1.39E-18	TRUE	Liver	5month	F	As	ZB	+	Asic2	protein-coding	ZB_As_F_Li_adt	intron
chr11	82533073	82533294	-	MIRb	SINE	MIR	chr11	82533160	82533162	chr11,82532751,82533305	-0.619026674	1.43E-05	0.000127522	TRUE	Liver	5month	M	BPA10mg	BA	+	Gm11426	ncRNA	BA_BPA10mg_M_Li_adt	Intergenic
chr11	82533073	82533294	-	MIRb	SINE	MIR	chr11	82533160	82533162	chr11,82532751,82533305	-0.683630284	1.87E-08	1.03E-07	TRUE	Liver	5month	M	BPA10ug	BA	+	Gm11426	ncRNA	BA_BPA10ug_M_Li_adt	Intergenic
chr11	82533073	82533294	-	MIRb	SINE	MIR	chr11	82533160	82533162	chr11,82532751,82533305	-0.601259349	5.90E-10	2.27E-07	TRUE	Liver	5month	F	PM2.5	BI	+	Gm11426	ncRNA	BI_PM2.5_F_Li_adt	Intergenic
chr11	82544723	82544872	-	MLT1B	LTR	ERVL-MaLR	chr11	82544756	82544758	chr11,82544558,82544871	0.81900793	1.03E-09	1.51E-08	TRUE	Liver	5month	F	BPA10mg	BA	+	Gm11426	ncRNA	BA_BPA10mg_F_Li_adt	Intergenic
chr11	82544723	82544872	-	MLT1B	LTR	ERVL-MaLR	chr11	82544756	82544758	chr11,82544558,82544871	0.947236965	6.34E-14	7.90E-13	TRUE	Liver	5month	F	As	ZB	+	Gm11426	ncRNA	ZB_As_F_Li_adt	Intergenic
chr11	82959742	82959953	-	RLTR30	LTR	ERV1	chr11	82959817	82959819	chr11,82959698,82959924	-0.698434363	4.52E-07	1.49E-05	TRUE	Liver	5month	M	TBT	WK	+	Slfn5os	ncRNA	WK_TBT_M_Li_adt	intron
chr11	82973591	82974255	+	RLTR26B_MM	LTR	ERVK	chr11	82974060	82974062	chr11,82973894,82974327	0.646398754	1.89E-15	1.71E-13	TRUE	Liver	5month	F	BPA10mg	BA	+	Mir7679	ncRNA	BA_BPA10mg_F_Li_adt	Intergenic
chr11	82973591	82974255	+	RLTR26B_MM	LTR	ERVK	chr11	82974060	82974062	chr11,82973894,82974327	-0.914120433	3.88E-11	2.48E-09	TRUE	Liver	5month	M	BPA10mg	BA	+	Mir7679	ncRNA	BA_BPA10mg_M_Li_adt	Intergenic
chr11	82973591	82974255	+	RLTR26B_MM	LTR	ERVK	chr11	82974060	82974062	chr11,82973894,82974327	-0.95017711	3.75E-15	7.83E-14	TRUE	Liver	5month	M	BPA10ug	BA	+	Mir7679	ncRNA	BA_BPA10ug_M_Li_adt	Intergenic
chr11	82973591	82974255	+	RLTR26B_MM	LTR	ERVK	chr11	82974060	82974062	chr11,82973894,82974327	0.856252867	7.64E-28	3.79E-26	TRUE	Liver	5month	F	As	ZB	+	Mir7679	ncRNA	ZB_As_F_Li_adt	Intergenic
chr11	83450744	83450981	+	L1MB8	LINE	L1	chr11	83450750	83450752	chr11,83450625,83450871	0.68059453	2.27E-06	0.000128287	TRUE	Liver	5month	F	PM2.5	BI	+	Mmp28	protein-coding	BI_PM2.5_F_Li_adt	intron
chr11	83450744	83450981	+	L1MB8	LINE	L1	chr11	83450750	83450752	chr11,83450625,83450871	0.928188213	1.46E-07	1.01E-05	TRUE	Liver	5month	F	TBT	WK	+	Mmp28	protein-coding	WK_TBT_F_Li_adt	intron
chr11	83491609	83491800	-	B2_Mm2	SINE	B2	chr11	83491705	83491707	chr11,83491406,83491762	-1.107781495	3.92E-16	7.31E-13	TRUE	Liver	5month	M	PM2.5	BI	+	Taf15	protein-coding	BI_PM2.5_M_Li_adt	intron
chr11	83731341	83731872	-	RLTR20B2	LTR	ERVK	chr11	83731349	83731351	chr11,83731141,83731451	-0.619617255	0.001895608	0.007667018	TRUE	Liver	5month	M	BPA10mg	BA	+	Wfdc21	protein-coding	BA_BPA10mg_M_Li_adt	Intergenic
chr11	83983313	83983452	-	B3A	SINE	B2	chr11	83983446	83983448	chr11,83983294,83983974	0.617425199	6.85E-07	3.33E-06	TRUE	Liver	5month	F	As	ZB	+	Synrg	protein-coding	ZB_As_F_Li_adt	intron
chr11	83992862	83993958	+	MTC-int	LTR	ERVL-MaLR	chr11	83993649	83993651	chr11,83993355,83993794	0.623910266	4.74E-14	8.76E-12	TRUE	Liver	5month	F	PM2.5	MU	+	Synrg	protein-coding	MU_PM2.5_F_Li_adt	intron
chr11	84052470	84052598	+	RSINE1	SINE	B4	chr11	84052537	84052539	chr11,84052467,84052660	0.598857051	3.77E-07	1.23E-05	TRUE	Liver	5month	M	TCDD	AL	+	Dusp14	protein-coding	AL_TCDD_M_Li_adt	intron
chr11	84145621	84145754	+	ID_B1	SINE	B4	chr11	84145742	84145744	chr11,84145587,84145864	-0.588332742	8.67E-07	1.19E-05	TRUE	Liver	5month	M	BPA10mg	BA	+	Tada2a	protein-coding	BA_BPA10mg_M_Li_adt	Intergenic
chr11	84191858	84192026	+	B3	SINE	B2	chr11	84191927	84191929	chr11,84191840,84192028	-0.663203975	5.98E-05	0.000765865	TRUE	Liver	5month	M	TCDD	AL	+	Acaca	protein-coding	AL_TCDD_M_Li_adt	Intergenic
chr11	84247535	84247635	-	RSINE1	SINE	B4	chr11	84247563	84247565	chr11,84247431,84247745	-0.766485593	2.58E-07	1.84E-06	TRUE	Liver	5month	F	BPA10mg	BA	+	Acaca	protein-coding	BA_BPA10mg_F_Li_adt	intron
chr11	84247535	84247635	-	RSINE1	SINE	B4	chr11	84247563	84247565	chr11,84247431,84247745	-0.719800564	7.23E-07	1.02E-05	TRUE	Liver	5month	M	BPA10mg	BA	+	Acaca	protein-coding	BA_BPA10mg_M_Li_adt	intron
chr11	84247535	84247635	-	RSINE1	SINE	B4	chr11	84247563	84247565	chr11,84247431,84247745	-0.876496083	6.62E-08	2.87E-06	TRUE	Liver	5month	F	BPA10ug	BA	+	Acaca	protein-coding	BA_BPA10ug_F_Li_adt	intron
chr11	84247535	84247635	-	RSINE1	SINE	B4	chr11	84247563	84247565	chr11,84247431,84247745	0.698240354	4.50E-09	2.81E-08	TRUE	Liver	5month	M	BPA10ug	BA	+	Acaca	protein-coding	BA_BPA10ug_M_Li_adt	intron
chr11	84247535	84247635	-	RSINE1	SINE	B4	chr11	84247563	84247565	chr11,84247431,84247745	0.59774407	3.54E-07	2.04E-05	TRUE	Liver	5month	F	TBT	WK	+	Acaca	protein-coding	WK_TBT_F_Li_adt	intron
chr11	84302801	84302948	+	B1_Mus1	SINE	Alu	chr11	84302857	84302859	chr11,84302526,84303091	-0.985137029	1.46E-11	3.82E-10	TRUE	Liver	5month	F	BPA10mg	BA	+	Acaca	protein-coding	BA_BPA10mg_F_Li_adt	intron
chr11	84302801	84302948	+	B1_Mus1	SINE	Alu	chr11	84302857	84302859	chr11,84302526,84303091	0.881176812	1.29E-09	9.87E-08	TRUE	Liver	5month	M	PM2.5	MU	+	Acaca	protein-coding	MU_PM2.5_M_Li_adt	intron
chr11	84403527	84403644	+	PB1D7	SINE	Alu	chr11	84403586	84403588	chr11,84403270,84403901	-0.61145403	0.001576329	0.008644717	TRUE	Liver	5month	M	PM2.5	BI	+	Aatf	protein-coding	BI_PM2.5_M_Li_adt	Intergenic
chr11	84404301	84404399	+	L1M4a2	LINE	L1	chr11	84404397	84404399	chr11,84404084,84404534	-0.740544029	0.000242192	0.000707443	TRUE	Liver	5month	F	BPA10mg	BA	+	Aatf	protein-coding	BA_BPA10mg_F_Li_adt	Intergenic
chr11	84404301	84404399	+	L1M4a2	LINE	L1	chr11	84404397	84404399	chr11,84404084,84404534	0.650223631	5.22E-05	0.000143636	TRUE	Liver	5month	M	BPA10ug	BA	+	Aatf	protein-coding	BA_BPA10ug_M_Li_adt	Intergenic
chr11	84404301	84404399	+	L1M4a2	LINE	L1	chr11	84404397	84404399	chr11,84404084,84404534	0.693194779	5.82E-06	8.82E-05	TRUE	Liver	5month	M	PM2.5	MU	+	Aatf	protein-coding	MU_PM2.5_M_Li_adt	Intergenic
chr11	84993499	84994096	+	RMER6A	LTR	ERVK	chr11	84993977	84993979	chr11,84993733,84994071	-0.663478688	0.00126223	0.005487835	TRUE	Liver	5month	M	BPA10mg	BA	+	Car4	protein-coding	BA_BPA10mg_M_Li_adt	intron
chr11	85126790	85126971	+	Tigger6b	DNA	TcMar-Tigger	chr11	85126964	85126966	chr11,85126796,85127104	-0.629189545	0.000292551	0.001618523	TRUE	Liver	5month	M	BPA10mg	BA	+	Usp32	protein-coding	BA_BPA10mg_M_Li_adt	intron
chr11	85367808	85368095	+	Tigger7	DNA	TcMar-Tigger	chr11	85367996	85367998	chr11,85367873,85368135	0.589547848	5.06E-05	0.000535359	TRUE	Liver	5month	F	BPA10ug	BA	+	Bcas3	protein-coding	BA_BPA10ug_F_Li_adt	intron
chr11	85369581	85369709	+	MTE2a	LTR	ERVL-MaLR	chr11	85369669	85369671	chr11,85369507,85369982	-0.810960523	5.77E-10	2.43E-08	TRUE	Liver	5month	M	BPA10mg	BA	+	Bcas3	protein-coding	BA_BPA10mg_M_Li_adt	intron
chr11	85369581	85369709	+	MTE2a	LTR	ERVL-MaLR	chr11	85369669	85369671	chr11,85369507,85369982	-0.790717186	1.57E-11	1.61E-10	TRUE	Liver	5month	M	BPA10ug	BA	+	Bcas3	protein-coding	BA_BPA10ug_M_Li_adt	intron
chr11	85369581	85369709	+	MTE2a	LTR	ERVL-MaLR	chr11	85369669	85369671	chr11,85369507,85369982	0.812021877	2.38E-26	1.02E-24	TRUE	Liver	5month	F	As	ZB	+	Bcas3	protein-coding	ZB_As_F_Li_adt	intron
chr11	85454488	85454604	+	ID_B1	SINE	B4	chr11	85454515	85454517	chr11,85454352,85454649	-1.048268328	1.69E-08	4.31E-07	TRUE	Liver	5month	M	BPA10mg	BA	+	Bcas3	protein-coding	BA_BPA10mg_M_Li_adt	intron
chr11	85454488	85454604	+	ID_B1	SINE	B4	chr11	85454515	85454517	chr11,85454352,85454649	-0.915002252	2.21E-08	1.20E-07	TRUE	Liver	5month	M	BPA10ug	BA	+	Bcas3	protein-coding	BA_BPA10ug_M_Li_adt	intron
chr11	86058741	86059458	+	RMER6A	LTR	ERVK	chr11	86059348	86059350	chr11,86059205,86059466	0.692944153	1.96E-07	6.69E-06	TRUE	Liver	5month	F	BPA10ug	BA	+	Gm20759	ncRNA	BA_BPA10ug_F_Li_adt	3' UTR
chr11	86498012	86498197	+	B3	SINE	B2	chr11	86498087	86498089	chr11,86497943,86498223	-0.664348714	1.43E-05	0.000219718	TRUE	Liver	5month	M	TBT	WK	+	Rnft1	protein-coding	WK_TBT_M_Li_adt	TTS
chr11	86582380	86582495	+	B1_Mus1	SINE	Alu	chr11	86582424	86582426	chr11,86582191,86582723	0.906209429	2.88E-06	1.02E-05	TRUE	Liver	5month	M	BPA10ug	BA	+	Mir21a	ncRNA	BA_BPA10ug_M_Li_adt	Intergenic
chr11	86598689	86598780	-	L2b	LINE	L2	chr11	86598755	86598757	chr11,86598649,86598870	-0.672823616	0.000224507	0.001295271	TRUE	Liver	5month	M	BPA10mg	BA	+	Mir21a	ncRNA	BA_BPA10mg_M_Li_adt	intron
chr11	86671143	86671301	+	L2	LINE	L2	chr11	86671215	86671217	chr11,86670933,86671435	-0.70060673	6.20E-08	3.08E-07	TRUE	Liver	5month	M	BPA10ug	BA	+	Vmp1	protein-coding	BA_BPA10ug_M_Li_adt	intron
chr11	86810784	86810926	+	B1_Mur1	SINE	Alu	chr11	86810823	86810825	chr11,86810560,86810951	0.871987034	1.30E-05	0.000132392	TRUE	Liver	5month	M	As	ZB	+	Dhx40	protein-coding	ZB_As_M_Li_adt	intron
chr11	86812240	86815876	-	MMVL30-int	LTR	ERV1	chr11	86814558	86814560	chr11,86814254,86814750	0.661120174	4.58E-11	3.10E-09	TRUE	Liver	5month	M	As	ZB	+	Dhx40	protein-coding	ZB_As_M_Li_adt	intron
chr11	86844022	86844113	+	ERV3-16A3_LTR	LTR	ERVL	chr11	86844029	86844031	chr11,86843756,86844198	-0.65232078	0.00029609	0.001913141	TRUE	Liver	5month	M	PM2.5	MU	+	Dhx40	protein-coding	MU_PM2.5_M_Li_adt	intron
chr11	86844022	86844113	+	ERV3-16A3_LTR	LTR	ERVL	chr11	86844029	86844031	chr11,86843756,86844198	-0.717233158	0.000212005	0.001778444	TRUE	Liver	5month	M	TBT	WK	+	Dhx40	protein-coding	WK_TBT_M_Li_adt	intron
chr11	86844022	86844113	+	ERV3-16A3_LTR	LTR	ERVL	chr11	86844029	86844031	chr11,86843756,86844198	0.696276426	1.84E-05	0.000176048	TRUE	Liver	5month	M	As	ZB	+	Dhx40	protein-coding	ZB_As_M_Li_adt	intron
chr11	86858316	86858498	+	B3A	SINE	B2	chr11	86858379	86858381	chr11,86858288,86858476	-0.704417099	1.33E-06	6.13E-06	TRUE	Liver	5month	F	As	ZB	+	Dhx40	protein-coding	ZB_As_F_Li_adt	intron
chr11	86871955	86872397	+	MER77	LTR	ERVL	chr11	86872035	86872037	chr11,86871865,86872306	0.613595016	2.30E-11	6.95E-09	TRUE	Liver	5month	M	PM2.5	BI	+	Dhx40	protein-coding	BI_PM2.5_M_Li_adt	intron
chr11	86907938	86908462	-	Lx4A	LINE	L1	chr11	86908057	86908059	chr11,86907928,86908190	0.698949179	3.38E-10	4.33E-08	TRUE	Liver	5month	F	BPA10ug	BA	+	Ypel2	protein-coding	BA_BPA10ug_F_Li_adt	intron
chr11	87455762	87455908	-	B1_Mus1	SINE	Alu	chr11	87455824	87455826	chr11,87455605,87456277	-0.77342611	8.90E-07	1.22E-05	TRUE	Liver	5month	M	BPA10mg	BA	+	Tex14	protein-coding	BA_BPA10mg_M_Li_adt	intron
chr11	88087116	88087163	-	MER101B	LTR	ERV1	chr11	88087145	88087147	chr11,88086901,88087298	-0.848353615	7.67E-18	2.72E-16	TRUE	Liver	5month	M	BPA10ug	BA	+	2210416O15Rik	ncRNA	BA_BPA10ug_M_Li_adt	Intergenic
chr11	88087116	88087163	-	MER101B	LTR	ERV1	chr11	88087145	88087147	chr11,88086901,88087298	0.668477897	2.66E-14	3.45E-13	TRUE	Liver	5month	F	As	ZB	+	2210416O15Rik	ncRNA	ZB_As_F_Li_adt	Intergenic
chr11	88147494	88147789	-	L1MB4	LINE	L1	chr11	88147577	88147579	chr11,88147470,88147694	1.527342369	1.54E-17	2.82E-16	TRUE	Liver	5month	F	As	ZB	+	Cuedc1	protein-coding	ZB_As_F_Li_adt	intron
chr11	88873144	88873337	+	ID_B1	SINE	B4	chr11	88873219	88873221	chr11,88873104,88873515	-0.608561181	2.42E-06	5.55E-05	TRUE	Liver	5month	M	TBT	WK	+	Akap1	protein-coding	WK_TBT_M_Li_adt	intron
chr11	88873144	88873337	+	ID_B1	SINE	B4	chr11	88873219	88873221	chr11,88873104,88873515	-0.61794419	8.69E-08	4.96E-07	TRUE	Liver	5month	F	As	ZB	+	Akap1	protein-coding	ZB_As_F_Li_adt	intron
chr11	88904169	88904528	+	ORR1B1	LTR	ERVL-MaLR	chr11	88904285	88904287	chr11,88904138,88904404	0.797972764	9.86E-07	3.83E-06	TRUE	Liver	5month	M	BPA10ug	BA	+	Scpep1os	ncRNA	BA_BPA10ug_M_Li_adt	Intergenic
chr11	88968168	88968318	+	RMER19B	LTR	ERVK	chr11	88968307	88968309	chr11,88967853,88968878	0.635449921	3.40E-09	1.10E-07	TRUE	Liver	5month	F	PM2.5	MU	+	Gm15698	pseudo	MU_PM2.5_F_Li_adt	Intergenic
chr11	88968168	88968318	+	RMER19B	LTR	ERVK	chr11	88968307	88968309	chr11,88967853,88968878	-1.149825237	6.53E-23	1.76E-19	TRUE	Liver	5month	M	PM2.5	MU	+	Gm15698	pseudo	MU_PM2.5_M_Li_adt	Intergenic
chr11	88968168	88968318	+	RMER19B	LTR	ERVK	chr11	88968307	88968309	chr11,88967853,88968878	-0.683586914	1.55E-08	1.07E-06	TRUE	Liver	5month	M	TBT	WK	+	Gm15698	pseudo	WK_TBT_M_Li_adt	Intergenic
chr11	88970393	88970546	+	MYSERV6-int	LTR	ERVK	chr11	88970478	88970480	chr11,88970108,88970705	-1.142310441	2.01E-14	6.68E-12	TRUE	Liver	5month	M	PM2.5	MU	+	2210409E12Rik	pseudo	MU_PM2.5_M_Li_adt	Intergenic
chr11	88970393	88970546	+	MYSERV6-int	LTR	ERVK	chr11	88970478	88970480	chr11,88970108,88970705	-0.822605329	1.73E-07	7.00E-06	TRUE	Liver	5month	M	TBT	WK	+	2210409E12Rik	pseudo	WK_TBT_M_Li_adt	Intergenic
chr11	89058607	89058779	+	B3A	SINE	B2	chr11	89058710	89058712	chr11,89058595,89058831	-0.712089194	1.65E-08	1.13E-06	TRUE	Liver	5month	M	TBT	WK	+	Dgke	protein-coding	WK_TBT_M_Li_adt	intron
chr11	89076083	89076484	-	Lx9	LINE	L1	chr11	89076483	89076485	chr11,89076330,89076788	-0.877070263	1.20E-09	4.55E-08	TRUE	Liver	5month	M	BPA10mg	BA	+	Gm525	protein-coding	BA_BPA10mg_M_Li_adt	intron
chr11	89076083	89076484	-	Lx9	LINE	L1	chr11	89076483	89076485	chr11,89076330,89076788	-0.690068222	2.00E-08	1.09E-07	TRUE	Liver	5month	M	BPA10ug	BA	+	Gm525	protein-coding	BA_BPA10ug_M_Li_adt	intron
chr11	89076083	89076484	-	Lx9	LINE	L1	chr11	89076483	89076485	chr11,89076330,89076788	0.878961656	2.96E-17	5.25E-16	TRUE	Liver	5month	F	As	ZB	+	Gm525	protein-coding	ZB_As_F_Li_adt	intron
chr11	89076083	89076484	-	Lx9	LINE	L1	chr11	89076483	89076485	chr11,89076330,89076788	0.717073102	3.22E-12	3.29E-10	TRUE	Liver	5month	M	As	ZB	+	Gm525	protein-coding	ZB_As_M_Li_adt	intron
chr11	89076484	89076639	+	MTE2b	LTR	ERVL-MaLR	chr11	89076483	89076485	chr11,89076330,89076788	-0.877070263	1.20E-09	4.55E-08	TRUE	Liver	5month	M	BPA10mg	BA	+	Gm525	protein-coding	BA_BPA10mg_M_Li_adt	intron
chr11	89076484	89076639	+	MTE2b	LTR	ERVL-MaLR	chr11	89076483	89076485	chr11,89076330,89076788	-0.690068222	2.00E-08	1.09E-07	TRUE	Liver	5month	M	BPA10ug	BA	+	Gm525	protein-coding	BA_BPA10ug_M_Li_adt	intron
chr11	89076484	89076639	+	MTE2b	LTR	ERVL-MaLR	chr11	89076483	89076485	chr11,89076330,89076788	0.878961656	2.96E-17	5.25E-16	TRUE	Liver	5month	F	As	ZB	+	Gm525	protein-coding	ZB_As_F_Li_adt	intron
chr11	89076484	89076639	+	MTE2b	LTR	ERVL-MaLR	chr11	89076483	89076485	chr11,89076330,89076788	0.717073102	3.22E-12	3.29E-10	TRUE	Liver	5month	M	As	ZB	+	Gm525	protein-coding	ZB_As_M_Li_adt	intron
chr11	89165438	89165481	-	Tigger16a	DNA	TcMar-Tigger	chr11	89165453	89165455	chr11,89165348,89165569	-0.713725967	1.47E-06	2.95E-05	TRUE	Liver	5month	M	PM2.5	MU	+	Gm525	protein-coding	MU_PM2.5_M_Li_adt	Intergenic
chr11	89165438	89165481	-	Tigger16a	DNA	TcMar-Tigger	chr11	89165453	89165455	chr11,89165348,89165569	-0.589484138	4.39E-05	0.000523789	TRUE	Liver	5month	M	TBT	WK	+	Gm525	protein-coding	WK_TBT_M_Li_adt	Intergenic
chr11	90377565	90377738	+	RSINE1	SINE	B4	chr11	90377630	90377632	chr11,90377503,90377707	-0.585012779	1.80E-05	7.33E-05	TRUE	Liver	5month	F	BPA10mg	BA	+	Hlf	protein-coding	BA_BPA10mg_F_Li_adt	intron
chr11	90377565	90377738	+	RSINE1	SINE	B4	chr11	90377630	90377632	chr11,90377503,90377707	-0.585172501	0.000383537	0.002028954	TRUE	Liver	5month	M	BPA10mg	BA	+	Hlf	protein-coding	BA_BPA10mg_M_Li_adt	intron
chr11	90377565	90377738	+	RSINE1	SINE	B4	chr11	90377630	90377632	chr11,90377503,90377707	-0.604914504	4.45E-05	0.000151599	TRUE	Liver	5month	F	As	ZB	+	Hlf	protein-coding	ZB_As_F_Li_adt	intron
chr11	93821590	93821938	-	ORR1F	LTR	ERVL-MaLR	chr11	93821740	93821742	chr11,93821538,93822020	0.69285127	6.15E-06	2.88E-05	TRUE	Liver	5month	F	BPA10mg	BA	+	Utp18	protein-coding	BA_BPA10mg_F_Li_adt	Intergenic
chr11	93821590	93821938	-	ORR1F	LTR	ERVL-MaLR	chr11	93821740	93821742	chr11,93821538,93822020	-0.787407869	2.89E-09	9.66E-08	TRUE	Liver	5month	M	BPA10mg	BA	+	Utp18	protein-coding	BA_BPA10mg_M_Li_adt	Intergenic
chr11	93821590	93821938	-	ORR1F	LTR	ERVL-MaLR	chr11	93821740	93821742	chr11,93821538,93822020	0.622451491	0.000177043	0.001434615	TRUE	Liver	5month	F	BPA10ug	BA	+	Utp18	protein-coding	BA_BPA10ug_F_Li_adt	Intergenic
chr11	93821590	93821938	-	ORR1F	LTR	ERVL-MaLR	chr11	93821740	93821742	chr11,93821538,93822020	-0.74428407	1.27E-10	1.08E-09	TRUE	Liver	5month	M	BPA10ug	BA	+	Utp18	protein-coding	BA_BPA10ug_M_Li_adt	Intergenic
chr11	93821590	93821938	-	ORR1F	LTR	ERVL-MaLR	chr11	93821740	93821742	chr11,93821538,93822020	1.18934874	2.47E-13	2.89E-12	TRUE	Liver	5month	F	As	ZB	+	Utp18	protein-coding	ZB_As_F_Li_adt	Intergenic
chr11	94017951	94018174	-	B4	SINE	B4	chr11	94018017	94018019	chr11,94017896,94018152	0.981054405	4.40E-15	6.24E-14	TRUE	Liver	5month	F	As	ZB	+	Spag9	protein-coding	ZB_As_F_Li_adt	intron
chr11	94021854	94021984	-	B3	SINE	B2	chr11	94021927	94021929	chr11,94021834,94022224	-0.653404561	9.10E-06	4.06E-05	TRUE	Liver	5month	F	BPA10mg	BA	+	Spag9	protein-coding	BA_BPA10mg_F_Li_adt	intron
chr11	95445670	95446249	-	RMER21A	LTR	ERV1	chr11	95445943	95445945	chr11,95445318,95446250	-0.63499109	1.49E-16	1.96E-14	TRUE	Liver	5month	F	BPA10mg	BA	+	Spop	protein-coding	BA_BPA10mg_F_Li_adt	intron
chr11	95446711	95446811	-	PB1D9	SINE	Alu	chr11	95446727	95446729	chr11,95446619,95446876	-0.660084829	0.000153288	0.002679503	TRUE	Liver	5month	F	PM2.5	BI	+	Spop	protein-coding	BI_PM2.5_F_Li_adt	intron
chr11	95687445	95687501	-	B2_Mm2	SINE	B2	chr11	95687451	95687453	chr11,95687350,95687538	-0.73997034	2.29E-05	0.000188874	TRUE	Liver	5month	M	BPA10mg	BA	+	Phb	protein-coding	BA_BPA10mg_M_Li_adt	Intergenic
chr11	95709829	95709883	+	L2b	LINE	L2	chr11	95709863	95709865	chr11,95709676,95709991	-0.626788224	2.37E-05	9.34E-05	TRUE	Liver	5month	F	BPA10mg	BA	+	Zfp652os	ncRNA	BA_BPA10mg_F_Li_adt	intron
chr11	95709829	95709883	+	L2b	LINE	L2	chr11	95709863	95709865	chr11,95709676,95709991	-0.83270761	4.05E-07	1.20E-05	TRUE	Liver	5month	F	BPA10ug	BA	+	Zfp652os	ncRNA	BA_BPA10ug_F_Li_adt	intron
chr11	95777948	95778240	+	MLT1F1	LTR	ERVL-MaLR	chr11	95778004	95778006	chr11,95777743,95778172	-0.780367518	5.25E-14	8.88E-13	TRUE	Liver	5month	M	BPA10ug	BA	+	Zfp652	protein-coding	BA_BPA10ug_M_Li_adt	Intergenic
chr11	95777948	95778240	+	MLT1F1	LTR	ERVL-MaLR	chr11	95778004	95778006	chr11,95777743,95778172	0.609678476	7.95E-13	1.01E-10	TRUE	Liver	5month	M	As	ZB	+	Zfp652	protein-coding	ZB_As_M_Li_adt	Intergenic
chr11	95850975	95851112	-	L1MD3	LINE	L1	chr11	95851011	95851013	chr11,95850875,95851301	-0.925696459	9.62E-12	1.03E-10	TRUE	Liver	5month	M	BPA10ug	BA	+	4833417C18Rik	ncRNA	BA_BPA10ug_M_Li_adt	Intergenic
chr11	95850975	95851112	-	L1MD3	LINE	L1	chr11	95851011	95851013	chr11,95850875,95851301	1.335077297	3.50E-41	6.34E-39	TRUE	Liver	5month	F	As	ZB	+	4833417C18Rik	ncRNA	ZB_As_F_Li_adt	Intergenic
chr11	95850975	95851112	-	L1MD3	LINE	L1	chr11	95851011	95851013	chr11,95850875,95851301	0.599939295	8.68E-08	1.94E-06	TRUE	Liver	5month	M	As	ZB	+	4833417C18Rik	ncRNA	ZB_As_M_Li_adt	Intergenic
chr11	96091166	96091339	+	B3	SINE	B2	chr11	96091277	96091279	chr11,96091158,96091391	0.591262301	0.000629143	0.006175141	TRUE	Liver	5month	F	TBT	WK	+	Atp5g1	protein-coding	WK_TBT_F_Li_adt	Intergenic
chr11	96091166	96091339	+	B3	SINE	B2	chr11	96091277	96091279	chr11,96091158,96091391	-0.700652463	1.56E-05	0.000235399	TRUE	Liver	5month	M	TBT	WK	+	Atp5g1	protein-coding	WK_TBT_M_Li_adt	Intergenic
chr11	96809604	96809780	-	B2_Mm2	SINE	B2	chr11	96809690	96809692	chr11,96809116,96809812	-0.6814783	4.98E-10	3.95E-09	TRUE	Liver	5month	F	As	ZB	+	Gm11517	pseudo	ZB_As_F_Li_adt	TTS
chr11	96880121	96880694	-	RMER19C	LTR	ERVK	chr11	96880522	96880524	chr11,96880305,96880783	-0.66903761	2.90E-06	3.32E-05	TRUE	Liver	5month	M	BPA10mg	BA	+	Mir152	ncRNA	BA_BPA10mg_M_Li_adt	Intergenic
chr11	96880121	96880694	-	RMER19C	LTR	ERVK	chr11	96880522	96880524	chr11,96880305,96880783	-1.174856036	7.18E-17	2.09E-15	TRUE	Liver	5month	M	BPA10ug	BA	+	Mir152	ncRNA	BA_BPA10ug_M_Li_adt	Intergenic
chr11	96880121	96880694	-	RMER19C	LTR	ERVK	chr11	96880522	96880524	chr11,96880305,96880783	-0.603948747	7.63E-07	9.94E-06	TRUE	Liver	5month	F	PM2.5	MU	+	Mir152	ncRNA	MU_PM2.5_F_Li_adt	Intergenic
chr11	96880121	96880694	-	RMER19C	LTR	ERVK	chr11	96880522	96880524	chr11,96880305,96880783	1.014239793	1.01E-21	2.77E-20	TRUE	Liver	5month	F	As	ZB	+	Mir152	ncRNA	ZB_As_F_Li_adt	Intergenic
chr11	96880121	96880694	-	RMER19C	LTR	ERVK	chr11	96880522	96880524	chr11,96880305,96880783	0.611190428	4.36E-09	1.52E-07	TRUE	Liver	5month	M	As	ZB	+	Mir152	ncRNA	ZB_As_M_Li_adt	Intergenic
chr11	97605873	97606012	+	B1_Mus1	SINE	Alu	chr11	97605911	97605913	chr11,97605824,97606005	-0.795484157	0.000242214	0.003042087	TRUE	Liver	5month	F	TBT	WK	+	2410003L11Rik	ncRNA	WK_TBT_F_Li_adt	intron
chr11	97618181	97618542	+	MTC	LTR	ERVL-MaLR	chr11	97618469	97618471	chr11,97618360,97618596	-0.60533885	0.000142279	0.000434994	TRUE	Liver	5month	F	As	ZB	+	E130012A19Rik	protein-coding	ZB_As_F_Li_adt	non-coding
chr11	97751024	97751166	+	RSINE1	SINE	B4	chr11	97751084	97751086	chr11,97750874,97751439	-0.620813725	1.12E-05	0.000147415	TRUE	Liver	5month	M	PM2.5	MU	+	Mir8102	ncRNA	MU_PM2.5_M_Li_adt	intron
chr11	97862276	97862419	+	RSINE1	SINE	B4	chr11	97862327	97862329	chr11,97862199,97862428	-0.668233141	0.000219149	0.001514284	TRUE	Liver	5month	M	PM2.5	MU	+	B230217C12Rik	protein-coding	MU_PM2.5_M_Li_adt	intron
chr11	97862276	97862419	+	RSINE1	SINE	B4	chr11	97862327	97862329	chr11,97862199,97862428	-0.593906762	0.000510204	0.002790113	TRUE	Liver	5month	M	As	ZB	+	B230217C12Rik	protein-coding	ZB_As_M_Li_adt	intron
chr11	97936868	97937072	-	B3	SINE	B2	chr11	97936963	97936965	chr11,97936850,97937077	0.596980248	7.97E-07	3.15E-06	TRUE	Liver	5month	M	BPA10ug	BA	+	Plxdc1	protein-coding	BA_BPA10ug_M_Li_adt	intron
chr11	97993976	97994162	+	B2_Mm2	SINE	B2	chr11	97994062	97994064	chr11,97993988,97994191	1.016378968	2.76E-11	2.00E-09	TRUE	Liver	5month	M	As	ZB	+	Arl5c	protein-coding	ZB_As_M_Li_adt	intron
chr11	98016397	98016478	-	ID4_	SINE	ID	chr11	98016409	98016411	chr11,98016167,98016639	-0.601590314	2.74E-08	1.23E-06	TRUE	Liver	5month	M	PM2.5	MU	+	Cacnb1	protein-coding	MU_PM2.5_M_Li_adt	intron
chr11	98202209	98202357	+	B1_Mur4	SINE	Alu	chr11	98202252	98202254	chr11,98202152,98202313	0.643528432	2.28E-09	8.67E-08	TRUE	Liver	5month	M	As	ZB	+	Cdk12	protein-coding	ZB_As_M_Li_adt	Intergenic
chr11	98371196	98371401	-	L2b	LINE	L2	chr11	98371263	98371265	chr11,98371003,98371513	-0.886021346	7.37E-08	2.75E-06	TRUE	Liver	5month	M	PM2.5	MU	+	Tcap	protein-coding	MU_PM2.5_M_Li_adt	intron
chr11	99054076	99054264	-	B2_Mm2	SINE	B2	chr11	99054183	99054185	chr11,99053568,99055300	0.620003662	7.70E-12	8.40E-11	TRUE	Liver	5month	M	BPA10ug	BA	+	Igfbp4	protein-coding	BA_BPA10ug_M_Li_adt	Intergenic
chr11	99314746	99315139	+	RMER17C	LTR	ERVK	chr11	99314789	99314791	chr11,99314476,99314926	0.671607725	8.93E-11	1.22E-08	TRUE	Liver	5month	M	TCDD	AL	+	Krt25	protein-coding	AL_TCDD_M_Li_adt	Intergenic
chr11	99469314	99469573	-	B4A	SINE	B4	chr11	99469444	99469446	chr11,99469277,99469653	-0.738384686	5.33E-08	2.80E-06	TRUE	Liver	5month	M	TBT	WK	+	Krt23	protein-coding	WK_TBT_M_Li_adt	Intergenic
chr11	99892256	99892628	-	RLTR45	LTR	ERVK	chr11	99892462	99892464	chr11,99892260,99892598	1.445140276	8.44E-33	6.77E-31	TRUE	Liver	5month	F	As	ZB	+	Gm11567	protein-coding	ZB_As_F_Li_adt	Intergenic
chr11	100343100	100343383	+	RLTR49	LTR	ERVK	chr11	100343251	100343253	chr11,100343115,100343395	-0.796858655	0.000689428	0.003312902	TRUE	Liver	5month	M	BPA10mg	BA	+	Gast	protein-coding	BA_BPA10mg_M_Li_adt	Intergenic
chr11	100475851	100476008	-	B3A	SINE	B2	chr11	100475927	100475929	chr11,100475089,100476140	1.283814017	8.56E-12	1.41E-09	TRUE	Liver	5month	M	PM2.5	MU	+	Klhl11	protein-coding	MU_PM2.5_M_Li_adt	TTS
chr11	100547127	100547263	-	MIR	SINE	MIR	chr11	100547152	100547154	chr11,100547017,100547287	-1.380208903	1.07E-13	1.70E-12	TRUE	Liver	5month	M	BPA10ug	BA	+	Ttc25	protein-coding	BA_BPA10ug_M_Li_adt	intron
chr11	100588498	100588674	+	ID_B1	SINE	B4	chr11	100588601	100588603	chr11,100588460,100588836	-0.598686832	1.56E-05	0.000137606	TRUE	Liver	5month	M	BPA10mg	BA	+	Cnp	protein-coding	BA_BPA10mg_M_Li_adt	intron
chr11	100588498	100588674	+	ID_B1	SINE	B4	chr11	100588601	100588603	chr11,100588460,100588836	-0.961788968	2.64E-14	4.71E-13	TRUE	Liver	5month	M	BPA10ug	BA	+	Cnp	protein-coding	BA_BPA10ug_M_Li_adt	intron
chr11	100588498	100588674	+	ID_B1	SINE	B4	chr11	100588601	100588603	chr11,100588460,100588836	0.878665925	1.56E-22	4.66E-21	TRUE	Liver	5month	F	As	ZB	+	Cnp	protein-coding	ZB_As_F_Li_adt	intron
chr11	100588498	100588674	+	ID_B1	SINE	B4	chr11	100588601	100588603	chr11,100588460,100588836	0.712602461	2.85E-12	2.96E-10	TRUE	Liver	5month	M	As	ZB	+	Cnp	protein-coding	ZB_As_M_Li_adt	intron
chr11	100588562	100588694	+	PB1D10	SINE	Alu	chr11	100588601	100588603	chr11,100588460,100588836	-0.598686832	1.56E-05	0.000137606	TRUE	Liver	5month	M	BPA10mg	BA	+	Cnp	protein-coding	BA_BPA10mg_M_Li_adt	intron
chr11	100588562	100588694	+	PB1D10	SINE	Alu	chr11	100588601	100588603	chr11,100588460,100588836	-0.961788968	2.64E-14	4.71E-13	TRUE	Liver	5month	M	BPA10ug	BA	+	Cnp	protein-coding	BA_BPA10ug_M_Li_adt	intron
chr11	100588562	100588694	+	PB1D10	SINE	Alu	chr11	100588601	100588603	chr11,100588460,100588836	0.878665925	1.56E-22	4.66E-21	TRUE	Liver	5month	F	As	ZB	+	Cnp	protein-coding	ZB_As_F_Li_adt	intron
chr11	100588562	100588694	+	PB1D10	SINE	Alu	chr11	100588601	100588603	chr11,100588460,100588836	0.712602461	2.85E-12	2.96E-10	TRUE	Liver	5month	M	As	ZB	+	Cnp	protein-coding	ZB_As_M_Li_adt	intron
chr11	100608772	100609088	+	MTD	LTR	ERVL-MaLR	chr11	100608984	100608986	chr11,100608858,100609110	-0.753912928	3.34E-06	3.73E-05	TRUE	Liver	5month	M	BPA10mg	BA	+	Dnajc7	protein-coding	BA_BPA10mg_M_Li_adt	intron
chr11	100608772	100609088	+	MTD	LTR	ERVL-MaLR	chr11	100608984	100608986	chr11,100608858,100609110	-0.819113252	7.42E-09	4.43E-08	TRUE	Liver	5month	M	BPA10ug	BA	+	Dnajc7	protein-coding	BA_BPA10ug_M_Li_adt	intron
chr11	100608772	100609088	+	MTD	LTR	ERVL-MaLR	chr11	100608984	100608986	chr11,100608858,100609110	-0.603733835	1.45E-08	3.68E-07	TRUE	Liver	5month	F	PM2.5	MU	+	Dnajc7	protein-coding	MU_PM2.5_F_Li_adt	intron
chr11	100608772	100609088	+	MTD	LTR	ERVL-MaLR	chr11	100608984	100608986	chr11,100608858,100609110	0.880865718	4.95E-22	1.40E-20	TRUE	Liver	5month	F	As	ZB	+	Dnajc7	protein-coding	ZB_As_F_Li_adt	intron
chr11	100810271	100810437	+	B2_Mm2	SINE	B2	chr11	100810319	100810321	chr11,100810103,100810392	-0.700004706	2.29E-05	0.000189162	TRUE	Liver	5month	M	BPA10mg	BA	+	Stat5b	protein-coding	BA_BPA10mg_M_Li_adt	intron
chr11	100810271	100810437	+	B2_Mm2	SINE	B2	chr11	100810319	100810321	chr11,100810103,100810392	-0.926299647	1.54E-09	1.05E-08	TRUE	Liver	5month	M	BPA10ug	BA	+	Stat5b	protein-coding	BA_BPA10ug_M_Li_adt	intron
chr11	101373249	101373451	+	B3	SINE	B2	chr11	101373359	101373361	chr11,101373233,101373472	0.991340299	3.70E-06	0.000107088	TRUE	Liver	5month	F	TCDD	AL	+	G6pc	protein-coding	AL_TCDD_F_Li_adt	intron
chr11	101375817	101375961	+	RSINE1	SINE	B4	chr11	101375908	101375910	chr11,101375640,101376261	1.055817255	5.81E-06	0.000154583	TRUE	Liver	5month	F	TCDD	AL	+	G6pc	protein-coding	AL_TCDD_F_Li_adt	intron
chr11	101375817	101375961	+	RSINE1	SINE	B4	chr11	101375908	101375910	chr11,101375640,101376261	-0.841159021	0.003807469	0.007885796	TRUE	Liver	5month	F	BPA10mg	BA	+	G6pc	protein-coding	BA_BPA10mg_F_Li_adt	intron
chr11	101587723	101588253	+	RMER19B	LTR	ERVK	chr11	101587906	101587908	chr11,101587787,101588037	-0.593853365	1.87E-05	0.000159575	TRUE	Liver	5month	M	BPA10mg	BA	+	Tmem106a	protein-coding	BA_BPA10mg_M_Li_adt	intron
chr11	101587723	101588253	+	RMER19B	LTR	ERVK	chr11	101587906	101587908	chr11,101587787,101588037	-0.682369101	3.03E-08	1.60E-07	TRUE	Liver	5month	M	BPA10ug	BA	+	Tmem106a	protein-coding	BA_BPA10ug_M_Li_adt	intron
chr11	101747894	101748290	-	RMER4A	LTR	ERVK	chr11	101748124	101748126	chr11,101747978,101748233	-0.951393074	1.92E-08	1.09E-06	TRUE	Liver	5month	M	TCDD	AL	+	Dhx8	protein-coding	AL_TCDD_M_Li_adt	intron
chr11	101747894	101748290	-	RMER4A	LTR	ERVK	chr11	101748124	101748126	chr11,101747978,101748233	-1.038498576	2.14E-08	1.00E-06	TRUE	Liver	5month	M	PM2.5	MU	+	Dhx8	protein-coding	MU_PM2.5_M_Li_adt	intron
chr11	102006321	102006573	-	B4A	SINE	B4	chr11	102006490	102006492	chr11,102006187,102006625	0.655384503	1.66E-12	2.07E-11	TRUE	Liver	5month	M	BPA10ug	BA	+	1700006E09Rik	protein-coding	BA_BPA10ug_M_Li_adt	intron
chr11	102006321	102006573	-	B4A	SINE	B4	chr11	102006490	102006492	chr11,102006187,102006625	-0.64257774	1.33E-06	6.16E-06	TRUE	Liver	5month	F	As	ZB	+	1700006E09Rik	protein-coding	ZB_As_F_Li_adt	intron
chr11	102541581	102541722	-	RSINE1	SINE	B4	chr11	102541685	102541687	chr11,102541534,102541931	-0.597400835	5.07E-05	0.00036995	TRUE	Liver	5month	M	BPA10mg	BA	+	Gpatch8	protein-coding	BA_BPA10mg_M_Li_adt	intron
chr11	103007892	103008045	+	RSINE1	SINE	B4	chr11	103007898	103007900	chr11,103007778,103008157	-0.819150325	1.16E-16	1.95E-15	TRUE	Liver	5month	F	As	ZB	+	Mir6931	ncRNA	ZB_As_F_Li_adt	intron
chr11	103164345	103164748	+	MLTR11A	LTR	ERVK	chr11	103164604	103164606	chr11,103164489,103164831	-0.698622644	3.02E-07	1.09E-05	TRUE	Liver	5month	M	TBT	WK	+	Fmnl1	protein-coding	WK_TBT_M_Li_adt	Intergenic
chr11	103307866	103308350	+	RMER19B	LTR	ERVK	chr11	103308103	103308105	chr11,103307954,103308244	-0.614750492	0.000125807	0.000796983	TRUE	Liver	5month	M	BPA10mg	BA	+	Arhgap27	protein-coding	BA_BPA10mg_M_Li_adt	Intergenic
chr11	103307866	103308350	+	RMER19B	LTR	ERVK	chr11	103308103	103308105	chr11,103307954,103308244	-1.071412704	4.87E-12	5.55E-11	TRUE	Liver	5month	M	BPA10ug	BA	+	Arhgap27	protein-coding	BA_BPA10ug_M_Li_adt	Intergenic
chr11	103307866	103308350	+	RMER19B	LTR	ERVK	chr11	103308103	103308105	chr11,103307954,103308244	0.617890779	1.07E-07	2.32E-06	TRUE	Liver	5month	M	As	ZB	+	Arhgap27	protein-coding	ZB_As_M_Li_adt	Intergenic
chr11	103511948	103512921	+	MTC-int	LTR	ERVL-MaLR	chr11	103512260	103512262	chr11,103512014,103512513	-0.877630291	1.11E-05	0.000103257	TRUE	Liver	5month	M	BPA10mg	BA	+	Plekhm1	protein-coding	BA_BPA10mg_M_Li_adt	Intergenic
chr11	103511948	103512921	+	MTC-int	LTR	ERVL-MaLR	chr11	103512260	103512262	chr11,103512014,103512513	-0.751217805	2.37E-06	4.82E-05	TRUE	Liver	5month	F	BPA10ug	BA	+	Plekhm1	protein-coding	BA_BPA10ug_F_Li_adt	Intergenic
chr11	103511948	103512921	+	MTC-int	LTR	ERVL-MaLR	chr11	103512260	103512262	chr11,103512014,103512513	-0.754148453	8.79E-06	2.81E-05	TRUE	Liver	5month	M	BPA10ug	BA	+	Plekhm1	protein-coding	BA_BPA10ug_M_Li_adt	Intergenic
chr11	103689501	103689719	-	MIR	SINE	MIR	chr11	103689714	103689716	chr11,103689534,103689923	-0.889647924	6.03E-12	6.73E-11	TRUE	Liver	5month	M	BPA10ug	BA	+	Gosr2	protein-coding	BA_BPA10ug_M_Li_adt	intron
chr11	103964186	103964345	-	MTD	LTR	ERVL-MaLR	chr11	103964254	103964256	chr11,103964081,103964375	0.785198106	1.09E-09	1.59E-08	TRUE	Liver	5month	F	BPA10mg	BA	+	Arf2	protein-coding	BA_BPA10mg_F_Li_adt	Intergenic
chr11	103964186	103964345	-	MTD	LTR	ERVL-MaLR	chr11	103964254	103964256	chr11,103964081,103964375	-0.744882358	0.000302412	0.001662782	TRUE	Liver	5month	M	BPA10mg	BA	+	Arf2	protein-coding	BA_BPA10mg_M_Li_adt	Intergenic
chr11	104023783	104023991	+	RSINE1	SINE	B4	chr11	104023848	104023850	chr11,104023674,104023991	1.090582645	1.02E-11	4.57E-09	TRUE	Liver	5month	F	TBT	WK	+	Arf2	protein-coding	WK_TBT_F_Li_adt	Intergenic
chr11	104358727	104358902	+	B3A	SINE	B2	chr11	104358762	104358764	chr11,104358290,104359066	-0.865405481	2.93E-19	9.14E-17	TRUE	Liver	5month	F	BPA10mg	BA	+	Kansl1	protein-coding	BA_BPA10mg_F_Li_adt	intron
chr11	104392217	104392345	+	B1F1	SINE	Alu	chr11	104392303	104392305	chr11,104392203,104392477	0.736147366	1.26E-07	5.88E-07	TRUE	Liver	5month	M	BPA10ug	BA	+	Kansl1	protein-coding	BA_BPA10ug_M_Li_adt	intron
chr11	104511205	104511415	+	ORR1D1	LTR	ERVL-MaLR	chr11	104511272	104511274	chr11,104511152,104511466	-0.781670041	3.62E-07	5.74E-06	TRUE	Liver	5month	M	BPA10mg	BA	+	Cdc27	protein-coding	BA_BPA10mg_M_Li_adt	intron
chr11	104511205	104511415	+	ORR1D1	LTR	ERVL-MaLR	chr11	104511272	104511274	chr11,104511152,104511466	-0.699713793	1.70E-08	1.09E-07	TRUE	Liver	5month	F	As	ZB	+	Cdc27	protein-coding	ZB_As_F_Li_adt	intron
chr11	104630299	104630444	-	MIR3	SINE	MIR	chr11	104630431	104630433	chr11,104630204,104630575	0.869953909	2.75E-14	3.56E-13	TRUE	Liver	5month	F	As	ZB	+	Itgb3	protein-coding	ZB_As_F_Li_adt	intron
chr11	105237724	105237946	-	ID_B1	SINE	B4	chr11	105237819	105237821	chr11,105237657,105237963	-0.662102355	6.41E-07	4.04E-06	TRUE	Liver	5month	F	BPA10mg	BA	+	Mrc2	protein-coding	BA_BPA10mg_F_Li_adt	intron
chr11	105280529	105280739	+	ID_B1	SINE	B4	chr11	105280659	105280661	chr11,105280519,105280788	0.667173726	5.46E-08	4.67E-06	TRUE	Liver	5month	F	TBT	WK	+	Mrc2	protein-coding	WK_TBT_F_Li_adt	intron
chr11	105602224	105602615	-	MTD	LTR	ERVL-MaLR	chr11	105602394	105602396	chr11,105602248,105602560	-0.643141284	6.39E-07	5.03E-05	TRUE	Liver	5month	F	PM2.5	BI	+	Tanc2	protein-coding	BI_PM2.5_F_Li_adt	intron
chr11	106031881	106033193	-	IAPEz-int	LTR	ERVK	chr11	106032267	106032269	chr11,106031964,106032390	-0.64278853	0.000468791	0.005927453	TRUE	Liver	5month	F	PM2.5	BI	+	Dcaf7	protein-coding	BI_PM2.5_F_Li_adt	intron
chr11	106289528	106289581	-	MamGypLTR3	LTR	Gypsy	chr11	106289562	106289564	chr11,106289442,106289745	0.640003395	9.98E-13	2.79E-10	TRUE	Liver	5month	M	TCDD	AL	+	Gh	protein-coding	AL_TCDD_M_Li_adt	Intergenic
chr11	106581425	106581642	+	B3A	SINE	B2	chr11	106581539	106581541	chr11,106581436,106581663	-0.694498964	4.26E-10	3.41E-09	TRUE	Liver	5month	F	As	ZB	+	Tex2	protein-coding	ZB_As_F_Li_adt	intron
chr11	106623691	106623928	+	MLT1H	LTR	ERVL-MaLR	chr11	106623771	106623773	chr11,106623655,106623968	-0.704344859	1.35E-09	9.32E-09	TRUE	Liver	5month	M	BPA10ug	BA	+	Tex2	protein-coding	BA_BPA10ug_M_Li_adt	Intergenic
chr11	106821053	106821200	-	ID_B1	SINE	B4	chr11	106821136	106821138	chr11,106821006,106821258	0.808309049	4.74E-14	5.99E-13	TRUE	Liver	5month	F	As	ZB	+	Cep95	protein-coding	ZB_As_F_Li_adt	3' UTR
chr11	106927279	106927480	+	MTD	LTR	ERVL-MaLR	chr11	106927379	106927381	chr11,106927273,106927505	0.701466617	1.16E-11	5.07E-09	TRUE	Liver	5month	F	TBT	WK	+	Smurf2	protein-coding	WK_TBT_F_Li_adt	Intergenic
chr11	106928061	106928342	+	MLT1C	LTR	ERVL-MaLR	chr11	106928119	106928121	chr11,106927781,106928301	-0.611029392	2.09E-13	1.01E-11	TRUE	Liver	5month	F	BPA10mg	BA	+	Smurf2	protein-coding	BA_BPA10mg_F_Li_adt	Intergenic
chr11	107342591	107342667	+	MTC	LTR	ERVL-MaLR	chr11	107342607	107342609	chr11,107342465,107342703	-0.838625069	1.72E-07	7.80E-07	TRUE	Liver	5month	M	BPA10ug	BA	+	Pitpnc1	protein-coding	BA_BPA10ug_M_Li_adt	intron
chr11	107342591	107342667	+	MTC	LTR	ERVL-MaLR	chr11	107342607	107342609	chr11,107342465,107342703	-0.693183447	3.98E-08	3.60E-06	TRUE	Liver	5month	F	TBT	WK	+	Pitpnc1	protein-coding	WK_TBT_F_Li_adt	intron
chr11	107342591	107342667	+	MTC	LTR	ERVL-MaLR	chr11	107342607	107342609	chr11,107342465,107342703	0.696966074	2.46E-13	2.88E-12	TRUE	Liver	5month	F	As	ZB	+	Pitpnc1	protein-coding	ZB_As_F_Li_adt	intron
chr11	107347323	107347544	+	ID_B1	SINE	B4	chr11	107347456	107347458	chr11,107347259,107347728	-0.630485983	0.000276302	0.00229713	TRUE	Liver	5month	M	PM2.5	BI	+	Pitpnc1	protein-coding	BI_PM2.5_M_Li_adt	intron
chr11	107405755	107405866	-	RSINE1	SINE	B4	chr11	107405806	107405808	chr11,107405699,107405933	-0.788868081	1.17E-10	1.01E-09	TRUE	Liver	5month	M	BPA10ug	BA	+	Pitpnc1	protein-coding	BA_BPA10ug_M_Li_adt	intron
chr11	107405755	107405866	-	RSINE1	SINE	B4	chr11	107405806	107405808	chr11,107405699,107405933	0.712814482	8.37E-10	6.45E-09	TRUE	Liver	5month	F	As	ZB	+	Pitpnc1	protein-coding	ZB_As_F_Li_adt	intron
chr11	107447429	107447587	-	B4A	SINE	B4	chr11	107447575	107447577	chr11,107447489,107447664	0.837598675	1.29E-16	2.15E-15	TRUE	Liver	5month	F	As	ZB	+	Pitpnc1	protein-coding	ZB_As_F_Li_adt	intron
chr11	108305750	108306126	+	RMER5	LTR	ERV1	chr11	108305953	108305955	chr11,108305733,108306062	-0.926291434	8.80E-09	2.49E-07	TRUE	Liver	5month	M	BPA10mg	BA	+	Prkca	protein-coding	BA_BPA10mg_M_Li_adt	intron
chr11	108330907	108330996	+	MIR	SINE	MIR	chr11	108330977	108330979	chr11,108330881,108331194	-1.662842455	1.42E-12	1.59E-10	TRUE	Liver	5month	M	BPA10mg	BA	+	Prkca	protein-coding	BA_BPA10mg_M_Li_adt	intron
chr11	108330907	108330996	+	MIR	SINE	MIR	chr11	108330977	108330979	chr11,108330881,108331194	0.613950934	0.000188264	0.002521775	TRUE	Liver	5month	F	TBT	WK	+	Prkca	protein-coding	WK_TBT_F_Li_adt	intron
chr11	108415144	108415889	+	MTE-int	LTR	ERVL-MaLR	chr11	108415302	108415304	chr11,108414882,108415582	0.608881913	7.63E-08	3.73E-07	TRUE	Liver	5month	M	BPA10ug	BA	+	Cep112	protein-coding	BA_BPA10ug_M_Li_adt	TTS
chr11	108753669	108753748	-	MIRc	SINE	MIR	chr11	108753719	108753721	chr11,108753574,108753850	-0.676814827	0.000132227	0.001233117	TRUE	Liver	5month	M	TBT	WK	+	Cep112	protein-coding	WK_TBT_M_Li_adt	intron
chr11	108858735	108859066	-	L2b	LINE	L2	chr11	108858932	108858934	chr11,108858827,108859150	0.642779462	9.58E-07	2.65E-05	TRUE	Liver	5month	M	TCDD	AL	+	Axin2	protein-coding	AL_TCDD_M_Li_adt	intron
chr11	109339693	109339802	+	B4A	SINE	B4	chr11	109339760	109339762	chr11,109339564,109339888	-0.726788833	1.04E-06	6.17E-06	TRUE	Liver	5month	F	BPA10mg	BA	+	1700096J18Rik	ncRNA	BA_BPA10mg_F_Li_adt	Intergenic
chr11	109344458	109344549	+	ORR1D2	LTR	ERVL-MaLR	chr11	109344519	109344521	chr11,109344197,109344636	-0.80082231	3.57E-16	9.04E-15	TRUE	Liver	5month	M	BPA10ug	BA	+	1700096J18Rik	ncRNA	BA_BPA10ug_M_Li_adt	Intergenic
chr11	109344458	109344549	+	ORR1D2	LTR	ERVL-MaLR	chr11	109344519	109344521	chr11,109344197,109344636	0.781503578	5.75E-23	2.32E-19	TRUE	Liver	5month	M	As	ZB	+	1700096J18Rik	ncRNA	ZB_As_M_Li_adt	Intergenic
chr11	109358660	109358782	+	MIRb	SINE	MIR	chr11	109358752	109358754	chr11,109358600,109358875	0.716595896	2.68E-07	1.90E-06	TRUE	Liver	5month	F	BPA10mg	BA	+	Gna13	protein-coding	BA_BPA10mg_F_Li_adt	intron
chr11	109358660	109358782	+	MIRb	SINE	MIR	chr11	109358752	109358754	chr11,109358600,109358875	-0.775441165	3.77E-07	5.94E-06	TRUE	Liver	5month	M	BPA10mg	BA	+	Gna13	protein-coding	BA_BPA10mg_M_Li_adt	intron
chr11	109358660	109358782	+	MIRb	SINE	MIR	chr11	109358752	109358754	chr11,109358600,109358875	-0.7872998	4.44E-09	2.77E-08	TRUE	Liver	5month	M	BPA10ug	BA	+	Gna13	protein-coding	BA_BPA10ug_M_Li_adt	intron
chr11	109441257	109441457	+	B3	SINE	B2	chr11	109441341	109441343	chr11,109441245,109441439	-0.721059194	7.28E-05	0.000774527	TRUE	Liver	5month	M	TBT	WK	+	LOC100503496	ncRNA	WK_TBT_M_Li_adt	intron
chr11	109496274	109496622	-	MTEa	LTR	ERVL-MaLR	chr11	109496358	109496360	chr11,109496039,109496478	0.639202791	2.30E-12	4.91E-10	TRUE	Liver	5month	F	TCDD	AL	+	Slc16a6	protein-coding	AL_TCDD_F_Li_adt	intron
chr11	109496274	109496622	-	MTEa	LTR	ERVL-MaLR	chr11	109496358	109496360	chr11,109496039,109496478	-0.64935902	1.07E-07	7.90E-06	TRUE	Liver	5month	F	TBT	WK	+	Slc16a6	protein-coding	WK_TBT_F_Li_adt	intron
chr11	109693454	109693528	+	MER63B	DNA	hAT-Blackjack	chr11	109693479	109693481	chr11,109693338,109693779	-0.716373634	1.37E-12	3.63E-10	TRUE	Liver	5month	M	TCDD	AL	+	Fam20a	protein-coding	AL_TCDD_M_Li_adt	intron
chr11	109758657	109759081	-	Lx9	LINE	L1	chr11	109758985	109758987	chr11,109758847,109759183	0.81314702	1.42E-11	1.47E-10	TRUE	Liver	5month	M	BPA10ug	BA	+	Fam20a	protein-coding	BA_BPA10ug_M_Li_adt	Intergenic
chr11	109850775	109851450	+	RMER19C	LTR	ERVK	chr11	109851280	109851282	chr11,109851155,109851434	0.611200165	3.02E-07	1.30E-06	TRUE	Liver	5month	M	BPA10ug	BA	+	1700023C21Rik	ncRNA	BA_BPA10ug_M_Li_adt	Intergenic
chr11	109850775	109851450	+	RMER19C	LTR	ERVK	chr11	109851280	109851282	chr11,109851155,109851434	-0.694341654	3.31E-05	0.000897963	TRUE	Liver	5month	F	PM2.5	BI	+	1700023C21Rik	ncRNA	BI_PM2.5_F_Li_adt	Intergenic
chr11	110093520	110093791	-	MLT2D	LTR	ERVL	chr11	110093590	110093592	chr11,110093473,110093721	-0.591314288	4.27E-07	1.25E-05	TRUE	Liver	5month	F	BPA10ug	BA	+	Abca8a	protein-coding	BA_BPA10ug_F_Li_adt	intron
chr11	110357842	110358038	+	B3	SINE	B2	chr11	110357945	110357947	chr11,110357842,110358078	0.772835405	2.99E-08	1.58E-07	TRUE	Liver	5month	M	BPA10ug	BA	+	Abca5	protein-coding	BA_BPA10ug_M_Li_adt	Intergenic
chr11	110365142	110365345	-	B3	SINE	B2	chr11	110365216	110365218	chr11,110365138,110365315	-0.792566545	1.27E-08	8.32E-08	TRUE	Liver	5month	F	As	ZB	+	Abca5	protein-coding	ZB_As_F_Li_adt	Intergenic
chr11	111242205	111243103	-	Lx5b	LINE	L1	chr11	111242865	111242867	chr11,111242673,111243022	-0.811225751	8.65E-09	5.60E-07	TRUE	Liver	5month	M	TCDD	AL	+	Kcnj2	protein-coding	AL_TCDD_M_Li_adt	Intergenic
chr11	112219328	112219485	-	LFSINE_Vert	SINE	tRNA	chr11	112219457	112219459	chr11,112219084,112219682	0.647323181	2.17E-09	2.07E-07	TRUE	Liver	5month	F	TCDD	AL	+	BC006965	ncRNA	AL_TCDD_F_Li_adt	Intergenic
chr11	112407703	112408348	-	RMER19B2	LTR	ERVK	chr11	112407899	112407901	chr11,112407674,112408048	0.621899342	3.75E-05	0.000760614	TRUE	Liver	5month	F	TBT	WK	+	BC006965	ncRNA	WK_TBT_F_Li_adt	Intergenic
chr11	112724965	112725076	+	RSINE1	SINE	B4	chr11	112725025	112725027	chr11,112724921,112725115	-0.590815464	1.98E-05	7.28E-05	TRUE	Liver	5month	F	As	ZB	+	BC006965	ncRNA	ZB_As_F_Li_adt	Intergenic
chr11	112792259	112792542	-	B4A	SINE	B4	chr11	112792331	112792333	chr11,112792082,112792583	0.932118026	0.000178166	0.002421329	TRUE	Liver	5month	F	TBT	WK	+	Gm11681	ncRNA	WK_TBT_F_Li_adt	TTS
chr11	112817250	112817443	+	ORR1F	LTR	ERVL-MaLR	chr11	112817386	112817388	chr11,112817253,112817518	-0.691742643	5.62E-07	1.38E-05	TRUE	Liver	5month	M	PM2.5	MU	+	1700012H19Rik	ncRNA	MU_PM2.5_M_Li_adt	Intergenic
chr11	113630722	113630914	+	B3A	SINE	B2	chr11	113630825	113630827	chr11,113630748,113630928	-0.656914161	2.93E-07	1.06E-05	TRUE	Liver	5month	M	TBT	WK	+	Sstr2	protein-coding	WK_TBT_M_Li_adt	Intergenic
chr11	114176590	114176856	+	L2c	LINE	L2	chr11	114176828	114176830	chr11,114176678,114176958	0.778328487	2.22E-07	1.40E-05	TRUE	Liver	5month	F	TBT	WK	+	1700092K14Rik	ncRNA	WK_TBT_F_Li_adt	Intergenic
chr11	114693548	114693741	-	ID_B1	SINE	B4	chr11	114693634	114693636	chr11,114693382,114693721	0.645555876	6.50E-07	2.62E-06	TRUE	Liver	5month	M	BPA10ug	BA	+	Ttyh2	protein-coding	BA_BPA10ug_M_Li_adt	intron
chr11	114693548	114693741	-	ID_B1	SINE	B4	chr11	114693634	114693636	chr11,114693382,114693721	-0.617681952	8.67E-06	0.000149096	TRUE	Liver	5month	M	TBT	WK	+	Ttyh2	protein-coding	WK_TBT_M_Li_adt	intron
chr11	115166903	115167090	+	MIR	SINE	MIR	chr11	115166947	115166949	chr11,115166835,115167240	-0.604146568	2.49E-12	9.00E-10	TRUE	Liver	5month	F	BPA10ug	BA	+	Slc9a3r1	protein-coding	BA_BPA10ug_F_Li_adt	intron
chr11	115574566	115574770	-	MTC	LTR	ERVL-MaLR	chr11	115574641	115574643	chr11,115574480,115574792	-1.208636222	2.18E-10	1.06E-08	TRUE	Liver	5month	M	BPA10mg	BA	+	Nup85	protein-coding	BA_BPA10mg_M_Li_adt	intron
chr11	115574566	115574770	-	MTC	LTR	ERVL-MaLR	chr11	115574641	115574643	chr11,115574480,115574792	-0.886622613	2.33E-08	1.26E-07	TRUE	Liver	5month	M	BPA10ug	BA	+	Nup85	protein-coding	BA_BPA10ug_M_Li_adt	intron
chr11	115574566	115574770	-	MTC	LTR	ERVL-MaLR	chr11	115574641	115574643	chr11,115574480,115574792	1.293934671	2.26E-15	3.30E-14	TRUE	Liver	5month	F	As	ZB	+	Nup85	protein-coding	ZB_As_F_Li_adt	intron
chr11	115618167	115618361	+	B3	SINE	B2	chr11	115618240	115618242	chr11,115618082,115618376	-0.930376102	2.18E-11	5.10E-09	TRUE	Liver	5month	F	BPA10ug	BA	+	Mif4gd	protein-coding	BA_BPA10ug_F_Li_adt	intron
chr11	115618167	115618361	+	B3	SINE	B2	chr11	115618240	115618242	chr11,115618082,115618376	0.618898017	4.28E-08	7.05E-05	TRUE	Liver	5month	F	Pb	DO	+	Mif4gd	protein-coding	DO_Pb_F_Li_adt	intron
chr11	116093878	116094007	-	Arthur1B	DNA	hAT-Tip100	chr11	116093880	116093882	chr11,116093778,116094030	-0.769308406	1.14E-07	2.18E-06	TRUE	Liver	5month	M	BPA10mg	BA	+	Wbp2	protein-coding	BA_BPA10mg_M_Li_adt	Intergenic
chr11	116093878	116094007	-	Arthur1B	DNA	hAT-Tip100	chr11	116093880	116093882	chr11,116093778,116094030	-0.858974968	6.16E-11	5.61E-10	TRUE	Liver	5month	M	BPA10ug	BA	+	Wbp2	protein-coding	BA_BPA10ug_M_Li_adt	Intergenic
chr11	116157347	116157653	+	ORR1C2	LTR	ERVL-MaLR	chr11	116157440	116157442	chr11,116157329,116157557	-0.873059067	2.12E-06	7.67E-06	TRUE	Liver	5month	M	BPA10ug	BA	+	Fbf1	protein-coding	BA_BPA10ug_M_Li_adt	intron
chr11	116170406	116170561	-	B2_Mm1a	SINE	B2	chr11	116170486	116170488	chr11,116169981,116170821	-0.930268615	4.99E-06	0.000102732	TRUE	Liver	5month	M	TCDD	AL	+	Fbf1	protein-coding	AL_TCDD_M_Li_adt	Intergenic
chr11	116170406	116170561	-	B2_Mm1a	SINE	B2	chr11	116170486	116170488	chr11,116169981,116170821	0.831579063	1.83E-07	3.05E-06	TRUE	Liver	5month	F	PM2.5	MU	+	Fbf1	protein-coding	MU_PM2.5_F_Li_adt	Intergenic
chr11	116170406	116170561	-	B2_Mm1a	SINE	B2	chr11	116170486	116170488	chr11,116169981,116170821	-0.683543332	0.000833408	0.007630639	TRUE	Liver	5month	F	TBT	WK	+	Fbf1	protein-coding	WK_TBT_F_Li_adt	Intergenic
chr11	116170406	116170561	-	B2_Mm1a	SINE	B2	chr11	116170486	116170488	chr11,116169981,116170821	-0.637978031	0.000342871	0.000962251	TRUE	Liver	5month	F	As	ZB	+	Fbf1	protein-coding	ZB_As_F_Li_adt	Intergenic
chr11	116170406	116170561	-	B2_Mm1a	SINE	B2	chr11	116170486	116170488	chr11,116169981,116170821	0.629771077	0.000906328	0.004477031	TRUE	Liver	5month	M	As	ZB	+	Fbf1	protein-coding	ZB_As_M_Li_adt	Intergenic
chr11	116171232	116171410	+	MTE2a	LTR	ERVL-MaLR	chr11	116171346	116171348	chr11,116171266,116171550	0.771351747	1.10E-06	1.34E-05	TRUE	Liver	5month	F	PM2.5	MU	+	Fbf1	protein-coding	MU_PM2.5_F_Li_adt	TTS
chr11	116176693	116177654	+	MTC-int	LTR	ERVL-MaLR	chr11	116176874	116176876	chr11,116176765,116177163	-0.795941527	2.16E-05	0.000339564	TRUE	Liver	5month	M	TCDD	AL	+	Fbf1	protein-coding	AL_TCDD_M_Li_adt	intron
chr11	116176693	116177654	+	MTC-int	LTR	ERVL-MaLR	chr11	116177513	116177515	chr11,116177372,116177571	-0.898561491	0.000164948	0.001719811	TRUE	Liver	5month	M	TCDD	AL	+	Fbf1	protein-coding	AL_TCDD_M_Li_adt	intron
chr11	116176693	116177654	+	MTC-int	LTR	ERVL-MaLR	chr11	116176874	116176876	chr11,116176765,116177163	0.615097857	0.000688053	0.0077729	TRUE	Liver	5month	F	PM2.5	BI	+	Fbf1	protein-coding	BI_PM2.5_F_Li_adt	intron
chr11	116176693	116177654	+	MTC-int	LTR	ERVL-MaLR	chr11	116177513	116177515	chr11,116177372,116177571	-0.877629663	0.000137687	0.000422074	TRUE	Liver	5month	F	As	ZB	+	Fbf1	protein-coding	ZB_As_F_Li_adt	intron
chr11	116185970	116186043	+	ID	SINE	ID	chr11	116186042	116186044	chr11,116185925,116186110	-0.687674515	0.00157458	0.009987239	TRUE	Liver	5month	M	TCDD	AL	+	Ten1	protein-coding	AL_TCDD_M_Li_adt	intron
chr11	116185970	116186043	+	ID	SINE	ID	chr11	116186042	116186044	chr11,116185925,116186110	0.719460494	1.17E-05	9.60E-05	TRUE	Liver	5month	F	PM2.5	MU	+	Ten1	protein-coding	MU_PM2.5_F_Li_adt	intron
chr11	116185970	116186043	+	ID	SINE	ID	chr11	116186042	116186044	chr11,116185925,116186110	-0.778824014	4.70E-05	0.000159437	TRUE	Liver	5month	F	As	ZB	+	Ten1	protein-coding	ZB_As_F_Li_adt	intron
chr11	116186043	116186155	+	B1F2	SINE	Alu	chr11	116186042	116186044	chr11,116185925,116186110	-0.687674515	0.00157458	0.009987239	TRUE	Liver	5month	M	TCDD	AL	+	Ten1	protein-coding	AL_TCDD_M_Li_adt	intron
chr11	116186043	116186155	+	B1F2	SINE	Alu	chr11	116186042	116186044	chr11,116185925,116186110	0.719460494	1.17E-05	9.60E-05	TRUE	Liver	5month	F	PM2.5	MU	+	Ten1	protein-coding	MU_PM2.5_F_Li_adt	intron
chr11	116186043	116186155	+	B1F2	SINE	Alu	chr11	116186042	116186044	chr11,116185925,116186110	-0.778824014	4.70E-05	0.000159437	TRUE	Liver	5month	F	As	ZB	+	Ten1	protein-coding	ZB_As_F_Li_adt	intron
chr11	116191868	116191988	+	B1_Mur1	SINE	Alu	chr11	116191942	116191944	chr11,116191884,116192162	-0.63708304	0.000534304	0.004341426	TRUE	Liver	5month	M	TCDD	AL	+	Ten1	protein-coding	AL_TCDD_M_Li_adt	intron
chr11	116191868	116191988	+	B1_Mur1	SINE	Alu	chr11	116191942	116191944	chr11,116191884,116192162	1.045582091	3.65E-10	1.67E-08	TRUE	Liver	5month	F	PM2.5	MU	+	Ten1	protein-coding	MU_PM2.5_F_Li_adt	intron
chr11	116191868	116191988	+	B1_Mur1	SINE	Alu	chr11	116191942	116191944	chr11,116191884,116192162	-0.698464083	0.000423136	0.001164365	TRUE	Liver	5month	F	As	ZB	+	Ten1	protein-coding	ZB_As_F_Li_adt	intron
chr11	116193246	116193522	+	RLTR12BD_Mm	LTR	ERVK	chr11	116193414	116193416	chr11,116193315,116193523	0.660780823	1.60E-09	5.89E-08	TRUE	Liver	5month	F	PM2.5	MU	+	Ten1	protein-coding	MU_PM2.5_F_Li_adt	intron
chr11	116206241	116206346	+	RSINE1	SINE	B4	chr11	116206303	116206305	chr11,116206158,116206438	-1.118965102	4.77E-06	9.91E-05	TRUE	Liver	5month	M	TCDD	AL	+	Acox1	protein-coding	AL_TCDD_M_Li_adt	intron
chr11	116389404	116389792	+	IAPLTR1_Mm	LTR	ERVK	chr11	116389437	116389439	chr11,116389091,116389619	-0.642651278	0.001861044	0.003744829	TRUE	Liver	5month	M	BPA10ug	BA	+	Rnf157	protein-coding	BA_BPA10ug_M_Li_adt	intron
chr11	116394820	116394881	+	L2b	LINE	L2	chr11	116394859	116394861	chr11,116394714,116395122	0.807825128	4.73E-07	8.16E-06	TRUE	Liver	5month	M	As	ZB	+	Rnf157	protein-coding	ZB_As_M_Li_adt	intron
chr11	116839775	116839963	+	LFSINE_Vert	SINE	tRNA	chr11	116839877	116839879	chr11,116839718,116839995	0.660553455	1.24E-07	1.47E-05	TRUE	Liver	5month	F	PM2.5	BI	+	Jmjd6	protein-coding	BI_PM2.5_F_Li_adt	intron
chr11	117174967	117175208	-	ORR1E	LTR	ERVL-MaLR	chr11	117175035	117175037	chr11,117174948,117175303	-0.793094762	9.14E-08	1.80E-06	TRUE	Liver	5month	M	BPA10mg	BA	+	9-Sep	protein-coding	BA_BPA10mg_M_Li_adt	Intergenic
chr11	117174967	117175208	-	ORR1E	LTR	ERVL-MaLR	chr11	117175035	117175037	chr11,117174948,117175303	-0.913732496	1.89E-11	1.91E-10	TRUE	Liver	5month	M	BPA10ug	BA	+	9-Sep	protein-coding	BA_BPA10ug_M_Li_adt	Intergenic
chr11	117174967	117175208	-	ORR1E	LTR	ERVL-MaLR	chr11	117175035	117175037	chr11,117174948,117175303	0.860476371	9.45E-13	1.04E-11	TRUE	Liver	5month	F	As	ZB	+	9-Sep	protein-coding	ZB_As_F_Li_adt	Intergenic
chr11	117678857	117679045	+	B2_Mm2	SINE	B2	chr11	117678929	117678931	chr11,117678681,117679044	0.679314686	4.69E-11	4.38E-10	TRUE	Liver	5month	M	BPA10ug	BA	+	Tnrc6c	protein-coding	BA_BPA10ug_M_Li_adt	intron
chr11	117819348	117819529	+	MER90a	LTR	ERV1	chr11	117819375	117819377	chr11,117819046,117819516	0.789429891	6.74E-19	2.03E-15	TRUE	Liver	5month	M	TBT	WK	+	Afmid	protein-coding	WK_TBT_M_Li_adt	intron
chr11	117935757	117935813	-	MER58B	DNA	hAT-Charlie	chr11	117935793	117935795	chr11,117935414,117936092	-0.642441285	2.53E-12	3.05E-11	TRUE	Liver	5month	M	BPA10ug	BA	+	Socs3	protein-coding	BA_BPA10ug_M_Li_adt	Intergenic
chr11	118253527	118253826	+	MLT1B	LTR	ERVL-MaLR	chr11	118253675	118253677	chr11,118253555,118253799	-0.622728242	1.02E-05	0.000241159	TRUE	Liver	5month	F	TCDD	AL	+	Cyth1	protein-coding	AL_TCDD_F_Li_adt	Intergenic
chr11	118253527	118253826	+	MLT1B	LTR	ERVL-MaLR	chr11	118253675	118253677	chr11,118253555,118253799	0.616226309	1.60E-06	4.07E-05	TRUE	Liver	5month	M	TCDD	AL	+	Cyth1	protein-coding	AL_TCDD_M_Li_adt	Intergenic
chr11	118456954	118457334	+	L1MB8	LINE	L1	chr11	118457171	118457173	chr11,118457016,118457322	-0.833806068	1.01E-05	9.57E-05	TRUE	Liver	5month	M	BPA10mg	BA	+	Gm11747	ncRNA	BA_BPA10mg_M_Li_adt	Intergenic
chr11	118456954	118457334	+	L1MB8	LINE	L1	chr11	118457171	118457173	chr11,118457016,118457322	-0.92314408	1.67E-08	9.31E-08	TRUE	Liver	5month	M	BPA10ug	BA	+	Gm11747	ncRNA	BA_BPA10ug_M_Li_adt	Intergenic
chr11	118456954	118457334	+	L1MB8	LINE	L1	chr11	118457171	118457173	chr11,118457016,118457322	1.013071798	2.40E-22	7.02E-21	TRUE	Liver	5month	F	As	ZB	+	Gm11747	ncRNA	ZB_As_F_Li_adt	Intergenic
chr11	118456954	118457334	+	L1MB8	LINE	L1	chr11	118457171	118457173	chr11,118457016,118457322	0.914946239	2.54E-11	1.88E-09	TRUE	Liver	5month	M	As	ZB	+	Gm11747	ncRNA	ZB_As_M_Li_adt	Intergenic
chr11	118459250	118459427	+	MER73	LTR	ERVL	chr11	118459345	118459347	chr11,118459063,118459742	0.610256629	2.78E-13	1.29E-11	TRUE	Liver	5month	F	BPA10mg	BA	+	Gm11747	ncRNA	BA_BPA10mg_F_Li_adt	Intergenic
chr11	118459250	118459427	+	MER73	LTR	ERVL	chr11	118459345	118459347	chr11,118459063,118459742	-0.8345685	1.81E-15	4.04E-14	TRUE	Liver	5month	M	BPA10ug	BA	+	Gm11747	ncRNA	BA_BPA10ug_M_Li_adt	Intergenic
chr11	119258671	119258816	-	MLT2B2	LTR	ERVL	chr11	119258684	119258686	chr11,119258552,119258823	-0.69974101	1.57E-07	7.17E-07	TRUE	Liver	5month	M	BPA10ug	BA	+	Gaa	protein-coding	BA_BPA10ug_M_Li_adt	intron
chr11	119339791	119340000	-	B3	SINE	B2	chr11	119339883	119339885	chr11,119339755,119340003	-0.62291437	2.49E-07	9.38E-06	TRUE	Liver	5month	M	TBT	WK	+	Sgsh	protein-coding	WK_TBT_M_Li_adt	intron
chr11	119403018	119403132	+	B1F2	SINE	Alu	chr11	119403028	119403030	chr11,119402723,119403130	-0.750468236	4.08E-06	4.42E-05	TRUE	Liver	5month	M	BPA10mg	BA	+	Mir1932	ncRNA	BA_BPA10mg_M_Li_adt	Intergenic
[truncated: 9,126 more rows]
