# Supplementary material for: The impact of environmental exposures on the epigenomic and transcriptomic landscape of transposable elements
Source: bioRxiv. 2025 Jul 31:2025.07.28.667212. Preprint. [Version 1] doi: 10.1101/2025.07.28.667212 (PMC12324376; doi:10.1101/2025.07.28.667212)
Supplement: Supplement 13 — Supplementary file 12. The multiple sequence alignment of ORR1E consensus sequence and differential accessible ORR1Es associated with immune under exposure. [file media-13.txt]

coordinate	1	2	3	4	5	6	7	8	9	10	11	12	13	14	15	16	0	17	18	19	20	21	22	23	24	25	26	27	28	29	30	31	32	33	34	35	36	37	38	39	40	41	42	43	44	45	46	47	48
>ORR1E consensus sequence	T	G	T	T	G	T	G	G	T	T	T	G	A	A	T	G	-	G	A	A	A	T	G	T	C	C	C	C	C	A	T	A	G	G	C	T	C	G	T	G	T	G	T	T	T	G	A	A	C
>immune_ORR1E_chr17_50331933_50332109	-	-	-	-	-	-	-	-	-	-	-	-	-	-	-	-	-	-	-	-	-	-	-	-	-	-	-	-	-	-	-	-	-	-	-	-	-	-	-	-	-	-	-	-	-	-	-	-	-
>immune_ORR1E_chr5_147418464_147418773	T	-	-	-	-	-	-	-	-	-	-	-	-	-	-	-	-	-	-	-	-	-	-	-	-	-	-	-	-	-	T	A	G	G	C	T	C	A	T	G	T	G	T	T	T	-	-	C	C
>immune_ORR1E_chr6_134167923_134168268	-	-	-	-	-	-	-	-	-	-	-	-	-	-	-	-	-	-	-	-	-	-	-	-	-	-	-	-	-	-	-	-	-	-	-	-	-	-	-	-	-	-	-	-	-	C	A	A	C
>immune_ORR1E_chr9_120915021_120915358	-	-	-	-	-	-	-	-	-	-	-	-	-	-	-	-	-	-	-	-	-	-	-	-	-	-	-	-	-	-	-	-	-	-	-	-	-	-	-	-	T	G	T	T	T	A	A	G	C
>immune_ORR1E_chr11_121734136_121734405	-	-	-	-	-	-	-	-	-	-	-	-	-	-	-	-	-	-	-	-	-	-	-	-	-	-	-	-	-	-	-	-	-	-	-	-	-	-	-	-	-	-	-	-	-	-	-	-	-
>immune_ORR1E_chr13_100317534_100317785	-	-	-	-	-	-	-	-	-	-	-	-	-	-	-	-	-	-	-	-	-	-	-	-	-	-	-	-	-	-	-	-	-	-	-	-	-	-	-	-	-	-	-	-	-	-	-	-	-
>immune_ORR1E_chr16_19967011_19967353	-	-	-	-	-	-	-	-	T	T	T	G	G	A	T	G	T	C	A	A	T	T	G	T	C	C	C	T	A	A	C	A	T	G	C	T	T	G	T	G	T	T	T	T	T	G	A	A	T
>immune_ORR1E_chr19_47224710_47225102	-	G	C	T	A	C	A	G	T	C	G	G	G	G	T	A	C	A	G	A	G	T	G	T	C	T	T	C	C	A	C	A	G	G	C	T	C	A	C	A	C	A	C	C	T	G	A	G	C
>immune_ORR1E_chr9_111046264_111046620	T	G	C	T	G	T	G	G	T	T	A	G	A	G	T	A	A	G	A	A	A	T	G	T	-	C	C	C	C	A	T	A	G	G	T	T	C	A	T	G	T	A	G	T	T	A	A	A	C
>immune_ORR1E_chr13_52078660_52079004	T	G	C	T	G	T	G	G	T	T	G	G	A	A	T	A	T	G	A	A	A	T	G	T	T	T	C	C	C	A	C	G	G	G	C	A	C	A	T	G	T	G	T	T	T	G	G	A	C
>immune_ORR1E_chr17_50415570_50415924	-	-	-	-	-	-	-	-	T	T	C	A	A	A	T	G	C	A	A	A	A	T	G	T	A	C	A	G	C	A	C	A	G	A	C	C	C	T	T	G	T	G	T	T	T	G	A	A	C
>immune_ORR1E_chr9_99183235_99183639	T	G	T	T	G	T	G	G	C	T	T	G	G	A	T	G	A	G	A	A	A	T	A	C	C	C	A	C	C	A	T	A	G	A	C	T	C	A	C	A	T	A	T	T	T	G	A	A	C
>immune_ORR1E_chr11_117174967_117175208	T	A	C	T	A	C	G	G	T	C	T	G	A	A	T	A	C	A	A	A	G	T	A	T	-	C	G	C	C	A	G	G	A	T	C	T	C	C	T	C	T	G	T	T	T	G	G	A	C
>immune_ORR1E_chr5_130247814_130247997	T	G	T	T	A	T	G	G	T	T	T	A	A	A	C	A	G	G	A	A	A	T	G	T	C	C	T	C	A	A	C	A	G	G	C	T	C	A	C	A	T	G	T	T	C	C	A	A	G
>immune_ORR1E_chr9_116384232_116384484	T	G	T	G	A	T	G	A	T	T	T	G	A	A	T	G	A	G	A	C	A	C	A	T	C	T	C	T	-	-	T	A	G	G	C	T	C	C	T	G	T	G	T	T	T	G	A	A	C
>immune_ORR1E_chr2_166446614_166446790	T	-	-	-	-	-	-	-	-	-	-	-	A	G	T	G	T	G	A	A	C	C	G	T	C	C	C	C	T	-	T	G	G	G	T	T	C	C	T	G	G	G	C	T	T	G	A	C	C
>immune_ORR1E_chr2_14249958_14250123	-	-	-	-	G	T	G	G	T	T	G	A	A	A	A	G	A	A	A	A	G	T	A	C	C	C	C	C	C	T	T	A	G	G	T	C	T	A	C	T	T	A	T	T	G	T	A	A	C
>immune_ORR1E_chr11_34116875_34117078	T	G	C	T	A	T	G	G	T	T	A	G	A	A	A	A	G	A	A	A	A	T	G	T	C	A	A	C	C	A	T	G	G	A	C	T	C	A	T	G	C	-	T	T	T	A	A	A	T
>immune_ORR1E_chr9_116084069_116084250	T	G	G	T	C	T	G	G	T	T	T	G	A	G	T	G	T	G	A	A	T	G	G	-	-	C	C	C	C	A	A	C	G	G	C	T	T	G	-	-	-	-	-	-	-	-	-	-	C
>immune_ORR1E_chr9_32948991_32949338	T	G	C	T	A	T	A	C	T	T	T	A	A	A	T	A	T	G	G	A	A	T	G	T	C	C	C	C	A	G	T	G	G	G	C	T	C	A	T	G	-	G	T	T	T	G	A	A	T
[truncated: 310 more columns]
